# Supplementary material for: Testing the adaptive hypothesis of lagging-strand encoding in bacterial genomes
Source: Nat Commun. 2022 May 12;13:2628. doi: 10.1038/s41467-022-30000-8 (PMC9098844; doi:10.1038/s41467-022-30000-8)
Supplement: Supplementary file 3 — Supplementary Data 1 [file 41467_2022_30000_MOESM3_ESM.xlsx]

## Sheet: 1
Mycoplasma gallisepticum (A)	Mycoplasma genitalium (B)	Mycoplasma penetrans (C)	Orientation in A	Orientation in B	Orientation in C
WP_011113232.1	WP_010869493.1	WP_011076827.1	CD	CD	CD
WP_011113989.1	WP_009885562.1	WP_011076828.1	CD	CD	CD
WP_011113987.1	WP_009885560.1	WP_011076829.1	CD	CD	CD
WP_011113986.1	WP_009885559.1	WP_011076830.1	CD	CD	CD
WP_011113230.1	WP_009885563.1	WP_011076834.1	CD	CD	CD
WP_011113559.1	WP_009885804.1	WP_011076836.1	HO	HO	CD
WP_011113746.1	WP_014894681.1	WP_011076839.1	CD	CD	HO
WP_011113940.1	WP_014894005.1	WP_011076848.1	CD	HO	CD
WP_011113939.1	WP_010869393.1	WP_011076849.1	CD	HO	CD
WP_011113926.1	WP_010869323.1	WP_011076852.1	HO	CD	CD
WP_011113788.1	WP_010869326.1	WP_011076855.1	CD	CD	CD
WP_011113787.1	WP_009885645.1	WP_011076856.1	CD	CD	CD
WP_011113786.1	WP_009885646.1	WP_011076857.1	CD	CD	CD
WP_011113468.1	WP_009885583.1	WP_011076858.1	CD	CD	CD
WP_011113650.1	WP_009885752.1	WP_011076863.1	CD	CD	CD
WP_011113648.1	WP_009885754.1	WP_011076865.1	CD	CD	CD
WP_011113827.1	WP_009885966.1	WP_011076866.1	CD	CD	CD
WP_011113826.1	WP_010869438.1	WP_011076867.1	CD	CD	CD
WP_011113825.1	WP_010869437.1	WP_011076868.1	CD	CD	CD
WP_011113824.1	WP_009885990.1	WP_011076869.1	CD	CD	CD
WP_011113821.1	WP_014894030.1	WP_011076873.1	CD	CD	CD
WP_011113356.1	WP_009885821.1	WP_011076874.1	HO	CD	HO
WP_011113357.1	WP_010869449.1	WP_011076875.1	CD	HO	CD
WP_011113358.1	WP_010869450.1	WP_011076876.1	CD	HO	CD
WP_011113810.1	WP_010869350.1	WP_011076877.1	CD	CD	CD
WP_011113881.1	WP_010869482.1	WP_011076879.1	CD	CD	CD
WP_011113541.1	WP_009885618.1	WP_011076882.1	CD	CD	CD
WP_011113542.1	WP_009885619.1	WP_011076883.1	CD	CD	CD
WP_011113543.1	WP_009885620.1	WP_011076884.1	CD	CD	CD
WP_011113544.1	WP_009885621.1	WP_011076885.1	CD	CD	CD
WP_011113545.1	WP_009885622.1	WP_011076886.1	CD	CD	CD
WP_011113546.1	WP_009885623.1	WP_011076887.1	CD	CD	CD
WP_011113547.1	WP_010869468.1	WP_011076888.1	CD	CD	CD
WP_011113366.1	WP_010869398.1	WP_011076890.1	CD	CD	CD
WP_011113367.1	WP_009885793.1	WP_011076891.1	CD	CD	CD
WP_011113370.1	WP_009885626.1	WP_011076894.1	CD	CD	CD
WP_080512217.1	WP_009885743.1	WP_011076897.1	HO	HO	CD
WP_011113728.1	WP_009885755.1	WP_011076904.1	CD	CD	CD
WP_011113454.1	WP_009885798.1	WP_011076905.1	CD	CD	CD
WP_011113455.1	WP_010869441.1	WP_011076906.1	CD	CD	CD
WP_011113535.1	WP_010869476.1	WP_011076907.1	CD	CD	CD
WP_011113536.1	WP_010869475.1	WP_011076908.1	CD	CD	CD
WP_011113272.1	WP_009885768.1	WP_011076912.1	HO	CD	HO
WP_011113273.1	WP_010869386.1	WP_011076913.1	HO	CD	HO
WP_011113274.1	WP_009885766.1	WP_011076914.1	HO	CD	HO
WP_011113517.1	WP_009885808.1	WP_011076918.1	HO	CD	HO
WP_011113713.1	WP_009885709.1	WP_011076921.1	CD	CD	CD
WP_011113726.1	WP_009885631.1	WP_011076926.1	CD	CD	CD
WP_011113885.1	WP_014894702.1	WP_011076928.1	CD	CD	CD
WP_011113884.1	WP_010869485.1	WP_011076929.1	CD	CD	CD
WP_011113841.1	WP_009885713.1	WP_011076933.1	CD	CD	CD
WP_011113840.1	WP_010869308.1	WP_011076934.1	CD	CD	CD
WP_011113839.1	WP_009885715.1	WP_011076935.1	CD	CD	CD
WP_011113341.1	WP_009885827.1	WP_011076937.1	CD	CD	CD
WP_011113343.1	WP_010869352.1	WP_011076939.1	CD	CD	CD
WP_011113344.1	WP_009885829.1	WP_011076940.1	CD	CD	CD
WP_011113874.1	WP_009885647.1	WP_011076942.1	CD	CD	CD
WP_011113872.1	WP_009885648.1	WP_011076944.1	CD	CD	CD
WP_011113842.1	WP_010869307.1	WP_011076945.1	CD	CD	CD
WP_011113393.1	WP_009885913.1	WP_011076946.1	CD	HO	CD
WP_011113601.1	WP_010869373.1	WP_011076954.1	CD	CD	CD
WP_011113447.1	WP_009885745.1	WP_011076958.1	HO	HO	HO
WP_011113448.1	WP_009885746.1	WP_011076959.1	HO	HO	HO
WP_011113449.1	WP_009885747.1	WP_011076960.1	HO	HO	HO
WP_011113364.1	WP_009885925.1	WP_011076962.1	CD	CD	CD
WP_011113486.1	WP_010869405.1	WP_011076965.1	CD	CD	CD
WP_011113779.1	WP_009885721.1	WP_011076967.1	CD	HO	CD
WP_011113927.1	WP_009885642.1	WP_011076972.1	HO	CD	CD
WP_011113928.1	WP_010869324.1	WP_011076973.1	HO	CD	CD
WP_011113830.1	WP_010869448.1	WP_011076976.1	HO	CD	HO
WP_011113760.1	WP_010869294.1	WP_011076985.1	CD	CD	CD
WP_011113903.1	WP_010869458.1	WP_011076994.1	HO	HO	CD
WP_011113735.1	WP_009885907.1	WP_011076996.1	CD	CD	CD
WP_011113892.1	WP_010869343.1	WP_011076998.1	CD	CD	CD
WP_011113709.1	WP_010869332.1	WP_011077008.1	CD	CD	HO
WP_011113960.1	WP_009885791.1	WP_011077011.1	CD	HO	CD
WP_011113776.1	WP_009885986.1	WP_011077016.1	CD	CD	CD
WP_011113699.1	WP_009885945.1	WP_011077020.1	CD	CD	CD
WP_011113476.1	WP_010869400.1	WP_011077027.1	CD	HO	CD
WP_011113477.1	WP_009885895.1	WP_011077028.1	CD	HO	CD
WP_011113478.1	WP_009885807.1	WP_011077029.1	CD	HO	CD
WP_011113405.1	WP_009885940.1	WP_011077031.1	CD	CD	CD
WP_011113870.1	WP_010869329.1	WP_011077032.1	CD	CD	CD
WP_011113867.1	WP_009885655.1	WP_011077035.1	CD	CD	CD
WP_011113866.1	WP_010869331.1	WP_011077037.1	CD	CD	CD
WP_011113865.1	WP_009885658.1	WP_011077038.1	CD	CD	CD
WP_011113706.1	WP_009885663.1	WP_011077039.1	CD	CD	HO
WP_011113391.1	WP_010869435.1	WP_011077055.1	HO	CD	CD
WP_011113390.1	WP_009885980.1	WP_011077056.1	HO	CD	CD
WP_011113551.1	WP_009885962.1	WP_011077059.1	CD	CD	HO
WP_011113531.1	WP_081440606.1	WP_011077079.1	HO	HO	CD
WP_011113407.1	WP_010869457.1	WP_011077102.1	CD	CD	HO
WP_011113862.1	WP_009885816.1	WP_011077106.1	CD	HO	HO
WP_011113863.1	WP_010869447.1	WP_011077107.1	CD	HO	HO
WP_011113258.1	WP_010869302.1	WP_011077108.1	CD	CD	HO
WP_011113416.1	WP_009885699.1	WP_011077114.1	CD	CD	CD
WP_011113417.1	WP_009885700.1	WP_011077115.1	CD	CD	CD
WP_011113558.1	WP_009885805.1	WP_011077116.1	HO	HO	CD
WP_011113359.1	WP_010869451.1	WP_011077120.1	CD	HO	HO
WP_011113979.1	WP_010869325.1	WP_011077127.1	CD	CD	CD
WP_011113978.1	WP_009885643.1	WP_011077128.1	CD	CD	CD
WP_011113682.1	WP_010869432.1	WP_011077129.1	HO	HO	HO
WP_011113750.1	WP_009885938.1	WP_011077132.1	CD	CD	CD
WP_011113895.1	WP_009885669.1	WP_011077133.1	CD	CD	HO
WP_011113646.1	WP_009885760.1	WP_011077151.1	CD	CD	CD
WP_011113708.1	WP_010869333.1	WP_011077159.1	CD	CD	CD
WP_011113707.1	WP_009885662.1	WP_011077160.1	CD	CD	CD
WP_011113640.1	WP_009885634.1	WP_011077164.1	CD	CD	CD
WP_011113637.1	WP_010869392.1	WP_011077168.1	CD	HO	CD
WP_011113636.1	WP_009885788.1	WP_011077169.1	CD	HO	CD
WP_011113425.1	WP_010869383.1	WP_011077174.1	CD	CD	CD
WP_011113756.1	WP_009885688.1	WP_011077177.1	HO	HO	CD
WP_011113692.1	WP_009885724.1	WP_011077180.1	CD	HO	CD
WP_011113777.1	WP_009885910.1	WP_011077189.1	HO	CD	CD
WP_011113777.1	WP_009885910.1	WP_011077189.1	HO	CD	CD
WP_011113743.1	WP_009885824.1	WP_011077191.1	CD	CD	CD
WP_011113742.1	WP_009885823.1	WP_011077192.1	CD	CD	CD
WP_011113424.1	WP_009885993.1	WP_011077194.1	CD	CD	CD
WP_011113838.1	WP_009885602.1	WP_011077198.1	CD	CD	CD
WP_011113754.1	WP_009885616.1	WP_011077200.1	CD	CD	CD
WP_011113741.1	WP_010869446.1	WP_011077204.1	CD	CD	HO
WP_011113311.1	WP_009885608.1	WP_011077213.1	CD	CD	CD
WP_011113683.1	WP_010869401.1	WP_011077214.1	HO	CD	CD
WP_011113695.1	WP_009885961.1	WP_011077215.1	CD	CD	CD
WP_011113694.1	WP_009885960.1	WP_011077216.1	CD	CD	CD
WP_011113453.1	WP_009885888.1	WP_011077218.1	HO	HO	CD
WP_011113632.1	WP_009885785.1	WP_011077228.1	CD	HO	HO
WP_011113782.1	WP_009885606.1	WP_011077229.1	CD	HO	HO
WP_011113481.1	WP_009885670.1	WP_011077230.1	CD	CD	CD
WP_011113482.1	WP_081440607.1	WP_011077231.1	CD	CD	CD
WP_011113985.1	WP_010869286.1	WP_011077232.1	CD	CD	CD
WP_011113744.1	WP_010869453.1	WP_011077239.1	CD	CD	CD
WP_011113893.1	WP_009885678.1	WP_011077240.1	CD	CD	CD
WP_011113467.1	WP_009885999.1	WP_011077242.1	CD	HO	HO
WP_011113278.1	WP_010869348.1	WP_011077251.1	HO	HO	CD
WP_011113518.1	WP_009885809.1	WP_011077264.1	CD	HO	HO
WP_080512219.1	WP_009885680.1	WP_011077282.1	HO	HO	HO
WP_011113802.1	WP_009885682.1	WP_011077284.1	CD	CD	CD
WP_011113801.1	WP_009885683.1	WP_011077285.1	CD	CD	CD
WP_011113896.1	WP_010869336.1	WP_011077292.1	CD	CD	CD
WP_011113402.1	WP_010869416.1	WP_011077307.1	CD	CD	CD
WP_011113403.1	WP_009885877.1	WP_011077308.1	CD	CD	CD
WP_011113880.1	WP_009885878.1	WP_011077327.1	CD	CD	HO
WP_011113663.1	WP_010869387.1	WP_011077344.1	CD	HO	HO
WP_011113418.1	WP_009885909.1	WP_011077352.1	CD	HO	CD
WP_011113249.1	WP_009885694.1	WP_011077353.1	HO	CD	HO
WP_011113720.1	WP_010869346.1	WP_011077366.1	CD	CD	CD
WP_011113309.1	WP_010869480.1	WP_011077368.1	CD	CD	CD
WP_011113961.1	WP_010869470.1	WP_011077384.1	CD	HO	HO
WP_011113899.1	WP_010869334.1	WP_011077385.1	CD	CD	CD
WP_011113900.1	WP_009885665.1	WP_011077387.1	CD	CD	CD
WP_011113901.1	WP_009885664.1	WP_011077388.1	HO	HO	HO
WP_011113736.1	WP_009885814.1	WP_011077392.1	CD	CD	CD
WP_011113377.1	WP_009885819.1	WP_011077395.1	CD	HO	CD
WP_011113748.1	WP_010869455.1	WP_011077407.1	CD	CD	CD
WP_011113749.1	WP_009885937.1	WP_011077408.1	CD	CD	CD
WP_011113844.1	WP_009885677.1	WP_011077409.1	CD	CD	CD
WP_011113845.1	WP_009885676.1	WP_011077410.1	CD	CD	CD
WP_011113846.1	WP_009885675.1	WP_011077411.1	CD	CD	CD
WP_011113846.1	WP_009885675.1	WP_011077411.1	CD	CD	CD
WP_011113857.1	WP_009885703.1	WP_011077412.1	CD	CD	CD
WP_011113729.1	WP_010869375.1	WP_011077414.1	CD	CD	CD
WP_011113241.1	WP_009885941.1	WP_011077434.1	CD	CD	HO
WP_011113244.1	WP_010869300.1	WP_011077456.1	HO	HO	CD
WP_011113245.1	WP_010869301.1	WP_011077457.1	HO	HO	CD
WP_011113243.1	WP_009885697.1	WP_011077458.1	HO	CD	CD
WP_011113721.1	WP_009885970.1	WP_011077459.1	CD	CD	CD
WP_011113665.1	WP_010869372.1	WP_011077467.1	CD	CD	CD
WP_011113666.1	WP_010869371.1	WP_011077468.1	CD	CD	CD
WP_011113462.1	WP_010869410.1	WP_011077482.1	CD	HO	CD
WP_011113460.1	WP_009885873.1	WP_011077484.1	CD	HO	CD
WP_011113275.1	WP_010869385.1	WP_011077509.1	CD	CD	CD
WP_011113977.1	WP_009885972.1	WP_011077510.1	CD	HO	CD
WP_011113620.1	WP_009885776.1	WP_011077513.1	HO	CD	CD
WP_011113619.1	WP_009885775.1	WP_011077514.1	HO	CD	CD
WP_011113523.1	WP_009885968.1	WP_011077565.1	CD	HO	CD
WP_011113522.1	WP_010869440.1	WP_011077566.1	CD	HO	CD
WP_011113642.1	WP_010869463.1	WP_011077570.1	CD	CD	CD
WP_011113789.1	WP_009885889.1	WP_011077578.1	CD	CD	CD
WP_011113532.1	WP_010869488.1	WP_011077618.1	HO	HO	CD
WP_011113904.1	WP_009885942.1	WP_011077621.1	HO	HO	HO
WP_011113463.1	WP_009885995.1	WP_011077623.1	CD	HO	CD
WP_011113362.1	WP_009885985.1	WP_011077624.1	CD	CD	CD
WP_011113753.1	WP_010869422.1	WP_011077625.1	CD	CD	CD
WP_011113859.1	WP_010869347.1	WP_011077629.1	CD	CD	CD
WP_036447380.1	WP_009885609.1	WP_011077630.1	CD	CD	CD
WP_011113981.1	WP_009885976.1	WP_011077633.1	CD	CD	CD
WP_011113982.1	WP_010869287.1	WP_011077634.1	CD	CD	CD
WP_011113983.1	WP_009885556.1	WP_011077635.1	CD	CD	CD
WP_011113984.1	WP_009885557.1	WP_011077636.1	CD	CD	CD
WP_011113553.1	WP_010869417.1	WP_011077638.1	CD	CD	CD
WP_011113552.1	WP_009885879.1	WP_011077639.1	CD	CD	CD
WP_011113349.1	WP_010869415.1	WP_011077646.1	CD	CD	CD
WP_011113634.1	WP_009885786.1	WP_011077656.1	CD	HO	CD
WP_011113635.1	WP_009885787.1	WP_011077657.1	CD	HO	CD
WP_011113644.1	WP_010869382.1	WP_011077658.1	CD	CD	CD
WP_011113304.1	WP_009885692.1	WP_011077663.1	CD	CD	CD
WP_011113324.1	WP_010869351.1	WP_011077667.1	CD	CD	CD
WP_011113324.1	WP_010869351.1	WP_011077667.1	CD	CD	CD
WP_011113352.1	WP_010869411.1	WP_011077674.1	CD	CD	CD
WP_011113351.1	WP_010869412.1	WP_011077675.1	CD	CD	CD
WP_011113718.1	WP_010869303.1	WP_011077678.1	CD	CD	HO
WP_041594299.1	WP_010869304.1	WP_011077679.1	CD	CD	HO
WP_011113716.1	WP_009885706.1	WP_011077680.1	CD	CD	HO
WP_011113714.1	WP_009885708.1	WP_011077682.1	CD	CD	HO
WP_011113730.1	WP_009885902.1	WP_011077686.1	CD	CD	HO
WP_011113737.1	WP_009885956.1	WP_011077687.1	CD	CD	CD
WP_011113762.1	WP_009885637.1	WP_011077695.1	CD	CD	CD
WP_011113763.1	WP_010869322.1	WP_011077696.1	CD	CD	CD
WP_011113764.1	WP_009885933.1	WP_011077697.1	CD	CD	CD
WP_011113772.1	WP_009885932.1	WP_011077698.1	CD	CD	CD
WP_011113560.1	WP_010869443.1	WP_011077702.1	CD	CD	CD
WP_011113882.1	WP_010869483.1	WP_011077707.1	CD	CD	CD
WP_080512214.1	WP_010869318.1	WP_011077709.1	CD	CD	CD
WP_011113624.1	WP_010869391.1	WP_011077710.1	CD	CD	CD
WP_011113626.1	WP_010869390.1	WP_011077711.1	CD	CD	CD
WP_011113627.1	WP_014894004.1	WP_011077712.1	CD	CD	CD
WP_011113702.1	WP_009885632.1	WP_011077715.1	CD	CD	CD
WP_011113576.1	WP_009885741.1	WP_011077716.1	CD	CD	CD
WP_011113380.1	WP_009885921.1	WP_011077717.1	HO	CD	CD
WP_011113471.1	WP_010869486.1	WP_011077720.1	CD	CD	CD
WP_011113618.1	WP_009885774.1	WP_011077722.1	HO	CD	CD
WP_011113962.1	WP_010869292.1	WP_011077724.1	HO	CD	CD
WP_011113897.1	WP_010869335.1	WP_011077725.1	CD	CD	CD
WP_011113898.1	WP_009885667.1	WP_011077726.1	CD	CD	CD
WP_011113316.1	WP_014894509.1	WP_011077730.1	CD	CD	CD
WP_011113605.1	WP_009885739.1	WP_011077734.1	CD	CD	CD
WP_011113603.1	WP_009885737.1	WP_011077735.1	CD	CD	CD
WP_011113323.1	WP_010869296.1	WP_011077736.1	CD	HO	CD
WP_011113556.1	WP_009885749.1	WP_011077737.1	CD	CD	HO
WP_011113378.1	WP_009885820.1	WP_011077739.1	CD	HO	CD
WP_011113607.1	WP_010869368.1	WP_011077743.1	CD	CD	CD
WP_011113710.1	WP_009885660.1	WP_011077749.1	CD	CD	CD
WP_011113271.1	WP_009885614.1	WP_011077750.1	CD	CD	CD
WP_011113269.1	WP_010869471.1	WP_011077752.1	CD	CD	CD
WP_011113268.1	WP_010869472.1	WP_011077753.1	CD	CD	CD
WP_011113312.1	WP_010869479.1	WP_011077759.1	CD	CD	CD
WP_011113831.1	WP_009885722.1	WP_011077760.1	CD	HO	CD
WP_011113832.1	WP_009885723.1	WP_011077761.1	CD	HO	CD
WP_011113410.1	WP_009885813.1	WP_011077764.1	CD	CD	CD
WP_011113320.1	WP_009885597.1	WP_011077770.1	CD	HO	CD
WP_011113319.1	WP_010869481.1	WP_011077772.1	CD	HO	CD
WP_011113318.1	WP_009885599.1	WP_011077773.1	CD	HO	CD
WP_011113317.1	WP_009885600.1	WP_011077774.1	CD	HO	CD
WP_011113302.1	WP_009885571.1	WP_011077779.1	CD	HO	CD
WP_011113775.1	WP_009885926.1	WP_011077781.1	CD	CD	CD
WP_011113833.1	WP_009885867.1	WP_011077789.1	CD	CD	CD
WP_011113834.1	WP_009885866.1	WP_011077790.1	CD	CD	CD
WP_011113835.1	WP_009885865.1	WP_011077791.1	CD	CD	CD
WP_011113835.1	WP_009885865.1	WP_011077791.1	CD	CD	CD
WP_011113836.1	WP_009885864.1	WP_011077792.1	CD	CD	CD
WP_011113886.1	WP_010869362.1	WP_011077805.1	CD	CD	CD
WP_011113887.1	WP_009885862.1	WP_011077806.1	CD	CD	CD
WP_011113888.1	WP_009885861.1	WP_011077807.1	CD	CD	CD
WP_011113889.1	WP_009885860.1	WP_011077808.1	CD	CD	CD
WP_011113891.1	WP_009885858.1	WP_011077809.1	CD	CD	CD
WP_011113301.1	WP_009885857.1	WP_011077810.1	CD	CD	CD
WP_011113300.1	WP_009885856.1	WP_011077811.1	CD	CD	CD
WP_011113299.1	WP_009885855.1	WP_011077812.1	CD	CD	CD
WP_011113298.1	WP_010869361.1	WP_011077813.1	CD	CD	CD
WP_011113297.1	WP_009885854.1	WP_011077814.1	CD	CD	CD
WP_011113296.1	WP_009885853.1	WP_011077815.1	CD	CD	CD
WP_011113295.1	WP_010869360.1	WP_011077816.1	CD	CD	CD
WP_011113294.1	WP_010869359.1	WP_011077817.1	CD	CD	CD
WP_011113293.1	WP_009885848.1	WP_011077818.1	CD	CD	CD
WP_011113292.1	WP_009885847.1	WP_011077819.1	CD	CD	CD
WP_011113291.1	WP_009885846.1	WP_011077820.1	CD	CD	CD
WP_011113290.1	WP_009885845.1	WP_011077821.1	CD	CD	CD
WP_011113289.1	WP_009885844.1	WP_011077822.1	CD	CD	CD
WP_011113286.1	WP_009885841.1	WP_011077823.1	CD	CD	CD
WP_011113287.1	WP_009885842.1	WP_011077825.1	CD	CD	CD
WP_011113285.1	WP_009885840.1	WP_011077826.1	CD	CD	CD
WP_011113283.1	WP_009885838.1	WP_011077828.1	CD	CD	CD
WP_011113282.1	WP_009885837.1	WP_011077829.1	CD	CD	CD
WP_011113281.1	WP_009885836.1	WP_011077830.1	CD	CD	CD
WP_011113280.1	WP_010869358.1	WP_011077831.1	CD	CD	CD
WP_011113421.1	WP_009885908.1	WP_011077836.1	CD	CD	CD
WP_011113420.1	WP_010869403.1	WP_011077837.1	CD	CD	CD
WP_011113255.1	WP_009885575.1	WP_011077838.1	CD	CD	CD
WP_011113254.1	WP_009885573.1	WP_011077839.1	CD	CD	CD
WP_011113251.1	WP_010869315.1	WP_011077841.1	CD	CD	CD
WP_011113250.1	WP_010869314.1	WP_011077842.1	CD	CD	CD
WP_011113538.1	WP_009885912.1	WP_011077843.1	CD	HO	HO
WP_011113924.1	WP_009885698.1	WP_011077845.1	HO	HO	CD
WP_011113923.1	WP_009885916.1	WP_011077846.1	HO	CD	CD
WP_011113922.1	WP_009885917.1	WP_011077847.1	HO	CD	CD
WP_011113921.1	WP_009885918.1	WP_011077848.1	HO	CD	CD
WP_011113975.1	WP_010869489.1	WP_011077849.1	CD	CD	CD
WP_011113976.1	WP_009885570.1	WP_011077850.1	CD	CD	CD
WP_011113239.1	WP_010869490.1	WP_011077852.1	CD	CD	CD
WP_011113238.1	WP_009885569.1	WP_011077853.1	CD	CD	CD
WP_011113237.1	WP_009885568.1	WP_011077854.1	CD	CD	CD
WP_011113236.1	WP_009885567.1	WP_011077855.1	CD	CD	CD
WP_011113925.1	WP_009885638.1	WP_044891176.1	HO	CD	CD
WP_011113651.1	WP_009885751.1	WP_044891177.1	CD	CD	CD
WP_011113843.1	WP_009885712.1	WP_044891188.1	CD	CD	CD
WP_011113617.1	WP_009885773.1	WP_044891193.1	HO	CD	CD
WP_014886094.1	WP_014894056.1	WP_044891201.1	CD	CD	CD
WP_011113868.1	WP_014894390.1	WP_044891204.1	CD	CD	CD
WP_011113630.1	WP_010869389.1	WP_044891222.1	HO	CD	CD
WP_011113533.1	WP_009885629.1	WP_044891230.1	HO	CD	HO
WP_011113639.1	WP_010869462.1	WP_044891236.1	CD	CD	CD
WP_011113837.1	WP_009885603.1	WP_044891240.1	CD	CD	CD
WP_011113376.1	WP_009885818.1	WP_044891269.1	CD	HO	CD
WP_014885936.1	WP_010869406.1	WP_044891306.1	CD	HO	HO
WP_011113604.1	WP_009885738.1	WP_044891313.1	CD	CD	CD
WP_011113796.1	WP_009885883.1	WP_044891317.1	CD	CD	CD
WP_011113284.1	WP_009885839.1	WP_044891322.1	CD	CD	CD
WP_011113279.1	WP_009885835.1	WP_044891323.1	CD	CD	CD
WP_011113883.1	WP_010869484.1	WP_044891335.1	CD	CD	CD
WP_011113480.1	WP_009885927.1	WP_052270422.1	CD	CD	CD
WP_011113288.1	WP_009885843.1	WP_052270432.1	CD	CD	CD
WP_011113372.1	WP_009885810.1	WP_083755092.1	CD	HO	CD
WP_011113260.1	WP_009885928.1	WP_083755096.1	CD	CD	CD
WP_011113909.1	WP_009885719.1	WP_083755101.1	CD	HO	CD
WP_011113389.1	WP_009885919.1	WP_083755103.1	HO	CD	CD
WP_011113890.1	WP_009885859.1	WP_083755106.1	CD	CD	CD
WP_011113907.1	WP_009885716.1	WP_083755112.1	CD	HO	CD
WP_011113270.1	WP_009885613.1	WP_083755113.1	CD	CD	CD

## Sheet: 2
Staphylococcus aureus (A)	Staphylococcus saprophyticus (B)	Staphylococcus sciuri (C)	Orientation in A	Orientation in B	Orientation in C
YP_500957.1	WP_001118443.1	WP_001118443.1	CD	CD	CD
YP_500956.1	WP_002482634.1	WP_003156543.1	CD	CD	CD
YP_499745.1	WP_002483484.1	WP_016910739.1	CD	CD	CD
YP_500290.1	WP_002483064.1	WP_016910907.1	CD	CD	CD
YP_500970.1	WP_002482621.1	WP_016911101.1	CD	CD	CD
YP_500969.1	WP_002482622.1	WP_016911102.1	CD	CD	CD
YP_500262.1	WP_011302944.1	WP_016911517.1	CD	CD	CD
YP_499731.1	WP_002483502.1	WP_016911554.1	CD	CD	CD
YP_500008.1	WP_002483248.1	WP_016912122.1	CD	CD	CD
YP_499930.1	WP_001831260.1	WP_016912585.1	CD	CD	HO
YP_499577.1	WP_002483688.1	WP_016912884.1	CD	CD	CD
YP_500022.1	WP_002483238.1	WP_016913182.1	HO	HO	HO
YP_500188.1	WP_002483157.1	WP_016998564.1	CD	CD	CD
YP_008530243.1	WP_002482611.1	WP_016998799.1	CD	CD	CD
YP_500972.1	WP_002482619.1	WP_016998807.1	CD	CD	CD
YP_500971.1	WP_002482620.1	WP_016998808.1	CD	CD	CD
YP_500966.2	WP_002482625.1	WP_016998812.1	CD	CD	CD
YP_500825.1	WP_002482721.1	WP_016998905.1	CD	CD	CD
YP_501500.1	WP_000240855.1	WP_016999186.1	CD	CD	CD
YP_499739.1	WP_002483492.1	WP_017000113.1	CD	CD	CD
YP_499730.1	WP_002483503.1	WP_017000124.1	HO	HO	HO
YP_499913.1	WP_011303140.1	WP_025904173.1	CD	CD	CD
YP_500177.1	WP_002483167.1	WP_025904194.1	HO	HO	HO
YP_500181.1	WP_002483164.1	WP_025904197.1	CD	CD	CD
YP_500183.1	WP_011302999.1	WP_025904199.1	CD	CD	CD
YP_500186.1	WP_011302997.1	WP_025904203.1	CD	CD	CD
YP_500205.1	WP_011302986.1	WP_025904219.1	CD	CD	CD
YP_500224.1	WP_011302972.1	WP_025904232.1	CD	CD	CD
YP_500228.1	WP_002483123.1	WP_025904237.1	CD	CD	CD
YP_500249.1	WP_002483103.1	WP_025904255.1	CD	CD	CD
YP_500250.1	WP_002483102.1	WP_025904256.1	CD	CD	CD
YP_500253.1	WP_011302951.1	WP_025904259.1	CD	CD	CD
YP_500259.1	WP_011302946.1	WP_025904265.1	CD	CD	CD
YP_500260.1	WP_002483091.1	WP_025904267.1	CD	CD	CD
YP_500282.1	WP_011302927.1	WP_025904289.1	CD	CD	CD
YP_500289.1	WP_002483065.1	WP_025904294.1	CD	CD	CD
YP_500291.1	WP_002483063.1	WP_025904295.1	CD	CD	CD
YP_500297.1	WP_011302921.1	WP_025904300.1	CD	CD	CD
YP_500314.1	WP_011302908.1	WP_025904314.1	CD	CD	CD
YP_500324.1	WP_011302899.1	WP_025904325.1	HO	HO	HO
YP_499859.1	WP_011303193.1	WP_025904347.1	CD	CD	CD
YP_499385.1	WP_011303551.1	WP_025904358.1	HO	HO	HO
YP_499390.1	WP_011303547.1	WP_025904367.1	CD	CD	CD
YP_499397.1	WP_041784826.1	WP_025904371.1	CD	CD	CD
YP_499405.1	WP_002483834.1	WP_025904379.1	CD	CD	CD
YP_499426.1	WP_002483816.1	WP_025904405.1	HO	HO	HO
YP_500844.1	WP_011302663.1	WP_025904459.1	CD	CD	CD
YP_500842.1	WP_011302664.1	WP_025904462.1	CD	CD	CD
YP_500840.1	WP_011302666.1	WP_025904464.1	CD	CD	CD
YP_500837.1	WP_002482711.1	WP_025904467.1	CD	CD	CD
YP_500836.1	WP_011302669.1	WP_025904468.1	CD	CD	CD
YP_500830.1	WP_011302674.1	WP_025904475.1	CD	CD	CD
YP_500829.1	WP_011302675.1	WP_025904476.1	CD	CD	CD
YP_500827.1	WP_011302677.1	WP_025904478.1	CD	CD	CD
YP_500823.1	WP_011302680.1	WP_025904481.1	CD	CD	CD
YP_500822.1	WP_002482724.1	WP_025904482.1	CD	CD	CD
YP_500819.1	WP_002482727.1	WP_025904485.1	CD	CD	CD
YP_500815.1	WP_002482729.1	WP_025904489.1	CD	CD	CD
YP_500778.1	WP_011302705.1	WP_025904513.1	CD	CD	CD
YP_500777.1	WP_002482755.1	WP_025904514.1	CD	CD	CD
YP_499331.1	WP_002483903.1	WP_025904529.1	CD	CD	CD
YP_499332.1	WP_041784833.1	WP_025904530.1	CD	CD	CD
YP_499347.1	WP_002483889.1	WP_025904542.1	CD	CD	HO
YP_499351.1	WP_011303589.1	WP_025904545.1	CD	CD	CD
YP_499353.1	WP_011303587.1	WP_025904547.1	CD	CD	CD
YP_499355.1	WP_011303585.1	WP_025904549.1	CD	CD	CD
YP_501298.1	WP_011303291.1	WP_025904553.1	CD	CD	CD
YP_499725.1	WP_002483508.1	WP_025904563.1	CD	CD	CD
YP_499715.1	WP_011303304.1	WP_025904573.1	CD	CD	CD
YP_499704.1	WP_011303315.1	WP_025904587.1	CD	CD	CD
YP_499698.1	WP_011303320.1	WP_025904594.1	CD	CD	CD
YP_499695.1	WP_002483538.1	WP_025904597.1	CD	CD	CD
YP_499692.1	WP_002483541.1	WP_025904600.1	CD	CD	CD
YP_499644.1	WP_011303383.1	WP_025904628.1	CD	CD	CD
YP_499640.1	WP_002483638.1	WP_025904633.1	CD	CD	CD
YP_499637.1	WP_002483641.1	WP_025904636.1	CD	CD	CD
YP_499623.1	WP_002483644.1	WP_025904639.1	CD	CD	CD
YP_499608.1	WP_002483658.1	WP_025904660.1	CD	CD	CD
YP_499429.1	WP_002483813.1	WP_025904683.1	CD	CD	CD
YP_499436.1	WP_011303519.1	WP_025904690.1	HO	HO	HO
YP_499438.1	WP_011303517.1	WP_025904692.1	HO	HO	HO
YP_499440.1	WP_002483802.1	WP_025904694.1	HO	HO	HO
YP_499242.1	WP_011303694.1	WP_025904720.1	HO	HO	HO
YP_499253.1	WP_011303683.1	WP_025904738.1	HO	HO	HO
YP_498947.1	WP_002483954.1	WP_025904751.1	CD	HO	HO
YP_501476.1	WP_011302450.1	WP_025904753.1	CD	HO	CD
YP_500485.1	WP_002482875.1	WP_025904798.1	CD	CD	CD
YP_500476.1	WP_002482887.1	WP_025904809.1	CD	CD	CD
YP_500468.1	WP_002482894.1	WP_025904816.1	HO	HO	HO
YP_500467.1	WP_011302818.1	WP_025904818.1	HO	HO	HO
YP_500460.1	WP_002482901.1	WP_025904824.1	CD	CD	CD
YP_499074.1	WP_011303855.1	WP_025904840.1	HO	HO	HO
YP_499075.1	WP_011303854.1	WP_025904841.1	CD	CD	CD
YP_499083.1	WP_041079568.1	WP_025904850.1	CD	CD	CD
YP_499087.1	WP_011303845.1	WP_025904854.1	CD	CD	CD
YP_499089.2	WP_011303842.1	WP_025904856.1	CD	CD	CD
YP_499091.1	WP_002484165.1	WP_025904858.1	CD	CD	CD
YP_499093.1	WP_002484163.1	WP_025904860.1	CD	CD	CD
YP_499094.1	WP_002484162.1	WP_025904861.1	CD	CD	CD
YP_499099.1	WP_002484156.1	WP_025904866.1	CD	CD	CD
YP_499100.1	WP_002484155.1	WP_025904867.1	CD	CD	CD
YP_499123.1	WP_011303785.1	WP_025904884.1	HO	HO	HO
YP_501083.1	WP_011302506.1	WP_025904895.1	HO	HO	CD
YP_499142.1	WP_011303762.1	WP_025904903.1	CD	CD	CD
YP_499147.1	WP_011303757.1	WP_025904905.1	CD	CD	CD
YP_500131.1	WP_011303040.1	WP_025904936.1	CD	CD	CD
YP_500133.1	WP_011303038.1	WP_025904939.1	CD	CD	CD
YP_500136.1	WP_002483204.1	WP_025904942.1	CD	CD	CD
YP_500139.1	WP_002483201.1	WP_025904945.1	CD	CD	CD
YP_500144.1	WP_011303030.1	WP_025904950.1	HO	HO	HO
YP_500896.1	WP_002482662.1	WP_025904965.1	HO	HO	HO
YP_500763.1	WP_011302716.1	WP_025905050.1	HO	HO	HO
YP_500754.1	WP_011302723.1	WP_025905057.1	CD	CD	CD
YP_500752.1	WP_002482777.1	WP_025905061.1	CD	CD	CD
YP_500737.1	WP_002482789.1	WP_025905068.1	CD	CD	CD
YP_501286.1	WP_002482346.1	WP_025905106.1	HO	HO	HO
YP_501463.1	WP_002482389.1	WP_025905120.1	CD	HO	HO
YP_500616.1	WP_002482821.1	WP_025905127.1	CD	CD	CD
YP_500610.1	WP_011302767.1	WP_025905135.1	CD	CD	CD
YP_500606.1	WP_002482831.1	WP_025905139.1	CD	CD	CD
YP_500600.1	WP_011302773.1	WP_025905146.1	HO	HO	HO
YP_500592.1	WP_011302779.1	WP_025905151.1	CD	CD	CD
YP_500589.1	WP_002482846.1	WP_025905154.1	CD	CD	CD
YP_500587.1	WP_002482848.1	WP_025905157.1	HO	HO	HO
YP_500583.1	WP_011302785.1	WP_025905162.1	CD	CD	CD
YP_499603.1	WP_002483663.1	WP_025905163.1	CD	CD	CD
YP_499584.1	WP_011303420.1	WP_025905182.1	HO	HO	HO
YP_499582.1	WP_011303422.1	WP_025905183.1	CD	CD	CD
YP_499558.1	WP_077461051.1	WP_025905207.1	CD	CD	CD
YP_499551.1	WP_011303445.1	WP_025905215.1	HO	HO	HO
YP_500397.1	WP_011302841.1	WP_025905232.1	CD	CD	CD
YP_501204.1	WP_002482410.1	WP_025905237.1	CD	CD	HO
YP_500385.1	WP_011302852.1	WP_025905248.1	CD	CD	CD
YP_500382.1	WP_002482982.1	WP_025905249.1	CD	CD	CD
YP_500369.1	WP_041784794.1	WP_025905270.1	CD	CD	CD
YP_500354.1	WP_002483007.1	WP_025905288.1	CD	CD	CD
YP_499734.1	WP_011303287.1	WP_025905295.1	CD	CD	CD
YP_499743.1	WP_011303280.1	WP_025905303.1	CD	CD	CD
YP_499748.1	WP_011303276.1	WP_025905308.1	CD	CD	CD
YP_499754.1	WP_011303270.1	WP_025905314.1	CD	CD	CD
YP_499768.1	WP_002483465.1	WP_025905325.1	CD	CD	CD
YP_499769.1	WP_002483464.1	WP_025905326.1	CD	CD	CD
YP_499778.1	WP_002483455.1	WP_025905336.1	CD	CD	CD
YP_499782.1	WP_011303252.1	WP_025905353.1	CD	CD	CD
YP_499783.1	WP_002483448.1	WP_025905354.1	CD	CD	CD
YP_499791.1	WP_002483440.1	WP_025905363.1	CD	CD	CD
YP_499301.1	WP_002483930.1	WP_025905413.1	CD	CD	CD
YP_499306.1	WP_011303647.1	WP_025905417.1	CD	CD	CD
YP_499314.1	WP_011303640.1	WP_025905425.1	CD	CD	CD
YP_499320.1	WP_002483912.1	WP_025905431.1	CD	CD	CD
YP_499998.1	WP_011303071.1	WP_025905474.1	CD	CD	CD
YP_499980.1	WP_011303085.1	WP_025905495.1	CD	CD	CD
YP_500878.1	WP_002482673.1	WP_025905499.1	HO	HO	HO
YP_500334.1	WP_002483023.1	WP_025905513.1	HO	HO	HO
YP_500415.1	WP_011302826.1	WP_025905546.1	HO	HO	HO
YP_499067.1	WP_011303861.1	WP_025905554.1	CD	CD	CD
YP_499060.1	WP_002484195.1	WP_025905561.1	CD	CD	CD
YP_499059.1	WP_011303866.1	WP_025905562.1	CD	CD	CD
YP_499046.1	WP_002484207.1	WP_025905573.1	CD	CD	CD
YP_499044.1	WP_002484209.1	WP_025905575.1	CD	CD	CD
YP_499041.1	WP_011303877.1	WP_025905578.1	CD	CD	CD
YP_499040.1	WP_011303878.1	WP_025905579.1	CD	CD	CD
YP_499037.1	WP_011303879.1	WP_025905582.1	CD	CD	CD
YP_499035.2	WP_011303880.1	WP_025905584.1	CD	CD	CD
YP_499034.1	WP_002484218.1	WP_025905585.1	CD	CD	CD
YP_499031.1	WP_002484220.1	WP_025905587.1	CD	CD	CD
YP_499800.1	WP_002483431.1	WP_025905600.1	CD	CD	CD
YP_499801.1	WP_002483427.1	WP_025905601.1	CD	CD	CD
YP_499803.1	WP_011303233.1	WP_025905606.1	CD	CD	CD
YP_499517.1	WP_002483735.1	WP_025905642.1	CD	HO	HO
YP_499508.1	WP_011303471.1	WP_025905650.1	CD	CD	CD
YP_499498.1	WP_002483753.1	WP_025905662.1	CD	CD	CD
YP_499494.1	WP_011303482.1	WP_025905666.1	CD	CD	CD
YP_499487.1	WP_002483765.1	WP_025905673.1	CD	CD	CD
YP_499476.1	WP_011303491.1	WP_025905684.1	CD	CD	CD
YP_499854.1	WP_011303205.1	WP_025905885.1	HO	HO	HO
YP_499860.1	WP_011303192.1	WP_025905892.1	CD	CD	CD
YP_499863.1	WP_011303190.1	WP_025905896.1	HO	HO	HO
YP_499865.1	WP_011303189.1	WP_025905900.1	CD	CD	CD
YP_499869.1	WP_011303185.1	WP_025905907.1	CD	CD	CD
YP_499193.1	WP_011303733.1	WP_025906003.1	CD	CD	CD
YP_499188.1	WP_011303737.1	WP_025906014.1	CD	CD	CD
YP_499027.1	WP_002484223.1	WP_025906091.1	CD	CD	CD
YP_498939.1	WP_002484306.1	WP_025906198.1	CD	CD	CD
YP_498938.1	WP_002484307.1	WP_025906200.1	CD	CD	CD
YP_498937.1	WP_011303966.1	WP_025906202.1	CD	CD	CD
YP_498933.1	WP_011303969.1	WP_025906205.1	CD	CD	CD
YP_501498.1	WP_011304028.1	WP_025906217.1	CD	CD	CD
YP_501499.1	WP_041080330.1	WP_025906220.1	CD	CD	CD
YP_499955.1	WP_011303099.1	WP_025906286.1	CD	CD	CD
YP_499954.1	WP_002483292.1	WP_025906287.1	CD	CD	CD
YP_500910.1	WP_011302618.1	WP_025906323.1	CD	CD	CD
YP_499357.2	WP_011303582.1	WP_025906376.1	CD	CD	CD
YP_500857.1	WP_011302652.1	WP_025906394.1	HO	HO	HO
YP_500858.1	WP_011302651.1	WP_025906400.1	CD	CD	CD
YP_500119.1	WP_011303946.1	WP_025906454.1	CD	HO	CD
YP_500946.1	WP_002482644.1	WP_025906473.1	CD	CD	CD
YP_500947.1	WP_011302611.1	WP_025906474.1	CD	CD	CD
YP_500952.1	WP_002482638.1	WP_025906481.1	CD	CD	CD
YP_500953.1	WP_011302606.1	WP_025906483.1	CD	CD	CD
YP_500954.1	WP_002482636.1	WP_025906484.1	CD	CD	CD
YP_500960.1	WP_002482631.1	WP_025906782.1	CD	CD	CD
YP_500961.1	WP_002482630.1	WP_025906783.1	CD	CD	CD
YP_500962.1	WP_011302602.1	WP_025906784.1	CD	CD	CD
YP_500964.1	WP_002482627.1	WP_025906786.1	CD	CD	CD
YP_500965.1	WP_002482626.1	WP_025906787.1	CD	CD	CD
YP_500967.1	WP_002482624.1	WP_025906788.1	CD	CD	CD
YP_500973.1	WP_002482618.1	WP_025906790.1	CD	CD	CD
YP_500974.1	WP_002482617.1	WP_025906791.1	CD	CD	CD
YP_500975.1	WP_002482616.1	WP_025906792.1	CD	CD	CD
YP_500976.1	WP_011302600.1	WP_025906793.1	CD	CD	CD
YP_500977.1	WP_011302599.1	WP_025906794.1	CD	CD	CD
YP_500978.1	WP_002482613.1	WP_025906795.1	CD	CD	CD
YP_500979.1	WP_011302598.1	WP_025906796.1	CD	CD	CD
YP_501443.1	WP_011302556.1	WP_025906850.1	HO	CD	CD
YP_500107.1	WP_002483229.1	WP_025907044.1	CD	CD	CD
YP_500101.1	WP_011303060.1	WP_025907062.1	CD	CD	CD
YP_500015.2	WP_002483244.1	WP_025907081.1	CD	CD	CD
YP_500003.1	WP_002483252.1	WP_025907103.1	CD	CD	CD
YP_500501.1	WP_002482863.1	WP_025907189.1	CD	CD	CD
YP_500494.1	WP_002482869.1	WP_025907200.1	CD	CD	CD
YP_499978.1	WP_041784850.1	WP_025907313.1	CD	HO	CD
YP_501091.1	WP_011302500.1	WP_025907364.1	CD	CD	CD
YP_500865.1	WP_011302645.1	WP_025907403.1	HO	HO	HO
YP_500883.1	WP_011302634.1	WP_025907437.1	CD	CD	CD
YP_498794.1	WP_011304013.1	WP_025907634.1	HO	CD	CD
YP_499761.1	WP_011303265.1	WP_037560086.1	CD	CD	CD
YP_499360.1	WP_011303579.1	WP_037560253.1	CD	CD	CD
YP_499618.1	WP_011303396.1	WP_037587474.1	CD	CD	CD
YP_499621.1	WP_011303393.1	WP_037587476.1	CD	CD	CD
YP_499649.1	WP_002483630.1	WP_037587502.1	CD	CD	CD
YP_499686.1	WP_011303328.1	WP_037587528.1	CD	CD	CD
YP_499775.1	WP_002483458.1	WP_037587791.1	CD	CD	CD
YP_499776.1	WP_002483457.1	WP_037587793.1	CD	CD	CD
YP_499793.1	WP_011303243.1	WP_037587820.1	CD	CD	CD
YP_499817.1	WP_011303220.1	WP_037587885.1	CD	CD	CD
YP_499887.1	WP_011303165.1	WP_037587960.1	HO	HO	HO
YP_499924.1	WP_011303133.1	WP_037588027.1	HO	HO	CD
YP_499995.1	WP_011303074.1	WP_037588148.1	CD	CD	CD
YP_500001.1	WP_011303069.1	WP_037588158.1	CD	CD	CD
YP_500153.1	WP_011303023.1	WP_037588275.1	CD	CD	CD
YP_500175.1	WP_011303005.1	WP_037588325.1	CD	CD	CD
YP_500176.1	WP_075345136.1	WP_037588327.1	CD	CD	CD
YP_500194.1	WP_002483152.1	WP_037588350.1	CD	CD	CD
YP_500202.1	WP_002483145.1	WP_037588364.1	CD	CD	CD
YP_500230.1	WP_002483121.1	WP_037588397.1	CD	CD	CD
YP_500261.1	WP_011302945.1	WP_037588433.1	CD	CD	CD
YP_500318.1	WP_011302904.1	WP_037588511.1	CD	CD	CD
YP_500333.1	WP_011302889.1	WP_037588533.1	HO	HO	HO
YP_500364.1	WP_011302868.1	WP_037588574.1	CD	CD	CD
YP_499318.1	WP_011303637.1	WP_037588735.1	HO	HO	HO
YP_499388.1	WP_011303549.1	WP_037588811.1	HO	HO	HO
YP_499459.1	WP_011303501.1	WP_037588862.1	CD	CD	CD
YP_499460.1	WP_011303500.1	WP_037588863.1	CD	CD	CD
YP_499463.1	WP_002483779.1	WP_037588867.1	CD	CD	CD
YP_500963.1	WP_011302601.1	WP_037589017.1	CD	CD	CD
YP_499146.1	WP_011303758.1	WP_037589206.1	CD	CD	HO
YP_498961.1	WP_002484266.1	WP_037589423.1	CD	CD	CD
YP_500736.1	WP_011302732.1	WP_037589599.1	CD	CD	CD
YP_500828.1	WP_011302676.1	WP_037589782.1	CD	CD	CD
YP_499092.1	WP_002484164.1	WP_037589918.1	CD	CD	CD
YP_499112.1	WP_002484098.1	WP_037589930.1	HO	HO	HO
YP_499122.1	WP_002484092.1	WP_037589936.1	HO	HO	HO
YP_499141.1	WP_002484071.1	WP_037589946.1	HO	HO	HO
YP_499228.1	WP_011303707.1	WP_037590003.1	CD	CD	CD
YP_499217.1	WP_011303714.1	WP_037590018.1	CD	CD	CD
YP_499042.1	WP_011303876.1	WP_037590321.1	CD	CD	CD
YP_499048.1	WP_011303873.1	WP_037590328.1	CD	CD	CD
YP_499058.1	WP_002484197.1	WP_037590337.1	CD	CD	CD
YP_500599.1	WP_011302774.1	WP_037590447.1	CD	CD	CD
YP_500414.1	WP_011302827.1	WP_048539511.1	CD	CD	CD
YP_500411.1	WP_011302829.1	WP_048539512.1	HO	HO	HO
YP_500410.1	WP_011302830.1	WP_048539513.1	CD	CD	CD
YP_500409.1	WP_011302831.1	WP_048539514.1	CD	CD	CD
YP_500396.1	WP_002482919.1	WP_048539530.1	CD	CD	CD
YP_501205.1	WP_002482409.1	WP_048539534.1	CD	CD	HO
YP_500380.1	WP_011302855.1	WP_048539546.1	HO	HO	HO
YP_500377.1	WP_002482987.1	WP_048539549.1	CD	CD	CD
YP_500372.1	WP_011302861.1	WP_048539552.1	CD	CD	CD
YP_501160.1	WP_011302233.1	WP_048539560.1	CD	CD	CD
YP_500360.1	WP_011302870.1	WP_048539565.1	CD	CD	CD
YP_500359.1	WP_011302871.1	WP_048539566.1	CD	CD	CD
YP_500356.1	WP_011302873.1	WP_048539568.1	CD	CD	CD
YP_500339.1	WP_011302884.1	WP_048539579.1	HO	HO	HO
YP_500337.1	WP_011302886.1	WP_048539581.1	HO	HO	HO
YP_500323.1	WP_011302900.1	WP_048539595.1	CD	CD	CD
YP_500315.1	WP_011302907.1	WP_048539603.1	CD	CD	CD
YP_500312.1	WP_041784897.1	WP_048539605.1	CD	CD	CD
YP_500311.1	WP_011302911.1	WP_048539606.1	CD	CD	CD
YP_500308.1	WP_011302912.1	WP_048539607.1	HO	HO	HO
YP_500307.1	WP_011302913.1	WP_048539608.1	CD	CD	CD
YP_500306.1	WP_011302914.1	WP_048539609.1	CD	CD	CD
YP_500295.1	WP_011302923.1	WP_048539618.1	CD	CD	CD
YP_500280.1	WP_011302929.1	WP_048539625.1	CD	CD	CD
YP_500263.1	WP_011302943.1	WP_048539640.1	CD	CD	CD
YP_500257.1	WP_011302948.1	WP_048539643.1	CD	CD	CD
YP_500254.1	WP_011302950.1	WP_048539646.1	CD	CD	CD
YP_500247.1	WP_011302955.1	WP_048539650.1	CD	CD	CD
YP_500243.1	WP_011302959.1	WP_048539653.1	CD	CD	CD
YP_500237.1	WP_011302962.1	WP_048539656.1	HO	HO	HO
YP_500226.1	WP_011302970.1	WP_048539665.1	CD	CD	CD
YP_500208.1	WP_002483139.1	WP_048539676.1	CD	CD	CD
YP_500206.1	WP_011302985.1	WP_048539677.1	CD	CD	CD
YP_500204.1	WP_002483143.1	WP_048539679.1	CD	CD	CD
YP_500192.1	WP_011302993.1	WP_048539687.1	CD	CD	CD
YP_500179.2	WP_011303002.1	WP_048539694.1	CD	CD	CD
YP_500173.1	WP_011303007.1	WP_048539697.1	CD	CD	CD
YP_500172.1	WP_011303008.1	WP_048539699.1	CD	CD	CD
YP_500166.1	WP_002483178.1	WP_048539706.1	CD	CD	CD
YP_500165.1	WP_011303014.1	WP_048539710.1	CD	CD	CD
YP_499914.1	WP_011303139.1	WP_048539713.1	CD	CD	CD
YP_500158.1	WP_011303019.1	WP_048539719.1	CD	CD	CD
YP_500148.1	WP_002483192.1	WP_048539725.1	CD	CD	CD
YP_500146.1	WP_011303028.1	WP_048539727.1	CD	CD	CD
YP_500141.1	WP_011303033.1	WP_048539731.1	HO	HO	HO
YP_500135.1	WP_011303036.1	WP_048539734.1	CD	CD	CD
YP_500128.1	WP_011303044.1	WP_048539744.1	CD	CD	CD
YP_500127.1	WP_002483214.1	WP_048539745.1	CD	CD	CD
YP_500112.1	WP_011303054.1	WP_048539754.1	HO	HO	HO
YP_500105.1	WP_011303058.1	WP_048539759.1	HO	HO	HO
YP_500017.1	WP_002483242.1	WP_048539772.1	CD	CD	CD
YP_500009.1	WP_011303066.1	WP_048539775.1	CD	CD	CD
YP_500005.1	WP_011303067.1	WP_048539778.1	CD	CD	CD
YP_499993.1	WP_011303076.1	WP_048539786.1	CD	CD	CD
YP_499989.1	WP_011303080.1	WP_048539790.1	CD	CD	CD
YP_499988.1	WP_002483266.1	WP_048539791.1	CD	CD	CD
YP_500187.1	WP_011302996.1	WP_048539815.1	CD	CD	CD
YP_500487.1	WP_002482873.1	WP_048539832.1	CD	CD	CD
YP_498746.1	WP_011302214.1	WP_048539835.1	HO	CD	CD
YP_500484.1	WP_011302804.1	WP_048539838.1	CD	CD	CD
YP_500480.1	WP_011302807.1	WP_048539839.1	CD	CD	CD
YP_500479.1	WP_011302808.1	WP_048539842.1	HO	HO	HO
YP_500474.1	WP_002482889.1	WP_048539848.1	CD	CD	CD
YP_500469.1	WP_011302817.1	WP_048539850.1	HO	HO	HO
YP_498936.1	WP_011303347.1	WP_048539879.1	HO	CD	HO
YP_499354.1	WP_011303586.1	WP_048539901.1	CD	CD	CD
YP_499350.1	WP_011303590.1	WP_048539903.1	CD	CD	CD
YP_499345.1	WP_011303621.1	WP_048539906.1	CD	CD	CD
YP_499342.1	WP_002483895.1	WP_048539908.1	CD	CD	CD
YP_499338.1	WP_011303626.1	WP_048539912.1	CD	CD	CD
YP_499337.1	WP_011303627.1	WP_048539914.1	CD	CD	CD
YP_499333.1	WP_011303628.1	WP_048539915.1	CD	CD	CD
YP_499319.1	WP_011303636.1	WP_048539925.1	HO	HO	HO
YP_499317.1	WP_011303638.1	WP_048539926.1	HO	HO	HO
YP_499315.1	WP_002483917.1	WP_048539928.1	CD	CD	CD
YP_499309.1	WP_011303644.1	WP_048539933.1	CD	CD	CD
YP_499307.1	WP_011303646.1	WP_048539935.1	CD	CD	CD
YP_499303.1	WP_002483928.1	WP_048539937.1	CD	CD	CD
YP_499302.1	WP_011303648.1	WP_048539938.1	CD	CD	CD
YP_499300.1	WP_011303649.1	WP_048539939.1	HO	HO	HO
YP_499299.1	WP_002483932.1	WP_048539940.1	HO	HO	HO
YP_499291.1	WP_011303655.1	WP_048539946.1	CD	CD	CD
YP_499287.1	WP_011303659.1	WP_048539950.1	CD	CD	CD
YP_499265.1	WP_011303672.1	WP_048539968.1	CD	CD	CD
YP_498757.1	WP_011302539.1	WP_048540028.1	CD	HO	CD
YP_498758.1	WP_011302538.1	WP_048540030.1	CD	HO	CD
YP_500996.1	WP_002482596.1	WP_048540035.1	CD	CD	CD
YP_499186.1	WP_002484038.1	WP_048540039.1	CD	CD	CD
YP_499189.1	WP_011303736.1	WP_048540042.1	CD	CD	CD
YP_499191.1	WP_011303734.1	WP_048540046.1	CD	CD	CD
YP_499210.1	WP_002484015.1	WP_048540065.1	CD	CD	CD
YP_499211.1	WP_002484014.1	WP_048540067.1	CD	CD	CD
YP_499212.1	WP_011303718.1	WP_048540068.1	CD	CD	CD
YP_499213.1	WP_011303717.1	WP_048540071.1	CD	CD	CD
YP_500897.1	WP_011302627.1	WP_048540075.1	CD	CD	CD
YP_500895.1	WP_011302629.1	WP_048540088.1	CD	CD	CD
YP_500893.1	WP_011302631.1	WP_048540092.1	CD	CD	CD
YP_500891.1	WP_011302632.1	WP_048540101.1	CD	CD	CD
YP_500890.1	WP_011303909.1	WP_048540103.1	CD	HO	CD
YP_499456.1	WP_011303505.1	WP_048540120.1	CD	CD	CD
YP_499454.1	WP_011303507.1	WP_048540123.1	CD	CD	CD
YP_499448.1	WP_011303512.1	WP_048540128.1	CD	CD	CD
YP_499445.1	WP_002483797.1	WP_048540132.1	CD	CD	CD
YP_499437.1	WP_011303518.1	WP_048540139.1	HO	HO	HO
YP_499431.1	WP_011303523.1	WP_048540146.1	CD	CD	CD
YP_499430.1	WP_011303524.1	WP_048540148.1	CD	CD	CD
YP_499427.1	WP_002483815.1	WP_048540152.1	CD	CD	CD
YP_499424.1	WP_002483818.1	WP_048540156.1	CD	CD	CD
YP_499416.1	WP_011303531.1	WP_048540166.1	HO	HO	HO
YP_499414.1	WP_002483827.1	WP_048540168.1	CD	CD	CD
YP_499404.1	WP_011303539.1	WP_048540200.1	CD	CD	CD
YP_499401.1	WP_002483838.1	WP_048540204.1	CD	CD	CD
YP_499395.1	WP_011303545.1	WP_048540213.1	CD	CD	CD
YP_499394.1	WP_011303546.1	WP_048540215.1	CD	CD	CD
YP_499389.1	WP_011303548.1	WP_048540217.1	CD	CD	CD
YP_499386.1	WP_011303550.1	WP_048540221.1	CD	CD	CD
YP_500319.1	WP_002483040.1	WP_048540223.1	HO	HO	CD
YP_499399.1	WP_002483111.1	WP_048540227.1	CD	CD	CD
YP_498959.1	WP_011303925.1	WP_048540240.1	HO	HO	HO
YP_498962.1	WP_002484265.1	WP_048540250.1	CD	CD	CD
YP_499017.1	WP_011303888.1	WP_048540299.1	HO	HO	HO
YP_499026.1	WP_002484224.1	WP_048540322.1	CD	CD	CD
YP_499144.1	WP_011303760.1	WP_048540479.1	CD	CD	HO
YP_501307.1	WP_011302311.1	WP_048540516.1	CD	CD	CD
YP_501390.2	WP_011302187.1	WP_048540517.1	CD	CD	CD
YP_501398.1	WP_011303999.1	WP_048540519.1	CD	CD	CD
YP_501388.1	WP_002482146.1	WP_048540526.1	HO	HO	HO
YP_500770.1	WP_002482760.1	WP_048540582.1	HO	HO	HO
YP_500767.1	WP_011302712.1	WP_048540585.1	HO	HO	HO
YP_500765.1	WP_011302714.1	WP_048540587.1	HO	HO	HO
YP_500764.1	WP_011302715.1	WP_048540588.1	HO	HO	HO
YP_500759.1	WP_002482770.1	WP_048540589.1	CD	CD	CD
YP_500758.1	WP_011302719.1	WP_048540590.1	CD	CD	CD
YP_500738.1	WP_002482788.1	WP_048540600.1	HO	HO	HO
YP_500645.1	WP_011302738.1	WP_048540607.1	CD	CD	CD
YP_500641.1	WP_011302743.1	WP_048540612.1	CD	CD	CD
YP_501265.1	WP_011302384.1	WP_048540617.1	CD	CD	CD
YP_500637.1	WP_011302747.1	WP_048540622.1	CD	CD	CD
YP_500746.1	WP_002482781.1	WP_048540627.1	HO	HO	HO
YP_500745.1	WP_011302728.1	WP_048540628.1	HO	HO	HO
YP_500743.1	WP_011302729.1	WP_048540629.1	HO	HO	HO
YP_500622.1	WP_011302758.1	WP_048540653.1	CD	CD	CD
YP_500621.1	WP_037538142.1	WP_048540654.1	CD	CD	CD
YP_500609.1	WP_002482829.1	WP_048540663.1	CD	CD	CD
YP_500603.1	WP_011302771.1	WP_048540668.1	CD	CD	CD
YP_500593.1	WP_011302778.1	WP_048540673.1	CD	CD	CD
YP_500590.1	WP_011302781.1	WP_048540675.1	CD	CD	CD
YP_500588.1	WP_011302782.1	WP_048540676.1	HO	HO	HO
YP_500585.1	WP_002482850.1	WP_048540677.1	CD	CD	CD
YP_501306.1	WP_011302312.1	WP_048540684.1	CD	CD	HO
YP_500509.1	WP_011302787.1	WP_048540685.1	CD	CD	CD
YP_500507.1	WP_011302789.1	WP_048540687.1	CD	CD	CD
YP_500505.1	WP_011302791.1	WP_048540689.1	CD	CD	CD
YP_500503.1	WP_011302792.1	WP_048540690.1	HO	HO	HO
YP_500495.1	WP_011302797.1	WP_048540696.1	CD	CD	CD
YP_500761.1	WP_011302717.1	WP_048540698.1	CD	CD	CD
YP_501273.1	WP_011302373.1	WP_048540824.1	CD	CD	CD
YP_499601.1	WP_046199698.1	WP_048540826.1	HO	HO	CD
YP_500774.1	WP_041784782.1	WP_048540864.1	CD	CD	CD
YP_500782.1	WP_011302703.1	WP_048540867.1	CD	CD	CD
YP_500783.1	WP_011302702.1	WP_048540868.1	CD	CD	CD
YP_500795.1	WP_011302697.1	WP_048540879.1	CD	CD	CD
YP_500796.1	WP_011302696.1	WP_048540882.1	CD	CD	CD
YP_500797.1	WP_011302695.1	WP_048540884.1	CD	CD	CD
YP_500806.1	WP_011302690.1	WP_048540893.1	CD	CD	CD
YP_500807.1	WP_011302689.1	WP_048540896.1	CD	CD	CD
YP_500809.1	WP_011302687.1	WP_048540900.1	CD	CD	CD
YP_500817.1	WP_011302682.1	WP_048540909.1	CD	CD	CD
YP_500820.1	WP_002482726.1	WP_048540911.1	CD	CD	CD
YP_500821.2	WP_011302681.1	WP_048540913.1	CD	CD	CD
YP_500832.1	WP_011302672.1	WP_048540922.1	CD	CD	CD
YP_500835.1	WP_002482713.1	WP_048540928.1	CD	CD	CD
YP_500838.1	WP_011302668.1	WP_048540930.1	CD	CD	CD
YP_500845.1	WP_011302662.1	WP_048540943.1	CD	CD	CD
YP_500846.1	WP_011302661.1	WP_048540944.1	CD	CD	CD
YP_500851.1	WP_011302657.1	WP_048540972.1	CD	CD	CD
YP_500852.1	WP_002482698.1	WP_048540976.1	HO	HO	HO
YP_500861.1	WP_011302647.1	WP_048541014.1	CD	CD	CD
YP_500955.1	WP_011302605.1	WP_048541062.1	CD	CD	CD
YP_500958.1	WP_011302604.1	WP_048541064.1	CD	CD	CD
YP_500959.1	WP_011302603.1	WP_048541066.1	CD	CD	CD
YP_500968.1	WP_002482623.1	WP_048541067.1	CD	CD	CD
YP_500980.1	WP_011302597.1	WP_048541070.1	HO	HO	HO
YP_500985.1	WP_011302593.1	WP_048541076.1	HO	HO	HO
YP_501001.1	WP_011302583.1	WP_048541095.1	CD	CD	CD
YP_501002.1	WP_002482593.1	WP_048541098.1	CD	CD	CD
YP_501006.1	WP_011302579.1	WP_048541103.1	HO	HO	HO
YP_501008.1	WP_011302577.1	WP_048541106.1	CD	CD	CD
YP_501009.1	WP_011302574.1	WP_048541123.1	CD	CD	CD
YP_501014.1	WP_011302565.1	WP_048541132.1	CD	CD	CD
YP_501016.1	WP_011302563.1	WP_048541144.1	CD	CD	CD
YP_498844.1	WP_011302207.1	WP_048541153.1	HO	CD	CD
YP_501190.1	WP_011302435.1	WP_048541160.1	HO	HO	CD
YP_501027.1	WP_011302557.1	WP_048541161.1	CD	CD	CD
YP_498909.1	WP_011302555.1	WP_048541162.1	CD	CD	CD
YP_501034.1	WP_011302553.1	WP_048541173.1	CD	CD	CD
YP_501041.1	WP_011302548.1	WP_048541187.1	CD	CD	CD
YP_501043.1	WP_002482553.1	WP_048541188.1	CD	CD	CD
YP_499184.1	WP_011303741.1	WP_048541194.1	HO	HO	HO
YP_501085.1	WP_011302504.1	WP_048541229.1	CD	CD	CD
YP_499240.1	WP_011303697.1	WP_048541241.1	CD	CD	CD
YP_499237.1	WP_011303698.1	WP_048541247.1	CD	CD	CD
YP_501090.1	WP_011302501.1	WP_048541248.1	CD	CD	CD
YP_499235.1	WP_011303700.1	WP_048541254.1	CD	CD	CD
YP_499231.1	WP_011303704.1	WP_048541258.1	CD	CD	CD
YP_499229.1	WP_011303706.1	WP_048541261.1	CD	CD	CD
YP_499225.1	WP_041784838.1	WP_048541265.1	CD	CD	CD
YP_499224.1	WP_011303709.1	WP_048541267.1	CD	CD	CD
YP_499222.1	WP_011303711.1	WP_048541269.1	HO	HO	HO
YP_499219.1	WP_011303712.1	WP_048541270.1	CD	CD	CD
YP_500864.1	WP_011302646.1	WP_048541281.1	CD	CD	CD
YP_500875.1	WP_011302639.1	WP_048541298.1	CD	CD	CD
YP_499264.1	WP_011303673.1	WP_048541316.1	CD	CD	CD
YP_499071.1	WP_011303858.1	WP_048541327.1	HO	HO	HO
YP_499073.1	WP_011303856.1	WP_048541331.1	CD	CD	CD
YP_499081.1	WP_011303849.1	WP_048541336.1	CD	CD	CD
YP_499082.1	WP_011303848.1	WP_048541341.1	CD	CD	CD
YP_499095.1	WP_011303840.1	WP_048541351.1	CD	CD	CD
YP_499096.2	WP_011303839.1	WP_048541353.1	CD	CD	CD
YP_499097.1	WP_011303838.1	WP_048541354.1	CD	CD	CD
YP_499098.1	WP_011303837.1	WP_048541356.1	CD	CD	CD
YP_499101.1	WP_011303836.1	WP_048541359.1	CD	CD	CD
YP_499102.1	WP_002484153.1	WP_048541361.1	CD	CD	CD
YP_499107.1	WP_011303796.1	WP_048541369.1	CD	CD	CD
YP_499110.1	WP_011303792.1	WP_048541373.1	CD	CD	CD
YP_499111.1	WP_011303790.1	WP_048541382.1	HO	HO	HO
YP_499115.1	WP_011303787.1	WP_048541386.1	CD	CD	CD
YP_501115.1	WP_011302483.1	WP_048541388.1	CD	CD	CD
YP_499121.1	WP_002484093.1	WP_048541390.1	HO	HO	HO
YP_498888.1	WP_011302348.1	WP_048541398.1	CD	HO	CD
YP_499134.1	WP_011303772.1	WP_048541403.1	HO	HO	HO
YP_499135.1	WP_011303771.1	WP_048541405.1	CD	CD	CD
YP_499136.1	WP_011303770.1	WP_048541406.1	CD	CD	CD
YP_499168.1	WP_011303754.1	WP_048541439.1	CD	CD	CD
YP_499169.1	WP_002484055.1	WP_048541443.1	CD	CD	CD
YP_499178.1	WP_011303747.1	WP_048541453.1	CD	CD	CD
YP_499181.1	WP_011303744.1	WP_048541459.1	CD	CD	CD
YP_499183.1	WP_002484043.1	WP_048541463.1	HO	HO	HO
YP_501060.1	WP_011302529.1	WP_048541622.1	HO	HO	HO
YP_501059.1	WP_011302530.1	WP_048541624.1	CD	CD	CD
YP_501284.1	WP_011302365.1	WP_048541715.1	CD	CD	CD
YP_501444.1	WP_041784775.1	WP_048541717.1	CD	CD	CD
YP_499208.1	WP_011303719.1	WP_048541811.1	CD	CD	CD
YP_501103.1	WP_011302494.1	WP_048541848.1	CD	CD	CD
YP_498955.1	WP_011303929.1	WP_048541850.1	CD	CD	HO
YP_499254.1	WP_011303682.1	WP_048541886.1	CD	CD	CD
YP_499030.1	WP_011303882.1	WP_048541928.1	CD	CD	CD
YP_499038.1	WP_002484214.1	WP_048541937.1	CD	CD	CD
YP_499043.1	WP_011303875.1	WP_048541943.1	CD	CD	CD
YP_499047.1	WP_002484206.1	WP_048541947.1	CD	CD	CD
YP_499053.1	WP_011303870.1	WP_048541952.1	CD	CD	CD
YP_499054.1	WP_002484201.1	WP_048541954.1	CD	CD	CD
YP_499057.1	WP_011303867.1	WP_048541959.1	CD	CD	CD
YP_499061.1	WP_011303865.1	WP_048541960.1	CD	CD	CD
YP_499068.1	WP_011303860.1	WP_048541969.1	CD	CD	CD
YP_499051.1	WP_011303871.1	WP_048541971.1	CD	CD	CD
YP_499472.1	WP_011303495.1	WP_048541988.1	HO	HO	HO
YP_499479.1	WP_011303489.1	WP_048541993.1	CD	CD	CD
YP_499486.1	WP_002483766.1	WP_048542003.1	HO	HO	HO
YP_499493.1	WP_011303483.1	WP_048542012.1	HO	HO	HO
YP_499500.1	WP_011303478.1	WP_048542017.1	CD	CD	CD
YP_499501.1	WP_011303477.1	WP_048542020.1	HO	HO	HO
YP_499504.1	WP_002483746.1	WP_048542024.1	CD	CD	CD
YP_499533.1	WP_011303460.1	WP_048542084.1	HO	HO	HO
YP_499535.1	WP_011303459.1	WP_048542087.1	CD	CD	CD
YP_499536.1	WP_011303458.1	WP_048542089.1	CD	CD	CD
YP_499538.1	WP_002483725.1	WP_048542092.1	CD	CD	CD
YP_499549.1	WP_011303450.1	WP_048542106.1	HO	HO	HO
YP_499205.1	WP_002484019.1	WP_048542127.1	CD	CD	HO
YP_499552.1	WP_002483712.1	WP_048542156.1	HO	HO	HO
YP_499557.1	WP_011303442.1	WP_048542174.1	HO	HO	HO
YP_499561.1	WP_011303438.1	WP_048542179.1	CD	CD	CD
YP_499562.1	WP_011303437.1	WP_048542181.1	CD	CD	CD
YP_499566.1	WP_011303433.1	WP_048542190.1	CD	CD	CD
YP_499568.1	WP_011303431.1	WP_048542194.1	CD	CD	CD
YP_499569.1	WP_011303430.1	WP_048542195.1	HO	HO	HO
YP_499571.1	WP_011303428.1	WP_048542198.1	HO	HO	HO
YP_499574.1	WP_011303427.1	WP_048542200.1	CD	CD	CD
YP_499576.1	WP_002483689.1	WP_048542205.1	CD	CD	CD
YP_499578.1	WP_011303425.1	WP_048542211.1	CD	CD	CD
YP_499580.1	WP_011303424.1	WP_048542217.1	CD	CD	CD
YP_499581.1	WP_011303423.1	WP_048542219.1	CD	CD	CD
YP_499585.1	WP_011303419.1	WP_048542221.1	HO	HO	HO
YP_499588.1	WP_011303416.1	WP_048542228.1	CD	CD	CD
YP_499589.1	WP_002483677.1	WP_048542229.1	CD	CD	CD
YP_499590.1	WP_002483676.1	WP_048542233.1	CD	CD	CD
YP_499592.1	WP_002483674.1	WP_048542237.1	CD	CD	CD
YP_499593.1	WP_002483673.1	WP_048542241.1	CD	CD	CD
YP_499594.1	WP_011303414.1	WP_048542242.1	CD	CD	CD
YP_008530239.1	WP_011303406.1	WP_048542258.1	HO	HO	HO
YP_499605.1	WP_002483661.1	WP_048542260.1	CD	CD	CD
YP_499609.1	WP_011303404.1	WP_048542264.1	CD	CD	CD
YP_499615.2	WP_011303398.1	WP_048542285.1	CD	CD	CD
YP_499616.1	WP_002483650.1	WP_048542287.1	CD	CD	CD
YP_499617.1	WP_011303397.1	WP_048542289.1	HO	HO	HO
YP_499650.1	WP_011303380.1	WP_048542317.1	CD	CD	CD
YP_499651.1	WP_011303379.1	WP_048542319.1	CD	CD	CD
YP_501100.1	WP_051488176.1	WP_048542414.1	HO	HO	CD
YP_499684.1	WP_011303330.1	WP_048542420.1	CD	CD	CD
YP_499685.1	WP_011303329.1	WP_048542422.1	CD	CD	CD
YP_499691.1	WP_011303324.1	WP_048542432.1	CD	CD	CD
YP_499696.1	WP_002483537.1	WP_048542438.1	CD	CD	CD
YP_499703.1	WP_011303316.1	WP_048542452.1	CD	CD	CD
YP_499705.1	WP_002483529.1	WP_048542456.1	CD	CD	CD
YP_499706.1	WP_011303314.1	WP_048542458.1	CD	CD	CD
YP_499708.1	WP_011303312.1	WP_048542463.1	CD	CD	CD
YP_499713.1	WP_011303306.1	WP_048542477.1	CD	CD	CD
YP_499714.1	WP_011303305.1	WP_048542478.1	HO	HO	HO
YP_499716.1	WP_011303303.1	WP_048542480.1	CD	CD	CD
YP_499722.1	WP_002483511.1	WP_048542489.1	CD	CD	CD
YP_499729.1	WP_011303293.1	WP_048542510.1	CD	CD	CD
YP_501293.1	WP_011302347.1	WP_048542520.1	CD	CD	CD
YP_499737.1	WP_002483493.1	WP_048542526.1	CD	CD	CD
YP_499740.1	WP_011303283.1	WP_048542532.1	CD	CD	CD
YP_499742.1	WP_011303281.1	WP_048542538.1	CD	CD	CD
YP_499758.1	WP_011303268.1	WP_048542555.1	CD	CD	CD
YP_499767.1	WP_011303262.1	WP_048542567.1	CD	CD	CD
YP_499771.1	WP_002483462.1	WP_048542570.1	CD	CD	CD
YP_499772.1	WP_011303260.1	WP_048542575.1	CD	CD	CD
YP_499773.1	WP_011303259.1	WP_048542577.1	CD	CD	CD
YP_499777.1	WP_002483456.1	WP_048542581.1	CD	CD	CD
YP_499780.1	WP_002483451.1	WP_048542606.1	CD	CD	CD
YP_499792.1	WP_011303244.1	WP_048542627.1	CD	CD	CD
YP_499796.1	WP_011303241.1	WP_048542634.1	CD	CD	CD
YP_499797.1	WP_002483434.1	WP_048542667.1	HO	HO	HO
YP_499804.1	WP_002483424.1	WP_048542680.1	CD	CD	CD
YP_499807.1	WP_002483421.1	WP_048542689.1	CD	CD	CD
YP_499808.1	WP_011303229.1	WP_048542691.1	CD	CD	CD
YP_499814.1	WP_011303223.1	WP_048542702.1	HO	HO	HO
YP_499816.1	WP_011303221.1	WP_048542706.1	CD	CD	CD
YP_499818.1	WP_011303219.1	WP_048542707.1	CD	CD	CD
YP_499495.1	WP_011303481.1	WP_048542741.1	CD	CD	CD
YP_499690.1	WP_011303325.1	WP_048542775.1	CD	CD	CD
YP_501495.1	WP_002481957.1	WP_048542895.1	CD	CD	CD
YP_498927.1	WP_011304005.1	WP_048542899.1	HO	HO	HO
YP_499965.1	WP_002483282.1	WP_048542951.1	HO	HO	HO
YP_499960.1	WP_011303096.1	WP_048542958.1	CD	CD	CD
YP_499959.1	WP_011303097.1	WP_048542960.1	CD	CD	CD
YP_499958.1	WP_011303098.1	WP_048542963.1	CD	CD	CD
YP_499946.1	WP_011303104.1	WP_048542978.1	CD	CD	CD
YP_499934.1	WP_011303126.1	WP_048543020.1	HO	HO	CD
YP_499932.1	WP_011303128.1	WP_048543023.1	CD	CD	HO
YP_499925.1	WP_011303132.1	WP_048543030.1	HO	HO	CD
YP_499919.1	WP_011303138.1	WP_048543042.1	CD	CD	HO
YP_499888.1	WP_011303164.1	WP_048543105.1	CD	CD	CD
YP_499883.1	WP_011303175.1	WP_048543113.1	CD	CD	CD
YP_499877.1	WP_002483372.1	WP_048543125.1	HO	HO	HO
YP_499875.1	WP_011303180.1	WP_048543131.1	CD	CD	CD
YP_499874.1	WP_011303181.1	WP_048543133.1	CD	CD	CD
YP_008530241.1	WP_011303182.1	WP_048543134.1	HO	HO	HO
YP_499856.1	WP_011303204.1	WP_048543154.1	HO	HO	HO
YP_500374.1	WP_011302859.1	WP_049318619.1	CD	CD	CD
YP_499964.1	WP_011303093.1	WP_049318859.1	CD	CD	CD
YP_499858.1	WP_011303194.1	WP_049318964.1	CD	HO	HO
YP_499809.1	WP_011303228.1	WP_049318999.1	CD	CD	CD
YP_499680.1	WP_011303332.1	WP_049319203.1	HO	HO	HO
YP_499597.1	WP_011303411.1	WP_049319340.1	CD	CD	CD
YP_499591.1	WP_011303415.1	WP_049319345.1	CD	CD	CD
YP_499587.1	WP_011303417.1	WP_049319348.1	HO	HO	HO
YP_499556.1	WP_002483709.1	WP_049319377.1	HO	HO	HO
YP_499556.1	WP_002483709.1	WP_049319377.1	HO	HO	HO
YP_499556.1	WP_002483709.1	WP_049319377.1	HO	HO	HO
YP_499724.1	WP_011303297.1	WP_049319422.1	CD	CD	CD
YP_499138.1	WP_011303768.1	WP_049319463.1	CD	CD	CD
YP_500273.1	WP_011302934.1	WP_049319661.1	HO	HO	CD
YP_501131.1	WP_011302461.1	WP_049319662.1	HO	HO	HO
YP_499245.1	WP_011303692.1	WP_049319685.1	CD	CD	CD
YP_499339.1	WP_011303625.1	WP_049319741.1	CD	CD	CD
YP_499387.1	WP_002483850.1	WP_049319789.1	CD	CD	CD
YP_499447.1	WP_002483795.1	WP_049319830.1	CD	CD	CD
YP_499478.1	WP_011303490.1	WP_049319851.1	CD	CD	CD
YP_499492.1	WP_002483759.1	WP_049319860.1	HO	HO	HO
YP_499505.1	WP_074382173.1	WP_049319866.1	HO	HO	HO
YP_499113.1	WP_011303789.1	WP_049319906.1	CD	CD	CD
YP_499241.1	WP_011303696.1	WP_049319952.1	CD	CD	CD
YP_501129.1	WP_011303917.1	WP_049320138.1	CD	CD	HO
YP_500496.1	WP_011302796.1	WP_049320370.1	CD	CD	CD
YP_498963.1	WP_002484264.1	WP_049320817.1	CD	CD	CD
YP_501045.1	WP_011302545.1	WP_049320945.1	CD	CD	CD
YP_498827.1	WP_011302421.1	WP_058590672.1	CD	HO	CD
YP_501423.1	WP_011303773.1	WP_058590685.1	CD	CD	CD
YP_501052.1	WP_041784778.1	WP_058590689.1	CD	CD	CD
YP_501496.1	WP_011304027.1	WP_058590721.1	CD	CD	CD
YP_499005.1	WP_011303899.1	WP_058590751.1	CD	CD	HO
YP_498960.1	WP_011303924.1	WP_058590753.1	HO	HO	HO
YP_501446.1	WP_011302735.1	WP_058590755.1	CD	HO	HO
YP_499348.1	WP_002483887.1	WP_058590768.1	HO	HO	CD
YP_501035.1	WP_011302552.1	WP_058590770.1	CD	CD	CD
YP_499016.1	WP_011303889.1	WP_058590778.1	HO	HO	HO
YP_499019.1	WP_002484230.1	WP_058590782.1	CD	CD	CD
YP_500342.1	WP_011302882.1	WP_058590796.1	CD	CD	CD
YP_501303.1	WP_011302318.1	WP_058590832.1	CD	CD	HO
YP_499182.1	WP_011303743.1	WP_058590846.1	CD	CD	CD
YP_499180.1	WP_011303745.1	WP_058590847.1	CD	CD	CD
YP_499179.1	WP_011303746.1	WP_058590848.1	CD	CD	CD
YP_499173.1	WP_011303752.1	WP_058590853.1	CD	CD	CD
YP_499137.1	WP_011303769.1	WP_058590865.1	CD	CD	CD
YP_498887.1	WP_011302349.1	WP_058590867.1	HO	CD	HO
YP_501329.1	WP_011302280.1	WP_058590872.1	HO	HO	CD
YP_499108.1	WP_011303795.1	WP_058590874.1	CD	CD	CD
YP_499103.1	WP_011303835.1	WP_058590875.1	HO	HO	HO
YP_499090.1	WP_011303841.1	WP_058590878.1	CD	CD	CD
YP_499078.1	WP_011303851.1	WP_058590882.1	CD	CD	CD
YP_499076.1	WP_011303853.1	WP_058590884.1	CD	CD	CD
YP_499072.1	WP_011303857.1	WP_058590885.1	CD	CD	CD
YP_499567.1	WP_011303432.1	WP_058591008.1	CD	CD	CD
YP_499564.1	WP_011303435.1	WP_058591010.1	CD	CD	CD
YP_499560.1	WP_011303439.1	WP_058591012.1	CD	CD	CD
YP_499554.1	WP_011303443.1	WP_058591022.1	HO	HO	HO
YP_499553.1	WP_011303444.1	WP_058591023.1	HO	HO	HO
YP_499550.1	WP_011303448.1	WP_058591039.1	CD	CD	HO
YP_499202.1	WP_011303724.1	WP_058591043.1	CD	CD	CD
YP_499130.1	WP_011303781.1	WP_058591047.1	CD	CD	CD
YP_500461.1	WP_011302820.1	WP_058591054.1	CD	CD	CD
YP_500463.1	WP_002482899.1	WP_058591055.1	HO	HO	HO
YP_500464.1	WP_011302819.1	WP_058591056.1	CD	CD	CD
YP_500465.1	WP_002482897.1	WP_058591057.1	CD	CD	CD
YP_500471.1	WP_011302816.1	WP_058591060.1	CD	CD	CD
YP_500472.1	WP_011302815.1	WP_058591061.1	CD	CD	CD
YP_500475.1	WP_011302814.1	WP_058591062.1	CD	CD	CD
YP_500477.1	WP_011302810.1	WP_058591064.1	CD	CD	CD
YP_500489.1	WP_011302800.1	WP_058591075.1	CD	CD	CD
YP_500784.1	WP_011302701.1	WP_058591083.1	CD	CD	CD
YP_500785.1	WP_002482750.1	WP_058591084.1	CD	CD	CD
YP_500786.1	WP_011302700.1	WP_058591085.1	CD	CD	CD
YP_500788.1	WP_011302698.1	WP_058591087.1	CD	CD	CD
YP_500798.1	WP_011302694.1	WP_058591089.1	HO	HO	HO
YP_500808.1	WP_011302688.1	WP_058591093.1	CD	CD	CD
YP_500813.1	WP_011302684.1	WP_058591094.1	CD	CD	CD
YP_500816.1	WP_011302683.1	WP_058591095.1	CD	CD	CD
YP_500839.1	WP_011302667.1	WP_058591099.1	CD	CD	CD
YP_498701.1	WP_011302655.1	WP_058591114.1	CD	CD	CD
YP_500854.1	WP_011302654.1	WP_058591115.1	CD	CD	CD
YP_498700.1	WP_011302653.1	WP_058591116.1	CD	CD	CD
YP_498834.1	WP_011302650.1	WP_058591122.1	HO	CD	CD
YP_499216.1	WP_011303715.1	WP_058591129.1	CD	CD	CD
YP_499215.1	WP_002484010.1	WP_058591130.1	CD	CD	CD
YP_500117.1	WP_011303050.1	WP_058591132.1	CD	CD	CD
YP_500987.1	WP_002482604.1	WP_058591151.1	CD	CD	CD
YP_500989.1	WP_011302591.1	WP_058591152.1	HO	HO	HO
YP_501004.1	WP_011302581.1	WP_058591160.1	CD	CD	CD
YP_501011.1	WP_041784895.1	WP_058591171.1	CD	CD	CD
YP_498956.1	WP_011303927.1	WP_058591181.1	HO	HO	CD
YP_501036.1	WP_002482560.1	WP_058591191.1	HO	HO	HO
YP_500995.1	WP_011302585.1	WP_058591200.1	HO	HO	CD
YP_500859.1	WP_002482690.1	WP_058591217.1	CD	CD	CD
YP_501003.1	WP_011302582.1	WP_058591222.1	CD	CD	CD
YP_499961.1	WP_002483285.1	WP_058591262.1	CD	CD	CD
YP_499956.1	WP_002483290.1	WP_058591266.1	CD	CD	CD
YP_499949.1	WP_011303103.1	WP_058591271.1	CD	CD	CD
YP_499938.1	WP_011303123.1	WP_058591276.1	CD	CD	HO
YP_499935.1	WP_011303125.1	WP_058591278.1	HO	HO	CD
YP_499926.1	WP_011303131.1	WP_058591283.1	HO	HO	CD
YP_499923.1	WP_011303134.1	WP_058591285.1	HO	HO	CD
YP_499920.1	WP_002483328.1	WP_058591288.1	HO	HO	CD
YP_499896.1	WP_011303152.1	WP_058591304.1	CD	CD	CD
YP_499891.1	WP_002483353.1	WP_058591309.1	HO	HO	HO
YP_499882.1	WP_011303176.1	WP_058591319.1	CD	CD	CD
YP_499880.1	WP_011303177.1	WP_058591320.1	CD	CD	CD
YP_499879.1	WP_011303178.1	WP_058591321.1	CD	CD	CD
YP_499876.1	WP_011303179.1	WP_058591322.1	CD	CD	CD
YP_499622.1	WP_011303392.1	WP_058591324.1	HO	HO	HO
YP_499636.1	WP_011303389.1	WP_058591325.1	CD	CD	CD
YP_499647.1	WP_011303381.1	WP_058591330.1	CD	CD	CD
YP_499648.1	WP_002483631.1	WP_058591331.1	CD	CD	CD
YP_499652.1	WP_011303378.1	WP_058591332.1	CD	CD	CD
YP_499688.1	WP_011303326.1	WP_058591341.1	CD	CD	CD
YP_499697.1	WP_046199697.1	WP_058591344.1	CD	CD	CD
YP_499711.1	WP_011303309.1	WP_058591355.1	CD	CD	CD
YP_499717.1	WP_011303302.1	WP_058591356.1	CD	CD	CD
YP_501105.1	WP_002482492.1	WP_058591363.1	HO	HO	CD
YP_499728.1	WP_011303294.1	WP_058591365.1	CD	CD	CD
YP_501297.1	WP_011303290.1	WP_058591368.1	CD	CD	CD
YP_499736.1	WP_011303285.1	WP_058591370.1	CD	CD	CD
YP_499746.1	WP_002483483.1	WP_058591375.1	CD	CD	CD
YP_499752.1	WP_011303272.1	WP_058591380.1	CD	CD	CD
YP_499770.1	WP_011303261.1	WP_058591382.1	CD	CD	CD
YP_499779.1	WP_011303257.1	WP_058591386.1	CD	CD	CD
YP_499785.1	WP_011303250.1	WP_058591400.1	CD	CD	CD
YP_499787.1	WP_011303248.1	WP_058591402.1	CD	CD	CD
YP_499789.1	WP_011303246.1	WP_058591404.1	CD	CD	CD
YP_499790.1	WP_011303245.1	WP_058591405.1	CD	CD	CD
YP_499794.1	WP_011303242.1	WP_058591406.1	CD	CD	CD
YP_501294.1	WP_011302346.1	WP_058591416.1	HO	HO	CD
YP_499799.1	WP_011303240.1	WP_058591425.1	CD	CD	CD
YP_499802.1	WP_011303234.1	WP_058591428.1	CD	CD	CD
YP_499805.1	WP_011303232.1	WP_058591429.1	CD	CD	CD
YP_499806.1	WP_011303231.1	WP_058591430.1	CD	CD	CD
YP_499810.1	WP_011303227.1	WP_058591431.1	CD	CD	CD
YP_499812.1	WP_041784813.1	WP_058591433.1	CD	CD	CD
YP_499813.1	WP_011303224.1	WP_058591434.1	CD	CD	CD
YP_499815.1	WP_011303222.1	WP_058591436.1	CD	CD	CD
YP_501326.1	WP_002482261.1	WP_058591438.1	CD	CD	HO
YP_501125.2	WP_011302091.1	WP_058591442.1	HO	CD	CD
YP_499720.1	WP_002483856.1	WP_058591443.1	HO	CD	CD
YP_499849.1	WP_011303209.1	WP_058591448.1	HO	HO	HO
YP_499850.1	WP_011303208.1	WP_058591449.1	CD	CD	CD
YP_499852.1	WP_002483395.1	WP_058591451.1	CD	CD	CD
YP_499864.1	WP_041784811.1	WP_058591456.1	CD	CD	CD
YP_500516.1	WP_011302467.1	WP_058591464.1	CD	CD	CD
YP_499465.1	WP_011303496.1	WP_058591466.1	CD	CD	CD
YP_499462.1	WP_011303498.1	WP_058591468.1	HO	HO	HO
YP_499453.1	WP_011303508.1	WP_058591476.1	CD	CD	CD
YP_499452.1	WP_011303509.1	WP_058591477.1	HO	HO	HO
YP_499451.1	WP_011303510.1	WP_058591478.1	HO	HO	HO
YP_499443.1	WP_002483799.1	WP_058591480.1	HO	HO	HO
YP_501065.1	WP_002482530.1	WP_058591483.1	CD	CD	CD
YP_499434.1	WP_002483808.1	WP_058591484.1	CD	CD	CD
YP_499428.1	WP_011303525.1	WP_058591486.1	HO	HO	HO
YP_499415.1	WP_011303532.1	WP_058591493.1	CD	CD	CD
YP_499412.1	WP_011303534.1	WP_058591495.1	CD	CD	CD
YP_499522.1	WP_041784753.1	WP_058591498.1	CD	HO	CD
YP_499402.1	WP_011303540.1	WP_058591560.1	CD	CD	CD
YP_499890.1	WP_002483354.1	WP_058591584.1	CD	CD	HO
YP_499359.1	WP_011303580.1	WP_058591601.1	CD	CD	CD
YP_499358.1	WP_011303581.1	WP_058591602.1	CD	CD	CD
YP_499326.1	WP_011303631.1	WP_058591614.1	CD	CD	CD
YP_499325.1	WP_011303632.1	WP_058591615.1	CD	CD	CD
YP_499316.1	WP_011303639.1	WP_058591617.1	HO	HO	HO
YP_499312.1	WP_011303642.1	WP_058591620.1	HO	HO	HO
YP_499311.1	WP_002483921.1	WP_058591621.1	HO	HO	HO
YP_499308.1	WP_011303645.1	WP_058591622.1	CD	CD	CD
YP_499294.1	WP_002483937.1	WP_058591624.1	CD	CD	CD
YP_499293.1	WP_011303654.1	WP_058591625.1	CD	CD	CD
YP_499285.1	WP_011303660.1	WP_058591630.1	CD	CD	CD
YP_499281.1	WP_011303664.1	WP_058591633.1	CD	CD	CD
YP_499280.1	WP_002483950.1	WP_058591634.1	HO	HO	HO
YP_499277.1	WP_011303666.1	WP_058591638.1	HO	HO	HO
YP_499270.1	WP_011303668.1	WP_058591643.1	CD	CD	CD
YP_499255.1	WP_011303681.1	WP_058591647.1	CD	CD	CD
YP_499250.1	WP_002483975.1	WP_058591649.1	HO	HO	HO
YP_499247.1	WP_011303688.1	WP_058591650.1	HO	HO	HO
YP_499246.1	WP_011303691.1	WP_058591652.1	CD	CD	CD
YP_499194.1	WP_011303732.1	WP_058591656.1	CD	CD	CD
YP_499243.1	WP_011303693.1	WP_058591657.1	CD	CD	CD
YP_501323.1	WP_011302293.1	WP_058591667.1	HO	HO	HO
YP_499844.1	WP_037538489.1	WP_058591684.1	CD	CD	CD
YP_499843.1	WP_011303216.1	WP_058591685.1	CD	CD	CD
YP_499841.1	WP_011303218.1	WP_058591687.1	CD	CD	CD
YP_501039.1	WP_002482556.1	WP_058591779.1	HO	HO	HO
YP_501269.1	WP_011302379.1	WP_058591781.1	CD	CD	CD
YP_501214.1	WP_011302404.1	WP_058591783.1	CD	HO	CD
YP_500648.1	WP_011302736.1	WP_058591830.1	HO	HO	CD
YP_501267.1	WP_011302382.1	WP_058591838.1	CD	CD	CD
YP_501266.1	WP_011302383.1	WP_058591839.1	CD	CD	CD
YP_501057.1	WP_011302532.1	WP_058591845.1	CD	CD	HO
YP_500630.1	WP_011302751.1	WP_058591854.1	HO	HO	HO
YP_500629.1	WP_011302752.1	WP_058591855.1	HO	HO	HO
YP_500628.1	WP_011302753.1	WP_058591856.1	CD	CD	CD
YP_501460.1	WP_011302395.1	WP_058591863.1	CD	HO	HO
YP_501461.1	WP_011302396.1	WP_058591864.1	CD	HO	HO
YP_500623.2	WP_011302757.1	WP_058591868.1	CD	CD	CD
YP_500617.1	WP_011302760.1	WP_058591870.1	CD	CD	CD
YP_500614.1	WP_011302763.1	WP_058591872.1	CD	CD	CD
YP_500613.1	WP_011302764.1	WP_058591873.1	CD	CD	CD
YP_500604.1	WP_011302770.1	WP_058591878.1	CD	CD	CD
YP_500508.1	WP_011302788.1	WP_058591889.1	CD	CD	CD
YP_500502.1	WP_011302793.1	WP_058591891.1	CD	CD	CD
YP_501219.1	WP_011302406.1	WP_058591892.1	CD	HO	CD
YP_500498.1	WP_011302795.1	WP_058591893.1	HO	HO	HO
YP_500497.2	WP_002482866.1	WP_058591894.1	HO	HO	HO
YP_501445.1	WP_011302127.1	WP_058591899.1	CD	CD	CD
YP_500405.1	WP_011302833.1	WP_058591988.1	HO	HO	HO
YP_500404.1	WP_011302834.1	WP_058591989.1	HO	HO	HO
YP_501166.1	WP_011302439.1	WP_058591992.1	CD	CD	CD
YP_501056.1	WP_011302533.1	WP_058591995.1	CD	CD	CD
YP_501202.1	WP_011302417.1	WP_058592000.1	CD	CD	HO
YP_500390.1	WP_011302849.1	WP_058592004.1	CD	CD	CD
YP_500389.1	WP_011302850.1	WP_058592005.1	CD	CD	CD
YP_500388.1	WP_002482978.1	WP_058592006.1	CD	CD	CD
YP_500375.1	WP_011302858.1	WP_058592011.1	HO	HO	HO
YP_500371.1	WP_011302862.1	WP_058592012.1	CD	CD	CD
YP_500370.1	WP_011302863.1	WP_058592013.1	CD	CD	CD
YP_500365.1	WP_011302867.1	WP_058592017.1	CD	CD	CD
YP_501161.1	WP_011302232.1	WP_058592018.1	CD	CD	CD
YP_500362.1	WP_002483001.1	WP_058592020.1	CD	CD	CD
YP_500345.1	WP_011302879.1	WP_058592028.1	CD	CD	CD
YP_500343.1	WP_011302881.1	WP_058592031.1	CD	CD	CD
YP_500341.1	WP_011302883.1	WP_058592032.1	CD	CD	CD
YP_500338.1	WP_011302885.1	WP_058592034.1	HO	HO	HO
YP_500336.1	WP_011302887.1	WP_058592035.1	CD	CD	CD
YP_500332.1	WP_011302890.1	WP_058592036.1	CD	CD	CD
YP_500328.1	WP_011302893.1	WP_058592039.1	CD	CD	CD
YP_500327.1	WP_002483031.1	WP_058592043.1	CD	CD	CD
YP_500325.1	WP_011302897.1	WP_058592045.1	CD	CD	CD
YP_500317.1	WP_011302905.1	WP_058592050.1	CD	CD	CD
YP_500313.1	WP_011302909.1	WP_058592052.1	CD	CD	CD
YP_500299.1	WP_011302919.1	WP_058592059.1	CD	CD	CD
YP_500293.1	WP_011302924.1	WP_058592062.1	CD	CD	CD
YP_500276.1	WP_002483076.1	WP_058592068.1	CD	CD	CD
YP_500266.1	WP_011302941.1	WP_058592077.1	CD	CD	CD
YP_500264.1	WP_011302942.1	WP_058592078.1	CD	CD	CD
YP_500258.1	WP_011302947.1	WP_058592080.1	CD	CD	CD
YP_500256.1	WP_002483095.1	WP_058592081.1	CD	CD	CD
YP_500252.2	WP_011302952.1	WP_058592082.1	CD	CD	CD
YP_500248.1	WP_011302954.1	WP_058592085.1	CD	CD	CD
YP_500245.1	WP_011302957.1	WP_058592087.1	CD	CD	CD
YP_500373.1	WP_011302860.1	WP_058592092.1	CD	CD	CD
YP_500367.1	WP_002482996.1	WP_058592093.1	CD	CD	CD
YP_500292.1	WP_002483062.1	WP_058592097.1	CD	CD	CD
YP_498796.1	WP_011304015.1	WP_058592113.1	HO	CD	CD
YP_498795.1	WP_011304014.1	WP_058592114.1	HO	CD	CD
YP_498792.1	WP_011304011.1	WP_058592116.1	HO	CD	CD
YP_499000.1	WP_002484313.1	WP_058592121.1	CD	CD	CD
YP_501379.1	WP_011302185.1	WP_058592149.1	HO	HO	HO
YP_500899.1	WP_011302625.1	WP_058592158.1	CD	CD	CD
YP_501430.1	WP_011302368.1	WP_058592160.1	CD	CD	CD
YP_500914.1	WP_011302614.1	WP_058592182.1	CD	CD	CD
YP_500909.1	WP_011302619.1	WP_058592199.1	CD	CD	CD
YP_499206.1	WP_011303721.1	WP_058592202.1	HO	HO	HO
YP_499199.1	WP_011303727.1	WP_058592203.1	HO	HO	HO
YP_499198.1	WP_011303728.1	WP_058592204.1	CD	CD	CD
YP_499197.1	WP_011303729.1	WP_058592205.1	HO	HO	HO
YP_499196.1	WP_011303730.1	WP_058592206.1	HO	HO	HO
YP_499190.1	WP_077461053.1	WP_058592208.1	CD	CD	CD
YP_499187.1	WP_011303738.1	WP_058592209.1	CD	CD	CD
YP_499185.2	WP_011303739.1	WP_058592210.1	HO	HO	HO
YP_501165.1	WP_011302441.1	WP_058592228.1	CD	CD	CD
YP_501308.1	WP_037537611.1	WP_058592229.1	CD	CD	HO
YP_500227.1	WP_002483124.1	WP_058592262.1	CD	CD	CD
YP_500225.1	WP_011302971.1	WP_058592263.1	CD	CD	CD
YP_500223.1	WP_002483128.1	WP_058592264.1	CD	CD	CD
YP_500222.1	WP_077461038.1	WP_058592265.1	CD	CD	CD
YP_500218.1	WP_011302978.1	WP_058592269.1	CD	CD	CD
YP_500217.1	WP_011302979.1	WP_058592270.1	CD	CD	CD
YP_500212.1	WP_011302980.1	WP_058592271.1	CD	CD	CD
YP_500211.1	WP_011302981.1	WP_058592272.1	CD	CD	CD
YP_500210.1	WP_011302982.1	WP_058592273.1	CD	CD	CD
YP_500209.1	WP_011302983.1	WP_058592274.1	CD	CD	CD
YP_500200.1	WP_011302989.1	WP_058592278.1	CD	CD	CD
YP_500199.1	WP_002483148.1	WP_058592279.1	HO	HO	HO
YP_500198.1	WP_011302990.1	WP_058592280.1	CD	CD	CD
YP_500196.1	WP_011302991.1	WP_058592281.1	CD	CD	CD
YP_500195.1	WP_011302992.1	WP_058592282.1	CD	CD	CD
YP_500193.1	WP_002483153.1	WP_058592283.1	CD	CD	CD
YP_500191.1	WP_011302994.1	WP_058592284.1	CD	CD	CD
YP_500185.1	WP_011302998.1	WP_058592286.1	CD	CD	CD
YP_500184.1	WP_002483161.1	WP_058592288.1	CD	CD	CD
YP_500178.1	WP_011303003.1	WP_058592290.1	CD	CD	CD
YP_500174.1	WP_011303006.1	WP_058592291.1	CD	CD	CD
YP_500169.1	WP_011303011.1	WP_058592295.1	CD	CD	CD
YP_500168.1	WP_011303012.1	WP_058592296.1	CD	CD	CD
YP_499916.1	WP_002483330.1	WP_058592302.1	CD	CD	CD
YP_500140.1	WP_011303034.1	WP_058592311.1	CD	CD	CD
YP_500138.1	WP_011303035.1	WP_058592312.1	CD	CD	CD
YP_500130.1	WP_011303041.1	WP_058592315.1	CD	CD	CD
YP_500125.1	WP_011303046.1	WP_058592322.1	CD	CD	CD
YP_500124.1	WP_011303047.1	WP_058592323.1	CD	CD	CD
YP_500121.1	WP_011303048.1	WP_058592324.1	CD	CD	CD
YP_500120.1	WP_011303049.1	WP_058592325.1	CD	CD	CD
YP_500114.1	WP_011303053.1	WP_058592327.1	HO	HO	HO
YP_500113.1	WP_002483224.1	WP_058592328.1	CD	CD	CD
YP_500111.1	WP_011303055.1	WP_058592329.1	CD	CD	CD
YP_500108.1	WP_011303057.1	WP_058592331.1	CD	CD	CD
YP_500106.1	WP_002483230.1	WP_058592332.1	CD	CD	CD
YP_500104.1	WP_011303059.1	WP_058592333.1	CD	CD	CD
YP_500103.1	WP_002483233.1	WP_058592334.1	CD	CD	CD
YP_500023.1	WP_037538408.1	WP_058592338.1	CD	CD	CD
YP_500016.1	WP_011303065.1	WP_058592343.1	HO	HO	HO
YP_499987.1	WP_011303081.1	WP_058592354.1	CD	CD	CD
YP_499986.1	WP_002483268.1	WP_058592355.1	CD	CD	CD
YP_499984.1	WP_011303083.1	WP_058592357.1	HO	HO	HO
YP_500229.1	WP_011302969.1	WP_058592364.1	CD	CD	CD
YP_500132.1	WP_011303039.1	WP_058592366.1	CD	CD	CD
YP_499223.1	WP_011303710.1	WP_058592375.1	CD	CD	CD
YP_500866.1	WP_011302644.1	WP_058592379.1	HO	HO	HO
YP_500874.1	WP_011302641.1	WP_058592386.1	CD	CD	CD
YP_500801.1	WP_002482740.1	WP_058592389.1	CD	CD	CD
YP_500881.1	WP_002482671.1	WP_058592390.1	CD	CD	CD
YP_500882.1	WP_011302635.1	WP_058592391.1	CD	CD	CD
YP_500884.1	WP_011302633.1	WP_058592392.1	CD	CD	CD
YP_499620.1	WP_011303394.1	WP_058592394.1	CD	CD	CD
YP_499619.1	WP_011303395.1	WP_058592395.1	HO	HO	HO
YP_499611.1	WP_011303402.1	WP_058592396.1	HO	HO	HO
YP_499610.1	WP_011303403.1	WP_058592397.1	CD	CD	CD
YP_499607.1	WP_002483659.1	WP_058592398.1	HO	HO	HO
YP_499542.1	WP_011303455.1	WP_058592424.1	HO	HO	HO
YP_499003.1	WP_011303904.1	WP_058592429.1	CD	CD	CD
YP_499064.1	WP_002484191.1	WP_058592437.1	CD	CD	CD
YP_499036.1	WP_002484216.1	WP_058592447.1	CD	CD	CD
YP_498878.1	WP_011302090.1	WP_058592453.1	CD	CD	CD
YP_498877.1	WP_011302089.1	WP_058592454.1	CD	CD	CD
YP_499128.1	WP_011303778.1	WP_058592460.1	CD	CD	CD
YP_499007.1	WP_011302242.1	WP_058592474.1	CD	CD	HO
YP_500771.1	WP_011302710.1	WP_058592476.1	HO	HO	HO
YP_500769.1	WP_002482761.1	WP_058592477.1	HO	HO	HO
YP_500766.1	WP_011302713.1	WP_058592479.1	HO	HO	HO
YP_500753.1	WP_011302724.1	WP_058592485.1	CD	CD	CD
YP_500750.1	WP_011302725.1	WP_058592486.1	CD	CD	CD
YP_499514.1	WP_011303464.1	WP_058592492.1	HO	CD	CD
YP_499518.1	WP_002483736.1	WP_058592495.1	CD	HO	HO
YP_499511.1	WP_011303469.1	WP_058592498.1	CD	CD	CD
YP_499510.1	WP_011303470.1	WP_058592499.1	CD	CD	CD
YP_499506.1	WP_011303473.1	WP_058592504.1	HO	HO	HO
YP_499499.1	WP_011303479.1	WP_058592506.1	CD	CD	CD
YP_499489.1	WP_011303486.1	WP_058592512.1	CD	CD	CD
YP_499480.1	WP_011303488.1	WP_058592513.1	CD	CD	CD
YP_499477.1	WP_002483770.1	WP_058592519.1	CD	CD	CD
YP_499474.1	WP_002483774.1	WP_058592521.1	CD	CD	CD
YP_499473.1	WP_011303494.1	WP_058592522.1	CD	CD	CD
YP_499502.1	WP_011303476.1	WP_058592524.1	CD	CD	CD
YP_501418.1	WP_011302223.1	WP_058592538.1	CD	CD	CD
YP_501211.1	WP_011302409.1	WP_058592540.1	CD	CD	HO
YP_500640.1	WP_011302744.1	WP_058611167.1	HO	HO	HO
YP_499600.1	WP_002483665.1	WP_058611428.1	CD	CD	CD
YP_498828.1	WP_002482419.1	WP_058612607.1	CD	HO	CD
YP_500848.1	WP_011302660.1	WP_065381669.1	HO	HO	HO
YP_500620.1	WP_002482819.1	WP_065381774.1	CD	CD	CD
YP_498932.1	WP_011304002.1	WP_070368812.1	CD	CD	CD
YP_499341.1	WP_011303623.1	WP_075577743.1	CD	CD	CD
YP_499421.2	WP_002483821.1	WP_075577785.1	CD	CD	CD
YP_499613.1	WP_011303401.1	WP_075577840.1	CD	CD	CD
YP_499795.2	WP_002483436.1	WP_075577897.1	CD	CD	CD
YP_499894.1	WP_011303154.1	WP_075577936.1	CD	CD	CD
YP_499606.1	WP_011303405.1	WP_075578086.1	HO	HO	HO
YP_499857.1	WP_011303203.1	WP_075578166.1	CD	CD	HO
YP_500994.1	WP_011302586.1	WP_075578167.1	HO	HO	CD
YP_498951.1	WP_011303932.1	WP_075578347.1	HO	HO	CD
YP_500894.1	WP_011302630.1	WP_075578426.1	CD	CD	CD
YP_500642.1	WP_011302742.1	WP_075578471.1	CD	CD	CD
YP_500159.1	WP_041080619.1	WP_078099923.1	CD	CD	CD
YP_499612.1	WP_002483654.1	WP_078104452.1	CD	CD	CD
YP_500500.1	WP_011302794.1	WP_078354783.1	CD	CD	CD
YP_500582.1	WP_002482853.1	WP_078354788.1	HO	HO	HO
YP_500595.1	WP_002482841.1	WP_078354790.1	HO	HO	HO
YP_500598.1	WP_002482838.1	WP_078354791.1	CD	CD	CD
YP_500602.1	WP_011302772.1	WP_078354792.1	HO	HO	HO
YP_500625.1	WP_011302755.1	WP_078354803.1	HO	HO	HO
YP_501212.1	WP_011302408.1	WP_078354807.1	CD	CD	CD
YP_499532.1	WP_011303461.1	WP_078354821.1	CD	CD	CD
YP_500768.1	WP_011302711.1	WP_078354829.1	HO	HO	HO
YP_498931.1	WP_002484347.1	WP_078354857.1	HO	HO	HO
YP_499409.1	WP_011303536.1	WP_078354866.1	CD	CD	CD
YP_498749.1	WP_011302212.1	WP_078354877.1	HO	CD	CD
YP_500802.1	WP_011302692.1	WP_078354898.1	HO	HO	HO
YP_500834.1	WP_011302670.1	WP_078354902.1	CD	CD	CD
YP_500853.1	WP_011302656.1	WP_078354910.1	CD	CD	CD
YP_500950.1	WP_011302608.1	WP_078354932.1	CD	CD	CD
YP_500992.1	WP_011302588.1	WP_078354939.1	HO	HO	HO
YP_501007.1	WP_011302578.1	WP_078354944.1	CD	CD	CD
YP_501012.1	WP_011302567.1	WP_078354950.1	HO	HO	HO
YP_501013.1	WP_041784894.1	WP_078354951.1	CD	CD	CD
YP_498885.1	WP_041784759.1	WP_078354954.1	HO	CD	HO
YP_498884.1	WP_011302352.1	WP_078354955.1	HO	CD	HO
YP_498846.1	WP_011302205.1	WP_078354960.1	HO	CD	CD
YP_501337.1	WP_011302554.1	WP_078354964.1	CD	HO	HO
YP_500751.1	WP_011303890.1	WP_078354974.1	CD	CD	HO
YP_499238.1	WP_002483989.1	WP_078354987.1	CD	CD	CD
YP_499218.1	WP_011303713.1	WP_078354990.1	CD	CD	CD
YP_499084.1	WP_002484173.1	WP_078355009.1	CD	CD	CD
YP_499104.1	WP_002484151.1	WP_078355013.1	CD	CD	CD
YP_500877.1	WP_011302637.1	WP_078355033.1	HO	HO	HO
YP_501270.1	WP_011302378.1	WP_078355042.1	CD	CD	HO
YP_498911.1	WP_011302648.1	WP_078355043.1	HO	CD	HO
YP_499446.1	WP_011303513.1	WP_078355077.1	CD	CD	CD
YP_501121.1	WP_011302470.1	WP_078355113.1	HO	HO	CD
YP_501479.1	WP_011303087.1	WP_078355139.1	CD	CD	HO
YP_500911.1	WP_011302617.1	WP_078355143.1	CD	CD	CD
YP_501280.1	WP_011302371.1	WP_078355189.1	HO	HO	HO
YP_498825.1	WP_011302423.1	WP_078355202.1	CD	HO	CD
YP_500900.1	WP_011302624.1	WP_078355254.1	CD	CD	CD
YP_499248.1	WP_002483977.1	WP_078355493.1	HO	HO	HO
YP_499286.1	WP_002483945.1	WP_078355503.1	CD	CD	CD
YP_499289.1	WP_011303657.1	WP_078355504.1	CD	CD	CD
YP_499290.1	WP_011303656.1	WP_078355505.1	CD	CD	CD
YP_499298.1	WP_011303651.1	WP_078355508.1	HO	HO	HO
YP_499313.1	WP_011303641.1	WP_078355513.1	CD	CD	CD
YP_499324.1	WP_011303633.1	WP_078355517.1	CD	CD	CD
YP_499403.1	WP_002483836.1	WP_078355570.1	CD	CD	CD
YP_499411.1	WP_011303535.1	WP_078355582.1	CD	CD	CD
YP_499432.1	WP_011303522.1	WP_078355588.1	CD	CD	CD
YP_499490.1	WP_002483762.1	WP_078355604.1	CD	CD	CD
YP_499547.1	WP_011303452.1	WP_078355623.1	HO	HO	HO
YP_499131.1	WP_011303780.1	WP_078355625.1	CD	CD	CD
YP_499132.1	WP_011303779.1	WP_078355626.1	CD	CD	CD
YP_499201.1	WP_011303725.1	WP_078355628.1	HO	HO	HO
YP_499570.1	WP_011303429.1	WP_078355653.1	HO	HO	HO
YP_499687.1	WP_011303327.1	WP_078355673.1	CD	CD	CD
YP_499699.1	WP_011303319.1	WP_078355676.1	CD	CD	CD
YP_499710.1	WP_011303310.1	WP_078355683.1	CD	CD	CD
YP_499718.1	WP_011303301.1	WP_078355685.1	CD	CD	CD
YP_499721.1	WP_011303300.1	WP_078355687.1	CD	CD	CD
YP_499727.2	WP_011303295.1	WP_078355692.1	CD	CD	CD
YP_499747.1	WP_002483482.1	WP_078355702.1	CD	CD	CD
YP_499784.1	WP_011303251.1	WP_078355721.1	CD	CD	CD
YP_498906.1	WP_011303568.1	WP_078355742.1	CD	HO	HO
YP_499870.1	WP_011303184.1	WP_078355752.1	CD	CD	CD
YP_499878.1	WP_002483371.1	WP_078355755.1	HO	HO	HO
YP_501186.1	WP_011302174.1	WP_078355762.1	HO	HO	CD
YP_499921.1	WP_037538442.1	WP_078355778.1	HO	HO	CD
YP_499974.1	WP_011303091.1	WP_078355798.1	CD	CD	CD
YP_499985.1	WP_011303082.1	WP_078355803.1	HO	HO	HO
YP_499991.1	WP_011303078.1	WP_078355806.1	CD	CD	CD
YP_499992.2	WP_011303077.1	WP_078355807.1	CD	CD	CD
YP_499994.1	WP_011303075.1	WP_078355808.1	CD	CD	CD
YP_500134.1	WP_011303037.1	WP_078355828.1	CD	CD	CD
YP_500147.1	WP_011303027.1	WP_078355834.1	CD	CD	CD
YP_500155.1	WP_011303021.1	WP_078355838.1	CD	CD	CD
YP_500156.1	WP_011303020.1	WP_078355839.1	CD	CD	CD
YP_500157.1	WP_002483185.1	WP_078355840.1	CD	CD	CD
YP_500171.1	WP_011303009.1	WP_078355848.1	CD	CD	CD
YP_500233.1	WP_011302966.1	WP_078355869.1	CD	CD	CD
YP_500236.1	WP_002483116.1	WP_078355870.1	CD	CD	CD
YP_500274.1	WP_011302932.1	WP_078355886.1	CD	CD	CD
YP_500278.1	WP_011302931.1	WP_078355888.1	CD	CD	CD
YP_500279.1	WP_011302930.1	WP_078355889.1	CD	CD	CD
YP_500298.1	WP_011302920.1	WP_078355894.1	CD	CD	CD
YP_500300.1	WP_011302918.1	WP_078355895.1	CD	CD	CD
YP_500304.1	WP_011302915.1	WP_078355898.1	CD	CD	CD
YP_500320.1	WP_011302903.1	WP_078355901.1	CD	CD	CD
YP_500352.1	WP_002483009.1	WP_078355911.1	HO	HO	HO
YP_500379.1	WP_011302856.1	WP_078355921.1	CD	CD	CD
YP_500400.1	WP_011302838.1	WP_078355930.1	CD	CD	CD
YP_500403.1	WP_011302835.1	WP_078355934.1	HO	HO	HO
YP_500459.1	WP_011302821.1	WP_078355948.1	CD	CD	CD
YP_500478.1	WP_011302809.1	WP_078355953.1	CD	CD	CD
YP_499269.1	WP_011303669.1	WP_078355954.1	CD	CD	CD
YP_500486.1	WP_011302803.1	WP_078355955.1	CD	CD	CD
YP_498748.1	WP_002482167.1	WP_078355957.1	HO	CD	CD
YP_501116.1	WP_002482481.1	WP_078355965.1	CD	CD	HO
YP_499885.1	WP_011303172.1	WP_078355977.1	CD	CD	CD
YP_499323.1	WP_041784834.1	WP_081047090.1	CD	CD	CD
YP_499811.1	WP_011303226.1	WP_081047104.1	CD	CD	CD
YP_500100.1	WP_041784899.1	WP_081047118.1	CD	CD	CD
YP_499599.1	WP_011303409.1	WP_081359332.1	CD	CD	CD
YP_499962.1	WP_011303095.1	WP_084754604.1	CD	CD	CD
YP_499928.1	WP_011303129.1	WP_084754626.1	HO	HO	CD
YP_499851.1	WP_011303207.1	WP_084754678.1	CD	CD	CD
YP_499848.1	WP_011303210.1	WP_084754679.1	CD	CD	CD
YP_499798.1	WP_002483433.1	WP_084754702.1	CD	CD	CD
YP_499786.1	WP_011303249.1	WP_084754722.1	CD	CD	CD
YP_499763.1	WP_011303263.1	WP_084754746.1	CD	CD	CD
YP_499762.1	WP_011303264.1	WP_084754749.1	CD	CD	CD
YP_499757.1	WP_011303269.1	WP_084754753.1	CD	CD	CD
YP_499751.1	WP_011303273.1	WP_084754755.1	CD	CD	CD
YP_499744.1	WP_011303279.1	WP_084754758.1	CD	CD	CD
YP_501106.1	WP_011302492.1	WP_084754767.1	HO	HO	CD
YP_499709.1	WP_011303311.1	WP_084754776.1	CD	CD	CD
YP_499707.1	WP_011303313.1	WP_084754778.1	CD	CD	CD
YP_499689.1	WP_002483544.1	WP_084754792.1	CD	CD	CD
YP_499646.2	WP_011303382.1	WP_084754805.1	CD	CD	CD
YP_499642.1	WP_011303385.1	WP_084754809.1	CD	CD	CD
YP_499638.1	WP_011303388.1	WP_084754811.1	CD	CD	CD
YP_499579.1	WP_002483686.1	WP_084754823.1	HO	HO	HO
YP_501111.1	WP_011302488.1	WP_084754873.1	HO	HO	CD
YP_499543.1	WP_011303454.1	WP_084754890.1	HO	HO	HO
YP_499537.1	WP_011303457.1	WP_084754894.1	CD	CD	CD
YP_499458.1	WP_011303503.1	WP_084754924.1	CD	CD	CD
YP_499457.1	WP_011303504.1	WP_084754926.1	CD	CD	CD
YP_499433.1	WP_011303521.1	WP_084754936.1	CD	CD	CD
YP_499396.1	WP_011303544.1	WP_084755071.1	CD	CD	CD
YP_499344.2	WP_011303622.1	WP_084755115.1	CD	CD	CD
YP_499340.1	WP_011303624.1	WP_084755116.1	CD	CD	CD
YP_499321.1	WP_011303635.1	WP_084755128.1	HO	HO	HO
YP_499282.1	WP_011303663.1	WP_084755136.1	CD	CD	CD
YP_499279.1	WP_011303665.1	WP_084755139.1	HO	HO	HO
YP_501123.1	WP_011302468.1	WP_084755172.1	CD	CD	CD
YP_501230.1	WP_011303918.1	WP_084755181.1	CD	HO	CD
YP_501113.1	WP_011302486.1	WP_084755184.1	CD	CD	CD
YP_498661.1	WP_011302295.1	WP_084755195.1	CD	CD	CD
YP_499842.1	WP_011303217.1	WP_084755199.1	CD	CD	CD
YP_501152.1	WP_011302447.1	WP_084755214.1	CD	CD	CD
YP_498806.1	WP_011302271.1	WP_084755216.1	CD	CD	HO
YP_501482.1	WP_011303893.1	WP_084755218.1	HO	CD	HO
YP_498741.1	WP_041784852.1	WP_084755238.1	CD	CD	HO
YP_501283.1	WP_011302367.1	WP_084755240.1	CD	CD	CD
YP_499006.1	WP_011302241.1	WP_084755246.1	CD	CD	HO
YP_498819.1	WP_011302196.1	WP_084755261.1	CD	HO	CD
YP_498689.1	WP_011302570.1	WP_084755266.1	CD	CD	CD
YP_501073.1	WP_011302516.1	WP_084755296.1	CD	CD	CD
YP_498667.1	WP_011303690.1	WP_084755313.1	CD	HO	CD
YP_499383.1	WP_011303689.1	WP_084755315.1	HO	CD	HO
YP_499143.1	WP_011303761.1	WP_084755374.1	CD	CD	CD
YP_499124.1	WP_011303784.1	WP_084755382.1	CD	CD	CD
YP_499077.1	WP_011303852.1	WP_084755396.1	CD	CD	CD
YP_499200.1	WP_011303726.1	WP_084755424.1	CD	CD	CD
YP_499166.1	WP_011303756.1	WP_084755434.1	CD	CD	HO
YP_501191.1	WP_011302434.1	WP_084755435.1	CD	CD	CD
YP_500398.1	WP_011302840.1	WP_084755485.1	HO	HO	HO
YP_500283.1	WP_011302926.1	WP_084755545.1	CD	CD	CD
YP_500242.2	WP_011302960.1	WP_084755561.1	HO	HO	HO
YP_499541.1	WP_011302266.1	WP_084755562.1	HO	CD	CD
YP_500231.1	WP_011302968.1	WP_084755574.1	CD	CD	CD
YP_500221.1	WP_011302975.1	WP_084755578.1	CD	CD	CD
YP_500182.1	WP_011303000.1	WP_084755594.1	CD	CD	CD
YP_500167.1	WP_011303013.1	WP_084755601.1	CD	CD	CD
YP_500162.1	WP_011303016.1	WP_084755604.1	CD	CD	CD
YP_500145.1	WP_011303029.1	WP_084755608.1	CD	CD	CD
YP_500109.1	WP_011303056.1	WP_084755623.1	HO	HO	HO
YP_500021.1	WP_011303062.1	WP_084755638.1	CD	CD	CD
YP_500152.1	WP_077461040.1	WP_084755672.1	CD	CD	CD
YP_501287.1	WP_011302358.1	WP_084755688.1	HO	HO	CD
YP_499310.1	WP_011303643.1	WP_084755727.1	HO	HO	CD
YP_501485.1	WP_011302284.1	WP_084755729.1	HO	CD	CD
YP_501092.1	WP_011302499.1	WP_084755739.1	HO	HO	HO
YP_501074.1	WP_011302515.1	WP_084755742.1	HO	HO	HO
YP_501422.1	WP_011303288.1	WP_084755754.1	CD	HO	CD
YP_498662.1	WP_011302297.1	WP_084755760.1	CD	CD	HO
YP_498847.1	WP_011302204.1	WP_084755776.1	HO	CD	CD
YP_498845.1	WP_011302206.1	WP_084755778.1	HO	CD	CD
YP_498886.1	WP_011302350.1	WP_084755782.1	CD	HO	CD
YP_501010.1	WP_011302573.1	WP_084755784.1	CD	CD	CD
YP_501005.1	WP_011302580.1	WP_084755788.1	CD	CD	CD
YP_501000.1	WP_011302584.1	WP_084755790.1	CD	CD	CD
YP_500993.1	WP_011302587.1	WP_084755794.1	CD	CD	CD
YP_500984.1	WP_011302594.1	WP_084755799.1	HO	HO	HO
YP_500981.1	WP_011302596.1	WP_084755802.1	CD	CD	CD
YP_500913.1	WP_011302615.1	WP_084755814.1	CD	CD	CD
YP_500850.1	WP_011302658.1	WP_084755841.1	CD	CD	CD
YP_500814.1	WP_002482730.1	WP_084755862.1	HO	HO	HO
YP_500803.1	WP_046199708.1	WP_084755866.1	HO	HO	HO
YP_501185.1	WP_011302438.1	WP_084755891.1	CD	CD	HO
YP_501386.1	WP_011302188.1	WP_084755992.1	CD	CD	CD
YP_501397.1	WP_011303995.1	WP_084756004.1	CD	CD	CD
YP_498664.1	WP_041784769.1	WP_084756038.1	HO	CD	CD
YP_498999.1	WP_011303970.1	WP_084756041.1	CD	CD	CD
YP_501382.1	WP_011303980.1	WP_084756042.1	CD	CD	HO
YP_501084.1	WP_011302505.1	WP_084756075.1	CD	CD	HO
YP_501472.1	WP_011302306.1	WP_084756078.1	CD	CD	HO
YP_500633.1	WP_011302748.1	WP_084756434.1	CD	CD	CD
YP_501458.1	WP_011302393.1	WP_084756450.1	CD	HO	HO
YP_501462.1	WP_011302397.1	WP_084756452.1	CD	HO	HO
YP_500605.1	WP_011302769.1	WP_084756466.1	CD	CD	CD
YP_501082.1	WP_002482515.1	WP_084756625.1	HO	HO	HO
YP_498799.1	WP_011302274.1	WP_084756641.1	HO	HO	CD
YP_499195.1	WP_011303731.1	WP_084756666.1	HO	HO	HO
YP_500466.1	WP_002482896.1	WP_084756692.1	HO	HO	HO
YP_501473.1	WP_002482073.1	WP_088592101.1	HO	HO	HO
YP_499145.1	WP_011303759.1	WP_088592104.1	CD	CD	HO
YP_501203.1	WP_011302416.1	WP_088592105.1	CD	CD	CD
YP_499435.1	WP_011303520.1	WP_088592108.1	HO	HO	CD
YP_501425.1	WP_077461027.1	WP_088592109.1	HO	CD	HO
YP_498793.1	WP_011304012.1	WP_088592111.1	HO	CD	CD
YP_498998.1	WP_011303971.1	WP_088592112.1	CD	CD	CD
YP_498776.1	WP_011303115.1	WP_088592114.1	CD	CD	CD
YP_501385.1	WP_002482148.1	WP_088592119.1	CD	CD	CD
YP_500898.1	WP_011302626.1	WP_088592124.1	CD	CD	CD
YP_501412.1	WP_011302167.1	WP_088592132.1	CD	CD	HO
YP_498752.1	WP_011302168.1	WP_088592133.1	HO	CD	CD
YP_498812.1	WP_011302342.1	WP_088592137.1	CD	CD	HO
YP_501209.1	WP_011302211.1	WP_088592139.1	HO	CD	HO
YP_501376.1	WP_002482230.1	WP_088592142.1	HO	HO	HO
YP_500810.1	WP_011302686.1	WP_088592147.1	CD	CD	CD
YP_501361.1	WP_011302264.1	WP_088592149.1	CD	CD	CD
YP_498826.1	WP_011302422.1	WP_088592157.1	CD	HO	CD
YP_501304.1	WP_002482298.1	WP_088592162.1	CD	CD	CD
YP_499126.2	WP_011303355.1	WP_088592171.1	CD	CD	CD
YP_501325.1	WP_011302292.1	WP_088592177.1	CD	CD	CD
YP_501322.1	WP_011302294.1	WP_088592179.1	CD	CD	CD
YP_498756.1	WP_011302540.1	WP_088592180.1	CD	HO	CD
YP_499207.1	WP_011303720.1	WP_088592182.1	CD	CD	CD
YP_501110.1	WP_011302489.1	WP_088592183.1	CD	CD	CD
YP_500892.1	WP_002482666.1	WP_088592184.1	CD	CD	CD
YP_501328.1	WP_011302281.1	WP_088592185.1	HO	HO	CD
YP_500873.1	WP_002482679.1	WP_088592186.1	CD	CD	CD
YP_499230.1	WP_011303705.1	WP_088592189.1	HO	HO	HO
YP_499234.1	WP_011303701.1	WP_088592190.1	CD	CD	CD
YP_501447.1	WP_011302063.1	WP_088592193.1	CD	CD	CD
YP_501044.1	WP_011302546.1	WP_088592195.1	CD	CD	CD
YP_501040.1	WP_011302549.1	WP_088592196.1	CD	CD	CD
YP_500991.1	WP_011302589.1	WP_088592200.1	CD	CD	CD
YP_500990.1	WP_011302590.1	WP_088592201.1	CD	CD	CD
YP_501331.1	WP_011302278.1	WP_088592202.1	CD	CD	CD
YP_500982.1	WP_011302595.1	WP_088592204.1	CD	CD	CD
YP_500951.1	WP_011302607.1	WP_088592205.1	CD	CD	CD
YP_500949.1	WP_011302609.1	WP_088592206.1	CD	CD	CD
YP_500948.1	WP_011302610.1	WP_088592207.1	CD	CD	CD
YP_499679.1	WP_011303333.1	WP_088592208.1	CD	CD	CD
YP_500116.1	WP_011303051.1	WP_088592214.1	CD	CD	CD
YP_499214.1	WP_011303716.1	WP_088592215.1	CD	CD	CD
YP_501232.1	WP_011302402.1	WP_088592216.1	HO	HO	CD
YP_499011.1	WP_011303892.1	WP_088592217.1	CD	CD	CD
YP_500860.1	WP_011302649.1	WP_088592218.1	CD	CD	CD
YP_498835.1	WP_011303169.1	WP_088592220.1	HO	CD	CD
YP_500849.1	WP_011302659.1	WP_088592223.1	CD	CD	CD
YP_500841.1	WP_011302665.1	WP_088592227.1	CD	CD	CD
YP_500831.1	WP_011302673.1	WP_088592228.1	CD	CD	CD
YP_500826.1	WP_011302678.1	WP_088592229.1	CD	CD	CD
YP_500787.1	WP_041784781.1	WP_088592231.1	CD	CD	CD
YP_500775.1	WP_011302708.1	WP_088592233.1	CD	CD	CD
YP_500755.1	WP_011302722.1	WP_088592234.1	HO	HO	HO
YP_500749.1	WP_011302726.1	WP_088592235.1	CD	CD	CD
YP_500739.1	WP_011302731.1	WP_088592236.1	CD	CD	CD
YP_500636.1	WP_002482805.1	WP_088592242.1	HO	HO	HO
YP_500741.1	WP_011302730.1	WP_088592244.1	HO	HO	CD
YP_500632.1	WP_011302750.1	WP_088592245.1	HO	HO	HO
YP_500624.1	WP_011302756.1	WP_088592247.1	HO	HO	HO
YP_501457.1	WP_002482383.1	WP_088592249.1	CD	HO	HO
YP_501459.1	WP_011302394.1	WP_088592250.1	CD	HO	HO
YP_501464.1	WP_011302398.1	WP_088592251.1	CD	HO	HO
YP_500615.1	WP_011302762.1	WP_088592252.1	CD	CD	CD
YP_500612.1	WP_011302765.1	WP_088592253.1	CD	CD	CD
YP_500608.1	WP_011302768.1	WP_088592254.1	CD	CD	CD
YP_500591.1	WP_011302780.1	WP_088592257.1	CD	CD	CD
YP_500584.1	WP_011302784.1	WP_088592259.1	CD	CD	CD
YP_500506.1	WP_011302790.1	WP_088592262.1	CD	CD	CD
YP_498747.1	WP_011302213.1	WP_088592267.1	HO	CD	CD
YP_500470.1	WP_002482892.1	WP_088592268.1	CD	CD	CD
YP_500417.1	WP_041784790.1	WP_088592271.1	CD	CD	CD
YP_500416.1	WP_011302825.1	WP_088592272.1	CD	CD	CD
YP_500408.1	WP_011302832.1	WP_088592274.1	CD	CD	CD
YP_500402.1	WP_011302836.1	WP_088592275.1	CD	CD	CD
YP_499976.1	WP_011303937.1	WP_088592276.1	HO	CD	HO
YP_500392.1	WP_011302847.1	WP_088592277.1	CD	CD	CD
YP_500391.1	WP_011302848.1	WP_088592278.1	CD	CD	CD
YP_500387.1	WP_011302851.1	WP_088592279.1	HO	HO	HO
YP_500381.1	WP_011302854.1	WP_088592280.1	HO	HO	HO
YP_500378.1	WP_011302857.1	WP_088592281.1	CD	CD	CD
YP_500368.1	WP_011302865.1	WP_088592282.1	CD	CD	CD
YP_500366.1	WP_011302866.1	WP_088592283.1	HO	HO	HO
YP_501159.1	WP_002482190.1	WP_088592284.1	CD	CD	CD
YP_500363.1	WP_002483000.1	WP_088592285.1	CD	CD	CD
YP_500361.1	WP_011302869.1	WP_088592286.1	CD	CD	CD
YP_500361.1	WP_011302869.1	WP_088592286.1	CD	CD	CD
YP_500353.1	WP_011302874.1	WP_088592287.1	HO	HO	HO
YP_500351.1	WP_011302875.1	WP_088592288.1	CD	CD	CD
YP_500344.1	WP_011302880.1	WP_088592291.1	HO	HO	HO
YP_500330.1	WP_011302891.1	WP_088592292.1	CD	CD	CD
YP_500329.1	WP_011302892.1	WP_088592293.1	CD	CD	CD
YP_500326.1	WP_011302896.1	WP_088592295.1	CD	CD	CD
YP_500321.1	WP_011302902.1	WP_088592297.1	HO	HO	HO
YP_500316.1	WP_011302906.1	WP_088592298.1	CD	CD	CD
YP_500303.1	WP_011302916.1	WP_088592299.1	CD	CD	CD
YP_500301.1	WP_011302917.1	WP_088592300.1	CD	CD	CD
YP_500296.1	WP_011302922.1	WP_088592301.1	CD	CD	CD
YP_500287.1	WP_002483066.1	WP_088592302.1	CD	CD	CD
YP_500286.1	WP_011302925.1	WP_088592303.1	CD	CD	CD
YP_500284.1	WP_002483068.1	WP_088592304.1	CD	CD	CD
YP_500281.1	WP_011302928.1	WP_088592305.1	CD	CD	CD
YP_500277.1	WP_002483075.1	WP_088592306.1	CD	CD	CD
YP_500272.1	WP_002483080.1	WP_088592307.1	CD	CD	CD
YP_500271.1	WP_011302935.1	WP_088592308.1	CD	CD	CD
YP_500269.1	WP_011302937.1	WP_088592309.1	CD	CD	CD
YP_500268.1	WP_011302938.1	WP_088592310.1	CD	CD	CD
YP_500255.1	WP_011302949.1	WP_088592312.1	CD	CD	CD
YP_500251.1	WP_011302953.1	WP_088592313.1	CD	CD	CD
YP_500246.1	WP_011302956.1	WP_088592314.1	CD	CD	CD
YP_500232.1	WP_011302967.1	WP_088592315.1	CD	CD	CD
YP_500220.1	WP_011302976.1	WP_088592316.1	CD	CD	CD
YP_500219.1	WP_011302977.1	WP_088592317.1	CD	CD	CD
YP_500207.1	WP_011302984.1	WP_088592318.1	CD	CD	CD
YP_500203.1	WP_011302987.1	WP_088592319.1	CD	CD	CD
YP_500201.1	WP_011302988.1	WP_088592320.1	CD	CD	CD
YP_500190.1	WP_011302995.1	WP_088592321.1	CD	CD	CD
YP_500170.1	WP_011303010.1	WP_088592322.1	CD	CD	CD
YP_499912.1	WP_011303141.1	WP_088592323.1	CD	CD	CD
YP_500154.1	WP_077461036.1	WP_088592324.1	CD	CD	CD
YP_500143.1	WP_011303031.1	WP_088592325.1	CD	CD	CD
YP_500142.1	WP_011303032.1	WP_088592326.1	HO	HO	HO
YP_500137.1	WP_002483203.1	WP_088592327.1	CD	CD	CD
YP_500129.1	WP_011303043.1	WP_088592331.1	CD	CD	CD
YP_500126.1	WP_011303045.1	WP_088592332.1	CD	CD	CD
YP_500115.1	WP_011303052.1	WP_088592333.1	HO	HO	HO
YP_500102.1	WP_002483234.1	WP_088592334.1	CD	CD	CD
YP_500020.1	WP_011303063.1	WP_088592336.1	CD	CD	CD
YP_500019.1	WP_047974205.1	WP_088592337.1	CD	CD	CD
YP_500011.1	WP_002483245.1	WP_088592338.1	CD	CD	CD
YP_500010.1	WP_002483246.1	WP_088592339.1	CD	CD	CD
YP_500006.1	WP_002483249.1	WP_088592341.1	CD	CD	CD
YP_500004.1	WP_002483251.1	WP_088592342.1	CD	CD	CD
YP_500000.1	WP_002483254.1	WP_088592343.1	CD	CD	CD
YP_499997.1	WP_011303072.1	WP_088592344.1	CD	CD	CD
YP_499996.1	WP_011303073.1	WP_088592345.1	CD	CD	CD
YP_499990.1	WP_011303079.1	WP_088592346.1	CD	CD	CD
YP_499982.1	WP_011303084.1	WP_088592347.1	CD	CD	CD
YP_499981.1	WP_002483272.1	WP_088592348.1	CD	CD	CD
YP_499979.1	WP_011303086.1	WP_088592349.1	CD	CD	CD
YP_499975.1	WP_011303090.1	WP_088592350.1	CD	CD	CD
YP_499968.1	WP_002483280.1	WP_088592351.1	HO	HO	HO
YP_499957.1	WP_002483289.1	WP_088592355.1	CD	CD	CD
YP_499952.1	WP_011303100.1	WP_088592356.1	CD	CD	CD
YP_499951.1	WP_011303101.1	WP_088592357.1	CD	CD	CD
YP_499950.1	WP_011303102.1	WP_088592358.1	CD	CD	CD
YP_499933.1	WP_011303127.1	WP_088592363.1	HO	HO	CD
YP_499927.1	WP_011303130.1	WP_088592364.1	HO	HO	CD
YP_499922.1	WP_011303135.1	WP_088592365.1	HO	HO	CD
YP_501136.1	WP_011304024.1	WP_088592370.1	HO	CD	HO
YP_499897.1	WP_011303151.1	WP_088592371.1	CD	CD	CD
YP_499895.1	WP_011303153.1	WP_088592372.1	CD	CD	CD
YP_499893.1	WP_011303155.1	WP_088592373.1	CD	CD	CD
YP_499892.1	WP_011303160.1	WP_088592374.1	CD	CD	CD
YP_501109.1	WP_011302491.1	WP_088592376.1	CD	CD	CD
YP_499889.1	WP_011303163.1	WP_088592378.1	HO	HO	HO
YP_499886.1	WP_011303171.1	WP_088592379.1	CD	CD	CD
YP_499867.1	WP_011303187.1	WP_088592381.1	CD	CD	CD
YP_499866.1	WP_011303188.1	WP_088592382.1	CD	CD	CD
YP_499862.1	WP_011303191.1	WP_088592383.1	CD	CD	CD
YP_499853.1	WP_011303206.1	WP_088592385.1	CD	CD	CD
YP_501301.1	WP_011303358.1	WP_088592388.1	HO	HO	HO
YP_499788.1	WP_041784815.1	WP_088592391.1	CD	CD	CD
YP_499781.1	WP_011303253.1	WP_088592392.1	CD	CD	CD
YP_501317.1	WP_011302302.1	WP_088592396.1	CD	CD	CD
YP_499760.1	WP_011303266.1	WP_088592398.1	CD	CD	CD
YP_499759.1	WP_011303267.1	WP_088592399.1	CD	CD	CD
YP_499753.1	WP_011303271.1	WP_088592400.1	CD	CD	CD
YP_499272.1	WP_011303667.1	WP_088592401.1	CD	CD	HO
YP_499741.1	WP_011303282.1	WP_088592402.1	CD	CD	CD
YP_499735.1	WP_011303286.1	WP_088592403.1	CD	CD	CD
YP_499733.1	WP_011303289.1	WP_088592404.1	CD	CD	CD
YP_499732.1	WP_011303292.1	WP_088592405.1	CD	CD	CD
YP_499726.1	WP_011303296.1	WP_088592406.1	CD	CD	CD
YP_499702.1	WP_011303317.1	WP_088592408.1	CD	CD	CD
YP_499694.1	WP_011303322.1	WP_088592411.1	CD	CD	CD
YP_499693.1	WP_011303323.1	WP_088592412.1	CD	CD	CD
YP_499683.1	WP_011303331.1	WP_088592413.1	CD	CD	CD
YP_499643.1	WP_011303384.1	WP_088592415.1	CD	CD	CD
YP_499641.1	WP_011303386.1	WP_088592416.1	CD	CD	CD
YP_499639.1	WP_011303387.1	WP_088592417.1	HO	HO	HO
YP_499598.1	WP_011303410.1	WP_088592419.1	CD	CD	CD
YP_499596.1	WP_011303412.1	WP_088592420.1	CD	CD	CD
YP_499595.1	WP_011303413.1	WP_088592421.1	CD	CD	CD
YP_499575.1	WP_011303426.1	WP_088592424.1	CD	CD	CD
YP_499565.1	WP_011303434.1	WP_088592425.1	CD	CD	CD
YP_499563.1	WP_011303436.1	WP_088592426.1	CD	CD	CD
YP_499559.1	WP_011303440.1	WP_088592427.1	CD	CD	CD
YP_499203.1	WP_011303723.1	WP_088592433.1	CD	CD	CD
YP_499129.1	WP_011303782.1	WP_088592435.1	CD	CD	CD
YP_499548.1	WP_011303451.1	WP_088592436.1	HO	HO	HO
YP_499546.1	WP_011303453.1	WP_088592437.1	HO	HO	HO
YP_499515.1	WP_011303465.1	WP_088592439.1	CD	HO	HO
YP_499516.1	WP_002483734.1	WP_088592440.1	HO	CD	CD
YP_499513.1	WP_011303467.1	WP_088592441.1	CD	CD	CD
YP_499512.1	WP_011303468.1	WP_088592442.1	CD	CD	CD
YP_499509.1	WP_002483741.1	WP_088592443.1	CD	CD	CD
YP_499507.1	WP_041784913.1	WP_088592444.1	CD	CD	CD
YP_499503.1	WP_011303475.1	WP_088592446.1	CD	CD	CD
YP_499497.1	WP_002483754.1	WP_088592447.1	CD	CD	CD
YP_499496.1	WP_011303480.1	WP_088592448.1	CD	CD	CD
YP_499491.1	WP_011303484.1	WP_088592449.1	HO	HO	HO
YP_499488.1	WP_011303487.1	WP_088592450.1	CD	CD	CD
YP_499461.1	WP_011303499.1	WP_088592453.1	HO	HO	HO
YP_499444.1	WP_002483798.1	WP_088592456.1	CD	CD	CD
YP_499442.1	WP_011303514.1	WP_088592457.1	HO	HO	HO
YP_499441.1	WP_011303515.1	WP_088592458.1	HO	HO	HO
YP_499439.1	WP_011303516.1	WP_088592459.1	HO	HO	HO
YP_499425.1	WP_011303526.1	WP_088592460.1	CD	CD	CD
YP_499423.1	WP_011303527.1	WP_088592461.1	CD	CD	CD
YP_499422.1	WP_011303528.1	WP_088592462.1	CD	CD	CD
YP_499419.1	WP_011303530.1	WP_088592463.1	CD	CD	CD
YP_499418.1	WP_002483823.1	WP_088592464.1	CD	CD	CD
YP_499417.1	WP_002483824.1	WP_088592465.1	CD	CD	CD
YP_499413.1	WP_011303533.1	WP_088592466.1	CD	CD	CD
YP_499398.1	WP_011303542.1	WP_088592472.1	CD	CD	CD
YP_501015.1	WP_011302202.1	WP_088592474.1	CD	HO	CD
YP_499999.1	WP_011303070.1	WP_088592487.1	CD	CD	CD
YP_499352.1	WP_011303588.1	WP_088592488.1	CD	CD	CD
YP_499346.1	WP_011303620.1	WP_088592489.1	CD	CD	CD
YP_499292.1	WP_002483939.1	WP_088592491.1	CD	CD	CD
YP_499278.1	WP_002483952.1	WP_088592492.1	HO	HO	HO
YP_499271.1	WP_002483956.1	WP_088592494.1	CD	CD	CD
YP_499267.1	WP_011303670.1	WP_088592495.1	CD	CD	CD
YP_499266.1	WP_011303671.1	WP_088592496.1	CD	CD	CD
YP_499252.1	WP_011303684.1	WP_088592497.1	CD	CD	CD
YP_499251.1	WP_011303685.1	WP_088592498.1	CD	CD	CD
YP_498706.1	WP_011303199.1	WP_088592499.1	CD	HO	CD
YP_501104.1	WP_011302493.1	WP_088592501.1	CD	CD	CD
YP_501029.1	WP_002483922.1	WP_088592504.1	CD	CD	CD
YP_501285.1	WP_011302364.1	WP_088592514.1	CD	CD	CD
YP_499262.1	WP_011303676.1	WP_088592515.1	CD	CD	CD
YP_501252.1	WP_011303449.1	WP_088592520.1	HO	CD	CD
YP_501260.1	WP_011303674.1	WP_088592521.1	CD	CD	CD
YP_501370.1	WP_011302153.1	WP_088592524.1	CD	CD	CD
YP_501371.1	WP_011302152.1	WP_088592525.1	CD	CD	CD
YP_501372.1	WP_011302151.1	WP_088592526.1	HO	HO	HO
YP_501480.1	WP_011302451.1	WP_088592534.1	HO	CD	CD
YP_501076.1	WP_011302514.1	WP_088592540.1	CD	CD	CD
YP_500876.1	WP_011302638.1	WP_088592547.1	HO	HO	HO
YP_500879.1	WP_011302636.1	WP_088592548.1	HO	HO	HO
YP_499177.1	WP_011303748.1	WP_088592549.1	CD	CD	CD
YP_499176.1	WP_011303749.1	WP_088592550.1	CD	CD	CD
YP_499174.1	WP_011303751.1	WP_088592551.1	CD	CD	CD
YP_499170.1	WP_011303753.1	WP_088592552.1	CD	CD	CD
YP_499114.1	WP_011303788.1	WP_088592561.1	CD	CD	CD
YP_499086.1	WP_002484171.1	WP_088592564.1	CD	CD	CD
YP_499085.1	WP_011303846.1	WP_088592565.1	CD	CD	CD
YP_498820.1	WP_011302331.1	WP_088592566.1	CD	CD	CD
YP_499080.2	WP_011303850.1	WP_088592567.1	CD	CD	CD
YP_499070.1	WP_011303859.1	WP_088592568.1	CD	CD	CD
YP_499066.1	WP_011303862.1	WP_088592569.1	CD	CD	CD
YP_499065.1	WP_002484190.1	WP_088592570.1	CD	CD	CD
YP_499063.1	WP_011303863.1	WP_088592571.1	CD	CD	CD
YP_499062.1	WP_011303864.1	WP_088592572.1	CD	CD	CD
YP_499056.1	WP_041784845.1	WP_088592573.1	CD	CD	CD
YP_499055.1	WP_011303869.1	WP_088592574.1	CD	CD	CD
YP_499050.1	WP_011303872.1	WP_088592575.1	CD	CD	CD
YP_499045.1	WP_011303874.1	WP_088592576.1	CD	CD	CD
YP_499033.1	WP_041784847.1	WP_088592577.1	CD	CD	CD
YP_499029.1	WP_011303883.1	WP_088592578.1	CD	CD	CD
YP_499025.1	WP_011303884.1	WP_088592579.1	CD	CD	CD
YP_499022.1	WP_011303885.1	WP_088592581.1	CD	CD	CD
YP_499021.1	WP_011303886.1	WP_088592582.1	CD	CD	CD
YP_499020.1	WP_002484229.1	WP_088592583.1	CD	CD	CD
YP_499018.1	WP_011303887.1	WP_088592585.1	CD	CD	CD
YP_499015.1	WP_002484235.1	WP_088592586.1	HO	HO	HO
YP_498908.1	WP_011302145.1	WP_088592587.1	CD	HO	CD
YP_501492.1	WP_011304025.1	WP_088592594.1	CD	CD	CD
YP_498964.1	WP_011303923.1	WP_088592600.1	CD	CD	CD
YP_498958.1	WP_011303926.1	WP_088592601.1	HO	HO	HO
YP_500734.1	WP_011303599.1	WP_088592605.1	CD	CD	CD
YP_498930.1	WP_002484348.1	WP_088592619.1	HO	HO	HO
YP_498929.1	WP_011304003.1	WP_088592620.1	HO	HO	HO
YP_498928.1	WP_011304004.1	WP_088592621.1	HO	HO	HO
YP_501497.2	WP_002481959.1	WP_088592622.1	CD	CD	CD
YP_498609.1	WP_002481962.1	WP_088592623.1	CD	CD	HO
YP_500833.1	WP_011302671.1	WP_088592730.1	CD	CD	CD
YP_500824.1	WP_011302679.1	WP_088592731.1	CD	CD	CD
YP_500760.1	WP_011302718.1	WP_088592732.1	CD	CD	CD
YP_500413.1	WP_041784896.1	WP_088592733.1	CD	CD	CD
YP_500164.1	WP_011303015.1	WP_088592735.1	CD	CD	CD
YP_499723.1	WP_011303298.1	WP_088592738.1	CD	CD	CD
YP_499846.1	WP_011303214.1	WP_088592754.1	CD	CD	HO
YP_500483.1	WP_011302805.1	WP_101494413.1	CD	CD	CD
YP_499774.1	WP_011303258.1	WP_105575648.1	CD	CD	CD
YP_499602.1	WP_011303407.1	WP_105575649.1	HO	HO	HO
YP_500627.1	WP_011302754.1	WP_105575652.1	CD	CD	CD

## Sheet: 3
Bacillus subtilis (A)	Bacillus licheniformis (B)	Bacillus cereus (C)	Orientation in A	Orientation in B	Orientation in C
WP_390990.1	WP_003185331.1	WP_829904.1	CD	CD	CD
WP_387882.1	WP_009330034.1	WP_829910.1	CD	CD	CD
WP_387883.1	WP_003178080.1	WP_829911.1	CD	CD	CD
WP_387884.1	WP_003178084.1	WP_829912.1	CD	CD	CD
WP_387885.1	WP_003178089.1	WP_829913.1	CD	CD	CD
WP_387887.1	WP_009330043.1	WP_829914.1	CD	CD	CD
WP_387888.1	WP_003178095.1	WP_829915.1	CD	CD	CD
WP_387889.1	WP_011197460.1	WP_829916.1	HO	HO	HO
WP_387890.1	WP_003178102.1	WP_829917.1	CD	CD	CD
WP_387891.1	WP_003178106.1	WP_829918.1	CD	CD	CD
WP_387892.1	WP_003178108.1	WP_829919.1	CD	CD	CD
WP_387893.1	WP_003178110.1	WP_829920.1	CD	CD	CD
WP_387894.1	WP_003178111.1	WP_829921.1	CD	CD	CD
WP_387896.1	WP_003178127.1	WP_829923.1	HO	HO	HO
WP_387898.1	WP_011197462.1	WP_829924.1	HO	HO	HO
WP_387899.1	WP_009330054.1	WP_829925.1	CD	CD	CD
WP_387900.2	WP_009330055.1	WP_829926.1	CD	CD	CD
WP_387901.1	WP_003178138.1	WP_829927.1	CD	CD	CD
WP_387902.1	WP_003178140.1	WP_829928.1	CD	CD	CD
WP_387903.1	WP_003178142.1	WP_829929.1	CD	CD	CD
WP_387904.2	WP_003178144.1	WP_829930.1	CD	CD	CD
WP_387905.1	WP_003178146.1	WP_829931.1	CD	CD	CD
WP_387908.1	WP_011201530.1	WP_829932.1	CD	CD	CD
WP_387909.2	WP_003178154.1	WP_829933.1	CD	CD	CD
WP_387912.1	WP_003178160.1	WP_829934.1	CD	CD	CD
WP_387913.1	WP_003178162.1	WP_829935.1	CD	CD	CD
WP_387914.1	WP_003178164.1	WP_829936.1	CD	CD	CD
WP_387915.1	WP_003178166.1	WP_829937.1	CD	CD	CD
WP_387917.1	WP_025805862.1	WP_829938.1	CD	CD	CD
WP_387918.1	WP_085959887.1	WP_829939.1	HO	HO	HO
WP_387919.1	WP_003178175.1	WP_829940.1	CD	CD	CD
WP_387920.1	WP_003178177.1	WP_829941.1	CD	CD	CD
WP_387922.1	WP_003178180.1	WP_829942.1	CD	CD	CD
WP_387923.1	WP_003178182.1	WP_829943.1	CD	CD	CD
WP_387924.1	WP_009330064.1	WP_829944.1	CD	CD	CD
WP_387925.1	WP_003178187.1	WP_829945.1	CD	CD	CD
WP_387926.1	WP_003178189.1	WP_829946.1	CD	CD	CD
WP_387927.1	WP_011197465.1	WP_829947.1	CD	CD	CD
WP_387928.1	WP_003178194.1	WP_829948.1	CD	CD	CD
WP_387929.1	WP_003178196.1	WP_829949.1	CD	CD	CD
WP_387930.1	WP_011197466.1	WP_829950.1	CD	CD	CD
WP_387931.1	WP_011197467.1	WP_829951.1	CD	CD	CD
WP_387932.1	WP_003178203.1	WP_829952.1	CD	CD	CD
WP_387934.1	WP_003178208.1	WP_829953.1	CD	CD	CD
WP_387935.1	WP_003178210.1	WP_829954.1	CD	CD	CD
WP_387936.1	WP_011197468.1	WP_829955.1	CD	CD	CD
WP_387937.1	WP_003178213.1	WP_829956.1	CD	CD	CD
WP_387938.1	WP_011197469.1	WP_829957.1	CD	CD	CD
WP_387939.1	WP_003178217.1	WP_829958.1	CD	CD	CD
WP_387940.1	WP_003178218.1	WP_829959.1	CD	CD	CD
WP_387941.1	WP_011197470.1	WP_829960.1	CD	CD	CD
WP_387942.1	WP_011197471.1	WP_829961.1	CD	CD	CD
WP_387943.1	WP_003178224.1	WP_829962.1	CD	CD	CD
WP_387944.1	WP_003178226.1	WP_829963.1	CD	CD	CD
WP_387945.1	WP_009330068.1	WP_829964.1	CD	CD	CD
WP_387948.1	WP_011197473.1	WP_829965.1	CD	CD	CD
WP_387949.1	WP_003178236.1	WP_829966.1	CD	CD	CD
WP_387950.1	WP_003178238.1	WP_829967.1	CD	CD	CD
WP_387951.2	WP_003178242.1	WP_829968.1	CD	CD	CD
WP_387952.1	WP_003178244.1	WP_829969.1	CD	CD	CD
WP_387954.1	WP_003178247.1	WP_829970.1	CD	CD	CD
WP_387955.1	WP_003178250.1	WP_829971.1	CD	CD	CD
WP_387956.1	WP_003178252.1	WP_829972.1	CD	CD	CD
WP_387957.1	WP_009330072.1	WP_829973.1	CD	CD	CD
WP_387958.1	WP_003178255.1	WP_829974.1	CD	CD	CD
WP_387959.1	WP_025805876.1	WP_829975.1	CD	CD	CD
WP_387960.1	WP_003178260.1	WP_829976.1	CD	CD	CD
WP_387961.1	WP_003178262.1	WP_829977.1	CD	CD	CD
WP_387962.1	WP_003178264.1	WP_829978.1	CD	CD	CD
WP_387963.1	WP_011197475.1	WP_829979.1	CD	CD	CD
WP_387964.1	WP_003178269.1	WP_829980.1	CD	CD	CD
WP_387965.1	WP_003178271.1	WP_829981.1	CD	CD	CD
WP_387966.1	WP_003178273.1	WP_829982.1	CD	CD	CD
WP_387967.1	WP_003178275.1	WP_829983.1	CD	CD	CD
WP_387968.1	WP_003178276.1	WP_829984.1	CD	CD	CD
WP_387969.1	WP_003178277.1	WP_829985.1	CD	CD	CD
WP_387970.1	WP_009330350.1	WP_829986.1	CD	CD	CD
WP_387971.1	WP_009330349.1	WP_829987.1	CD	CD	CD
WP_387972.1	WP_003178280.1	WP_829988.1	CD	CD	CD
WP_387973.1	WP_009330348.1	WP_829989.1	CD	CD	CD
WP_387974.1	WP_003178282.1	WP_829990.1	CD	CD	CD
WP_387975.1	WP_011197476.1	WP_829991.1	CD	CD	CD
WP_387976.1	WP_003178284.1	WP_829992.1	CD	CD	CD
WP_387977.1	WP_011197477.1	WP_829993.1	CD	CD	CD
WP_387978.1	WP_003178286.1	WP_829994.1	CD	CD	CD
WP_387979.1	WP_003178288.1	WP_829995.1	CD	CD	CD
WP_387981.1	WP_003178291.1	WP_829996.1	CD	CD	CD
WP_387982.1	WP_003178298.1	WP_829997.1	CD	CD	CD
WP_387983.2	WP_003178300.1	WP_829998.1	CD	CD	CD
WP_387984.2	WP_003178302.1	WP_829999.2	CD	CD	CD
WP_387985.2	WP_003178304.1	WP_830000.1	CD	CD	CD
WP_387986.1	WP_003178305.1	WP_830001.1	CD	CD	CD
WP_387987.1	WP_011197479.1	WP_830002.1	CD	CD	CD
WP_387988.2	WP_011197480.1	WP_830003.1	CD	CD	CD
WP_387989.2	WP_003178311.1	WP_830004.1	CD	CD	CD
WP_387990.1	WP_011197481.1	WP_830005.1	CD	CD	CD
WP_387991.2	WP_003178315.1	WP_830006.1	CD	CD	CD
WP_387992.2	WP_003178317.1	WP_830007.1	CD	CD	CD
WP_387993.2	WP_003178319.1	WP_830008.1	CD	CD	CD
WP_387994.1	WP_003178321.1	WP_830009.1	CD	CD	CD
WP_387996.1	WP_003156464.1	WP_830010.1	CD	CD	CD
WP_387997.1	WP_003178324.1	WP_830011.1	CD	CD	CD
WP_387998.1	WP_003178327.1	WP_830012.1	CD	CD	CD
WP_387999.2	WP_003178328.1	WP_830013.1	CD	CD	CD
WP_388000.2	WP_003178332.1	WP_830014.1	CD	CD	CD
WP_388001.1	WP_003178334.1	WP_830015.1	CD	CD	CD
WP_388002.1	WP_003178337.1	WP_830016.1	CD	CD	CD
WP_388003.2	WP_003178339.1	WP_830017.1	CD	CD	CD
WP_388004.1	WP_003178341.1	WP_830018.1	CD	CD	CD
WP_388005.1	WP_003178343.1	WP_830019.1	CD	CD	CD
WP_388006.1	WP_003178345.1	WP_830020.1	CD	CD	CD
WP_388007.1	WP_003178347.1	WP_830021.1	CD	CD	CD
WP_388008.1	WP_003178350.1	WP_830022.1	CD	CD	CD
WP_388009.1	WP_003178352.1	WP_830023.1	CD	CD	CD
WP_388010.1	WP_003178353.1	WP_830024.1	CD	CD	CD
WP_388011.2	WP_003178355.1	WP_830025.1	CD	CD	CD
WP_388012.1	WP_003178356.1	WP_830026.1	CD	CD	CD
WP_388013.2	WP_003178358.1	WP_830027.1	CD	CD	CD
WP_388014.1	WP_025805814.1	WP_830028.1	CD	CD	CD
WP_388015.1	WP_003178363.1	WP_830029.1	CD	CD	CD
WP_388016.1	WP_003178364.1	WP_830030.1	CD	CD	CD
WP_388018.1	WP_003178371.1	WP_830031.1	CD	CD	CD
WP_388019.1	WP_003178373.1	WP_830032.1	CD	CD	CD
WP_388020.1	WP_003178377.1	WP_830033.1	CD	CD	CD
WP_388021.1	WP_003156543.1	WP_830034.1	CD	CD	CD
WP_388022.2	WP_003178378.1	WP_830035.1	CD	CD	CD
WP_388023.1	WP_003178380.1	WP_830036.1	CD	CD	CD
WP_388024.1	WP_003178382.1	WP_830037.1	CD	CD	CD
WP_388025.1	WP_003178384.1	WP_830038.1	CD	CD	CD
WP_388026.2	WP_003178386.1	WP_830039.1	CD	CD	CD
WP_388027.1	WP_003178387.1	WP_830040.1	CD	CD	CD
WP_388028.2	WP_003178389.1	WP_830041.1	CD	CD	CD
WP_388029.2	WP_003178391.1	WP_830042.1	CD	CD	CD
WP_388030.2	WP_003178393.1	WP_830043.1	CD	CD	CD
WP_388031.1	WP_003178395.1	WP_830044.1	CD	CD	CD
WP_388033.1	WP_003178399.1	WP_830045.1	CD	CD	CD
WP_388034.1	WP_003178401.1	WP_830046.1	CD	CD	CD
WP_388035.1	WP_003178403.1	WP_830047.1	CD	CD	CD
WP_388036.1	WP_009330340.1	WP_830048.1	HO	HO	HO
WP_388037.1	WP_003178407.1	WP_830049.1	CD	CD	CD
WP_388038.1	WP_003178409.1	WP_830050.1	HO	HO	HO
WP_391884.2	WP_003178116.1	WP_830052.1	CD	HO	CD
WP_388056.2	WP_003178443.1	WP_830054.1	CD	CD	CD
WP_388057.2	WP_011197483.1	WP_830055.1	CD	CD	CD
WP_388058.1	WP_011197484.1	WP_830056.1	CD	CD	CD
WP_388059.1	WP_003178449.1	WP_830058.1	CD	CD	CD
WP_391103.2	WP_003184960.1	WP_830060.1	CD	CD	CD
WP_389176.1	WP_009328701.1	WP_830075.1	CD	CD	CD
WP_389177.1	WP_009328700.1	WP_830076.1	CD	CD	CD
WP_389179.2	WP_009328698.1	WP_830079.1	CD	CD	CD
WP_391174.1	WP_011198276.1	WP_830080.1	CD	CD	HO
WP_391220.1	WP_003185195.1	WP_830085.1	CD	CD	HO
WP_391219.3	WP_009328900.1	WP_830088.1	HO	CD	HO
WP_391218.1	WP_011197742.1	WP_830089.1	HO	CD	HO
WP_388835.1	WP_003180131.1	WP_830096.1	CD	CD	CD
WP_391841.1	WP_003186417.1	WP_830101.1	CD	HO	CD
WP_388310.1	WP_011198453.1	WP_830103.1	CD	HO	HO
WP_389019.2	WP_011197764.1	WP_830113.1	CD	CD	CD
WP_388337.1	WP_003179106.1	WP_830125.1	CD	CD	CD
WP_388338.1	WP_011201565.1	WP_830126.1	CD	CD	CD
WP_388339.2	WP_003179112.1	WP_830127.1	CD	CD	CD
WP_388342.1	WP_003179118.1	WP_830129.1	HO	HO	HO
WP_388344.2	WP_003179120.1	WP_830131.1	CD	CD	CD
WP_388345.1	WP_085959962.1	WP_830132.1	CD	CD	CD
WP_388346.1	WP_006638778.1	WP_830133.1	CD	CD	CD
WP_388347.1	WP_003179128.1	WP_830134.1	CD	CD	CD
WP_388359.2	WP_011197570.1	WP_830135.1	CD	CD	CD
WP_388360.1	WP_003179155.1	WP_830136.1	CD	CD	CD
WP_388472.1	WP_003179225.1	WP_830137.1	CD	CD	CD
WP_388473.1	WP_003179227.1	WP_830138.1	CD	CD	CD
WP_388474.1	WP_003179229.1	WP_830139.1	CD	CD	CD
WP_388475.1	WP_003179232.1	WP_830140.2	CD	CD	CD
WP_388476.2	WP_003179233.1	WP_830141.1	HO	HO	HO
WP_388478.1	WP_003179237.1	WP_830142.1	CD	CD	CD
WP_388481.1	WP_003179243.1	WP_830143.1	HO	HO	HO
WP_388482.1	WP_011197588.1	WP_830144.1	HO	HO	HO
WP_388483.2	WP_003179248.1	WP_830145.2	CD	CD	CD
WP_388484.1	WP_003179250.1	WP_830146.1	CD	CD	CD
WP_388517.2	WP_003179516.1	WP_830147.1	CD	CD	CD
WP_388518.1	WP_011197610.1	WP_830148.1	CD	CD	CD
WP_388103.1	WP_011197497.1	WP_830160.1	HO	HO	CD
WP_388524.1	WP_003179528.1	WP_830162.1	CD	CD	CD
WP_388525.2	WP_011197611.1	WP_830163.1	CD	CD	CD
WP_388526.1	WP_003179530.1	WP_830164.1	CD	CD	CD
WP_388527.1	WP_003179531.1	WP_830165.2	CD	CD	CD
WP_388528.1	WP_003179532.1	WP_830166.1	CD	CD	CD
WP_388529.1	WP_003179533.1	WP_830167.1	CD	CD	CD
WP_388530.2	WP_003179534.1	WP_830168.1	CD	CD	CD
WP_388531.2	WP_011197612.1	WP_830169.1	CD	CD	CD
WP_388532.2	WP_011197613.1	WP_830170.1	CD	CD	CD
WP_388533.2	WP_003179538.1	WP_830171.1	CD	CD	CD
WP_388534.2	WP_003179539.1	WP_830172.1	CD	CD	CD
WP_388535.1	WP_003179540.1	WP_830173.1	CD	CD	CD
WP_003097691.1	WP_003179554.1	WP_830176.1	HO	HO	HO
WP_388542.1	WP_003179570.1	WP_830178.1	CD	CD	CD
WP_388543.1	WP_003179572.1	WP_830179.1	CD	CD	CD
WP_388544.1	WP_003179573.1	WP_830180.1	CD	CD	CD
WP_388545.1	WP_009329137.1	WP_830181.1	CD	CD	CD
WP_388792.2	WP_003180047.1	WP_830187.1	CD	CD	CD
WP_390989.1	WP_003178515.1	WP_830188.1	CD	CD	CD
WP_388549.1	WP_003179590.1	WP_830189.1	CD	CD	CD
WP_388550.1	WP_003179591.1	WP_830190.1	CD	CD	CD
WP_388551.2	WP_011197621.1	WP_830191.1	CD	CD	CD
WP_388554.1	WP_011197624.1	WP_830192.1	CD	CD	CD
WP_388272.1	WP_011197548.1	WP_830194.1	CD	CD	CD
WP_388273.1	WP_011197549.1	WP_830196.1	CD	CD	CD
WP_389328.1	WP_011197946.1	WP_830199.1	HO	HO	HO
WP_391759.1	WP_003186423.1	WP_830200.1	CD	CD	HO
WP_388555.1	WP_011197625.1	WP_830203.1	CD	CD	CD
WP_391890.1	WP_011198467.1	WP_830215.1	HO	HO	HO
WP_391889.1	WP_003177913.1	WP_830216.1	HO	HO	HO
WP_390756.1	WP_011198185.1	WP_830219.1	CD	CD	CD
WP_389722.1	WP_003182442.1	WP_830227.1	CD	CD	CD
WP_388201.1	WP_011197528.1	WP_830236.1	CD	CD	CD
WP_388920.1	WP_003180351.1	WP_830238.1	HO	HO	HO
WP_391007.2	WP_011198242.1	WP_830252.1	CD	CD	CD
WP_388307.1	WP_025805960.1	WP_830256.1	CD	CD	HO
WP_391709.1	WP_003186229.1	WP_830258.1	CD	CD	CD
WP_391708.1	WP_011198416.1	WP_830259.1	CD	CD	CD
WP_388655.2	WP_003179739.1	WP_830269.1	CD	CD	CD
WP_388432.1	WP_003183745.1	WP_830270.1	CD	CD	CD
WP_391789.1	WP_003181282.1	WP_830275.1	HO	CD	HO
WP_388171.1	WP_003178721.1	WP_830281.1	CD	CD	CD
WP_388172.1	WP_003178723.1	WP_830282.1	CD	CD	CD
WP_388173.1	WP_003178725.1	WP_830283.1	CD	CD	CD
WP_388174.1	WP_011197525.1	WP_830284.1	CD	CD	CD
WP_388175.1	WP_009330251.1	WP_830285.1	CD	CD	CD
WP_388176.1	WP_003178733.1	WP_830286.1	CD	CD	CD
WP_389448.1	WP_003181653.1	WP_830287.1	CD	CD	HO
WP_388668.1	WP_003179785.1	WP_830288.1	HO	HO	HO
WP_388669.1	WP_003179788.1	WP_830289.1	CD	CD	CD
WP_388670.1	WP_003179790.1	WP_830290.1	CD	CD	CD
WP_388671.1	WP_003179792.1	WP_830291.1	CD	CD	CD
WP_389268.1	WP_009328599.1	WP_830292.1	CD	CD	HO
WP_388110.1	WP_003184824.1	WP_830297.1	CD	HO	CD
WP_388303.1	WP_003179040.1	WP_830300.1	CD	CD	HO
WP_388673.1	WP_003179800.1	WP_830301.1	CD	CD	CD
WP_388674.1	WP_003179802.1	WP_830302.1	CD	CD	CD
WP_388677.2	WP_003179804.1	WP_830303.1	HO	HO	HO
WP_388678.1	WP_003179806.1	WP_830304.1	CD	CD	CD
WP_388679.1	WP_011197655.1	WP_830306.1	CD	CD	CD
WP_388682.1	WP_003179816.1	WP_830307.1	CD	CD	CD
WP_391915.1	WP_003178873.1	WP_830311.1	HO	HO	HO
WP_389366.1	WP_011197952.1	WP_830318.1	CD	CD	HO
WP_388651.1	WP_003178000.1	WP_830319.1	CD	HO	CD
WP_389577.1	WP_003178412.1	WP_830320.1	CD	HO	CD
WP_390075.1	WP_003182832.1	WP_830330.1	HO	HO	CD
WP_388732.1	WP_003179915.1	WP_830334.1	HO	HO	HO
WP_388733.1	WP_003179917.1	WP_830335.1	CD	CD	CD
WP_388734.1	WP_003179919.1	WP_830336.1	CD	CD	CD
WP_054573.1	WP_003179924.1	WP_830338.1	HO	HO	HO
WP_388736.1	WP_003179927.1	WP_830339.1	CD	CD	CD
WP_388742.1	WP_003179931.1	WP_830340.1	HO	HO	HO
WP_388743.1	WP_003179934.1	WP_830341.1	CD	CD	CD
WP_388744.1	WP_003179936.1	WP_830342.1	HO	HO	HO
WP_388746.1	WP_003179939.1	WP_830343.1	CD	CD	CD
WP_388746.1	WP_003179939.1	WP_830343.1	CD	CD	CD
WP_388747.1	WP_003179940.1	WP_830344.1	CD	CD	CD
WP_388748.3	WP_003179942.1	WP_830345.1	CD	CD	CD
WP_388749.2	WP_085959533.1	WP_830346.1	CD	CD	CD
WP_388750.1	WP_003179957.1	WP_830347.1	HO	HO	HO
WP_389727.2	WP_011198030.1	WP_830348.1	CD	CD	HO
WP_388751.3	WP_003179959.1	WP_830349.1	HO	HO	HO
WP_054574.1	WP_003179960.1	WP_830354.1	CD	CD	CD
WP_388753.1	WP_003179961.1	WP_830355.1	CD	CD	CD
WP_054575.1	WP_003179962.1	WP_830357.1	HO	HO	HO
WP_388566.3	WP_003179658.1	WP_830359.2	CD	CD	CD
WP_391228.1	WP_003185213.1	WP_830362.1	CD	CD	CD
WP_388772.2	WP_003180014.1	WP_830363.1	CD	CD	CD
WP_388773.1	WP_009328996.1	WP_830364.1	CD	CD	CD
WP_388774.2	WP_085959525.1	WP_830365.1	CD	CD	CD
WP_388778.1	WP_009328994.1	WP_830367.1	CD	CD	CD
WP_388779.1	WP_003180030.1	WP_830370.1	CD	CD	CD
WP_388580.1	WP_085959963.1	WP_830386.1	CD	CD	CD
WP_391030.1	WP_009329503.1	WP_830394.1	HO	HO	CD
WP_391031.1	WP_003184821.1	WP_830395.1	HO	HO	CD
WP_391036.1	WP_003184828.1	WP_830396.1	HO	HO	CD
WP_389793.1	WP_003182557.1	WP_830412.1	CD	CD	CD
WP_391229.3	WP_003185215.1	WP_830413.1	CD	CD	CD
WP_391229.3	WP_003185215.1	WP_830413.1	CD	CD	CD
WP_391053.1	WP_003184866.1	WP_830414.1	CD	CD	HO
WP_390449.1	WP_003182010.1	WP_830420.1	HO	HO	HO
WP_391583.1	WP_011198391.1	WP_830426.1	HO	HO	CD
WP_388727.1	WP_011198275.1	WP_830434.1	CD	CD	CD
WP_391173.1	WP_009329553.1	WP_830435.1	CD	CD	CD
WP_389582.1	WP_011197984.1	WP_830437.1	CD	CD	CD
WP_389820.2	WP_003182698.1	WP_830440.1	CD	CD	HO
WP_389821.1	WP_003182700.1	WP_830441.1	CD	CD	HO
WP_388663.1	WP_009329065.1	WP_830446.1	CD	CD	CD
WP_388661.1	WP_011197645.1	WP_830447.1	CD	CD	CD
WP_388662.1	WP_003179746.1	WP_830448.1	CD	CD	CD
WP_388252.1	WP_011201558.1	WP_830451.1	CD	CD	HO
WP_391913.1	WP_003178877.1	WP_830459.1	CD	CD	CD
WP_388039.1	WP_003178015.1	WP_830468.1	CD	CD	CD
WP_391804.1	WP_003178013.1	WP_830469.1	CD	CD	CD
WP_388096.1	WP_003177833.1	WP_830470.1	HO	HO	HO
WP_391472.1	WP_003185835.1	WP_830473.1	HO	HO	CD
WP_391473.1	WP_011201749.1	WP_830474.1	HO	HO	CD
WP_391474.1	WP_003185838.1	WP_830475.1	HO	HO	CD
WP_391475.1	WP_009329702.1	WP_830476.1	HO	HO	CD
WP_391476.1	WP_003185842.1	WP_830477.1	HO	HO	CD
WP_391592.3	WP_003186060.1	WP_830478.1	CD	CD	CD
WP_003097697.1	WP_003179999.1	WP_830493.1	HO	HO	CD
WP_388769.1	WP_003179997.1	WP_830494.1	HO	HO	CD
WP_391515.1	WP_003179219.1	WP_830495.1	CD	CD	CD
WP_388981.2	WP_003180517.1	WP_830505.1	HO	HO	HO
WP_389046.1	WP_003180670.1	WP_830507.1	CD	CD	HO
WP_391693.1	WP_003186195.1	WP_830508.1	CD	CD	HO
WP_391694.1	WP_003186197.1	WP_830509.1	CD	CD	HO
WP_391695.1	WP_003186199.1	WP_830510.1	CD	CD	HO
WP_391696.2	WP_003186201.1	WP_830511.1	CD	CD	HO
WP_391374.1	WP_003185610.1	WP_830513.1	HO	HO	CD
WP_390378.1	WP_003183534.1	WP_830522.1	CD	CD	CD
WP_390377.2	WP_003183532.1	WP_830523.1	CD	CD	CD
WP_390376.2	WP_003183530.1	WP_830524.1	CD	CD	CD
WP_389378.2	WP_003181494.1	WP_830527.1	CD	CD	CD
WP_389048.1	WP_003180673.1	WP_830536.1	CD	CD	CD
WP_389049.1	WP_003180677.1	WP_830537.1	CD	CD	CD
WP_389050.1	WP_011197776.1	WP_830538.1	CD	CD	CD
WP_389051.1	WP_011197777.1	WP_830539.1	CD	CD	CD
WP_389052.1	WP_003180683.1	WP_830540.1	CD	CD	CD
WP_389053.1	WP_003180685.1	WP_830541.1	CD	CD	CD
WP_391389.1	WP_003185267.1	WP_830547.1	HO	CD	HO
WP_391388.1	WP_003182532.1	WP_830548.1	HO	CD	CD
WP_390877.1	WP_003184498.1	WP_830559.1	HO	HO	HO
WP_391683.2	WP_003186152.1	WP_830564.1	CD	CD	HO
WP_391684.3	WP_009329812.1	WP_830565.1	CD	CD	HO
WP_391227.1	WP_003185211.1	WP_830569.1	CD	CD	HO
WP_388816.1	WP_003180102.1	WP_830570.1	HO	HO	HO
WP_388729.1	WP_003179905.1	WP_830576.1	CD	CD	CD
WP_388821.1	WP_003180109.1	WP_830577.1	CD	CD	CD
WP_388106.1	WP_016886066.1	WP_830579.1	CD	HO	CD
WP_390532.1	WP_009327831.1	WP_830582.1	CD	CD	CD
WP_390530.1	WP_003183752.1	WP_830583.1	CD	CD	CD
WP_390528.2	WP_009327832.1	WP_830584.1	CD	CD	CD
WP_390527.1	WP_003183749.1	WP_830585.1	CD	CD	CD
WP_390531.1	WP_003183753.1	WP_830588.1	CD	CD	CD
WP_390526.1	WP_003183747.1	WP_830589.1	CD	CD	CD
WP_390420.2	WP_003183656.1	WP_830593.1	HO	HO	HO
WP_391739.1	WP_011198421.1	WP_830596.1	CD	CD	CD
WP_389319.1	WP_003181352.1	WP_830605.1	CD	CD	HO
WP_391723.1	WP_011198419.1	WP_830607.1	CD	CD	CD
WP_388572.1	WP_003180413.1	WP_830611.1	CD	CD	HO
WP_388571.2	WP_003180412.1	WP_830612.1	CD	CD	HO
WP_388570.1	WP_009328908.1	WP_830613.1	CD	CD	HO
WP_389224.1	WP_003181033.1	WP_830616.1	HO	HO	HO
WP_389226.1	WP_003181037.1	WP_830618.1	CD	CD	CD
WP_388051.1	WP_009330332.1	WP_830627.1	HO	HO	CD
WP_388049.3	WP_009330334.1	WP_830628.1	HO	HO	CD
WP_390578.2	WP_003182359.1	WP_830637.1	CD	HO	CD
WP_391328.2	WP_009328246.1	WP_830640.1	HO	CD	CD
WP_390536.1	WP_003185013.1	WP_830641.1	HO	CD	CD
WP_388666.1	WP_003179783.1	WP_830648.1	CD	CD	HO
WP_391214.1	WP_003185182.1	WP_830651.1	CD	CD	HO
WP_388852.1	WP_003180187.1	WP_830656.1	CD	CD	CD
WP_388853.1	WP_009328964.1	WP_830657.1	CD	CD	CD
WP_388243.2	WP_009330207.1	WP_830658.1	HO	HO	CD
WP_388242.1	WP_003178869.1	WP_830659.1	HO	HO	CD
WP_388241.2	WP_003178866.1	WP_830660.1	HO	HO	CD
WP_388858.2	WP_003180205.1	WP_830663.1	HO	HO	HO
WP_388859.1	WP_003180207.1	WP_830664.1	HO	HO	HO
WP_388860.1	WP_011197703.1	WP_830665.1	CD	CD	CD
WP_388861.1	WP_003180211.1	WP_830666.1	CD	CD	CD
WP_391046.1	WP_003184849.1	WP_830668.1	CD	CD	CD
WP_391482.2	WP_003185851.1	WP_830669.1	CD	CD	CD
WP_391481.1	WP_003185849.1	WP_830670.1	CD	CD	CD
WP_391741.1	WP_003186302.1	WP_830671.1	CD	CD	HO
WP_388864.2	WP_011197705.1	WP_830672.1	CD	CD	CD
WP_388865.1	WP_011197706.1	WP_830675.1	CD	CD	CD
WP_388869.3	WP_011197707.1	WP_830684.1	CD	CD	CD
WP_388901.1	WP_009328935.1	WP_830687.1	CD	CD	CD
WP_389021.2	WP_011197765.1	WP_830694.1	CD	CD	CD
WP_389022.1	WP_003180601.1	WP_830695.1	CD	CD	CD
WP_388639.1	WP_011197489.1	WP_830722.1	CD	HO	CD
WP_388640.1	WP_011197488.1	WP_830723.1	CD	HO	CD
WP_388641.2	WP_003178487.1	WP_830724.1	CD	HO	CD
WP_391924.2	WP_003177980.1	WP_830742.1	CD	CD	CD
WP_388149.1	WP_003182500.1	WP_830748.1	HO	HO	CD
WP_389071.1	WP_009329127.1	WP_830750.1	HO	HO	CD
WP_388636.1	WP_003179714.1	WP_830784.1	CD	CD	CD
WP_388352.1	WP_003179140.1	WP_830788.1	CD	CD	CD
WP_388353.1	WP_003179142.1	WP_830789.1	CD	CD	CD
WP_388354.2	WP_003179144.1	WP_830790.1	CD	CD	CD
WP_391833.2	WP_009329961.1	WP_830801.1	CD	CD	CD
WP_003097698.1	WP_003180228.1	WP_830804.1	HO	HO	HO
WP_388872.1	WP_011201603.1	WP_830805.1	CD	CD	CD
WP_388873.1	WP_011197711.1	WP_830806.1	CD	CD	CD
WP_388874.1	WP_003180239.1	WP_830807.1	CD	CD	CD
WP_389170.1	WP_011197826.1	WP_830810.1	CD	CD	CD
WP_388875.1	WP_003180242.1	WP_830814.1	CD	CD	CD
WP_388808.1	WP_003180084.1	WP_830819.1	CD	CD	CD
WP_388809.1	WP_003180086.1	WP_830820.1	CD	CD	CD
WP_388810.2	WP_003180088.1	WP_830821.1	CD	CD	CD
WP_388811.2	WP_009328987.1	WP_830822.1	CD	CD	CD
WP_391225.1	WP_003185203.1	WP_830827.1	CD	CD	HO
WP_388876.1	WP_003180243.1	WP_830829.1	HO	HO	HO
WP_388879.1	WP_003180252.1	WP_830832.1	CD	CD	CD
WP_388880.1	WP_003180254.1	WP_830833.1	HO	HO	HO
WP_388881.1	WP_003180256.1	WP_830834.1	HO	HO	HO
WP_388884.1	WP_009328949.1	WP_830835.1	HO	HO	HO
WP_388885.1	WP_009328947.1	WP_830836.1	CD	CD	CD
WP_388886.1	WP_011197713.1	WP_830837.1	CD	CD	CD
WP_388887.1	WP_011197714.1	WP_830838.1	CD	CD	CD
WP_388341.1	WP_009330132.1	WP_830842.1	CD	CD	CD
WP_388340.1	WP_009330134.1	WP_830850.1	CD	CD	CD
WP_388891.1	WP_011197717.1	WP_830852.1	HO	HO	HO
WP_388892.2	WP_011197718.1	WP_830853.1	CD	CD	CD
WP_388893.1	WP_003180280.1	WP_830854.1	CD	CD	CD
WP_388894.1	WP_009328940.1	WP_830855.1	CD	CD	CD
WP_388895.1	WP_011197720.1	WP_830856.1	CD	CD	CD
WP_388896.1	WP_009328938.1	WP_830863.1	CD	CD	CD
WP_388904.1	WP_009328932.1	WP_830870.1	HO	HO	HO
WP_388905.1	WP_003180305.1	WP_830871.1	CD	CD	CD
WP_388906.1	WP_003180306.1	WP_830872.1	CD	CD	CD
WP_388908.2	WP_011197723.1	WP_830874.1	CD	CD	CD
WP_388459.1	WP_011198339.1	WP_830898.1	CD	HO	CD
WP_388832.1	WP_011197691.1	WP_830899.1	HO	HO	HO
WP_388833.1	WP_011197692.1	WP_830900.1	HO	HO	HO
WP_391201.2	WP_003185173.1	WP_830904.1	CD	CD	HO
WP_391202.2	WP_003185174.1	WP_830905.1	CD	CD	HO
WP_388910.1	WP_011197727.1	WP_830909.1	CD	CD	CD
WP_388923.1	WP_003180354.1	WP_830920.1	CD	CD	CD
WP_388929.1	WP_003180359.1	WP_830921.1	CD	CD	CD
WP_388943.2	WP_009328899.1	WP_830923.1	CD	CD	CD
WP_388944.2	WP_011197743.1	WP_830924.1	CD	CD	CD
WP_388948.2	WP_009328895.1	WP_830926.1	HO	HO	HO
WP_388949.1	WP_009328894.1	WP_830927.1	HO	HO	HO
WP_388950.1	WP_009328893.1	WP_830928.1	HO	HO	HO
WP_388951.1	WP_009328892.1	WP_830929.1	HO	HO	HO
WP_388952.2	WP_003180443.1	WP_830930.1	HO	HO	HO
WP_388953.1	WP_003180445.1	WP_830931.1	HO	HO	HO
WP_388954.1	WP_011197747.1	WP_830932.1	HO	HO	HO
WP_388956.1	WP_003180452.1	WP_830933.1	CD	CD	CD
WP_391914.1	WP_003178876.1	WP_830935.1	CD	CD	HO
WP_388957.1	WP_003180455.1	WP_830936.1	CD	CD	CD
WP_388959.1	WP_003180458.1	WP_830937.1	HO	HO	HO
WP_391742.1	WP_003186342.1	WP_830941.1	HO	CD	CD
WP_391532.1	WP_003185933.1	WP_830942.1	HO	HO	HO
WP_388983.1	WP_003180528.1	WP_830945.2	HO	HO	HO
WP_388984.1	WP_003180530.1	WP_830946.1	CD	CD	CD
WP_388993.1	WP_003180539.1	WP_830949.1	CD	CD	CD
WP_003097702.1	WP_011197756.1	WP_830950.1	HO	HO	HO
WP_388995.1	WP_003180550.1	WP_830951.1	HO	HO	HO
WP_389008.1	WP_003180573.1	WP_830953.1	CD	CD	CD
WP_389009.1	WP_009328851.1	WP_830955.1	HO	HO	HO
WP_389010.1	WP_011197758.1	WP_830956.1	CD	CD	CD
WP_389013.1	WP_011197761.1	WP_830958.1	CD	CD	CD
WP_389015.1	WP_011197763.1	WP_830959.1	CD	CD	CD
WP_389016.1	WP_009328845.1	WP_830960.1	CD	CD	CD
WP_389017.1	WP_009328844.1	WP_830961.1	CD	CD	CD
WP_389023.1	WP_003180605.1	WP_830962.1	CD	CD	CD
WP_389027.1	WP_003180613.1	WP_830966.1	CD	CD	CD
WP_389028.1	WP_003180615.1	WP_830967.1	CD	CD	CD
WP_389029.1	WP_011197769.1	WP_830968.1	CD	CD	CD
WP_388962.1	WP_025805600.1	WP_830969.1	HO	HO	HO
WP_389032.1	WP_009328833.1	WP_830973.1	CD	CD	CD
WP_389033.1	WP_009328832.1	WP_830974.1	HO	HO	HO
WP_389034.1	WP_009328831.1	WP_830975.1	CD	CD	CD
WP_389035.1	WP_009328825.1	WP_830977.1	CD	CD	CD
WP_389036.2	WP_011197772.1	WP_830978.1	CD	CD	CD
WP_389037.2	WP_009328822.1	WP_830979.1	HO	HO	HO
WP_389038.1	WP_011197773.1	WP_830980.1	HO	HO	HO
WP_389040.1	WP_009328820.1	WP_830981.1	HO	HO	HO
WP_389041.1	WP_009328819.1	WP_830982.1	CD	CD	CD
WP_389042.1	WP_009328818.1	WP_830983.1	CD	CD	CD
WP_389043.1	WP_025805638.1	WP_830984.1	CD	CD	CD
WP_389044.1	WP_003180665.1	WP_830985.1	CD	CD	CD
WP_389045.1	WP_003180667.1	WP_830986.1	HO	HO	HO
WP_390028.1	WP_003179768.1	WP_830992.1	CD	CD	CD
WP_389054.2	WP_003180687.1	WP_831000.1	CD	CD	CD
WP_389055.1	WP_009328812.1	WP_831001.1	CD	CD	CD
WP_389064.3	WP_011197782.1	WP_831007.1	HO	HO	HO
WP_389066.1	WP_009328797.1	WP_831008.1	HO	HO	HO
WP_389067.1	WP_009328796.1	WP_831009.1	HO	HO	HO
WP_389068.1	WP_009328793.1	WP_831010.1	HO	HO	HO
WP_388204.2	WP_016886072.1	WP_831015.1	CD	CD	HO
WP_390149.1	WP_003182982.1	WP_831016.1	CD	CD	CD
WP_390148.2	WP_003182981.1	WP_831018.1	CD	CD	CD
WP_390146.3	WP_003182976.1	WP_831020.1	CD	CD	CD
WP_390145.2	WP_003182974.1	WP_831021.1	CD	CD	CD
WP_390144.1	WP_003182972.1	WP_831022.1	CD	CD	CD
WP_389818.2	WP_003182692.1	WP_831035.1	CD	CD	HO
WP_389819.3	WP_003182695.1	WP_831036.1	CD	CD	HO
WP_390343.1	WP_003183449.1	WP_831060.1	CD	CD	CD
WP_390342.1	WP_003183447.1	WP_831061.1	CD	CD	CD
WP_390341.1	WP_006637528.1	WP_831064.1	HO	HO	HO
WP_390340.1	WP_003183444.1	WP_831065.1	HO	HO	HO
WP_391675.2	WP_003186144.1	WP_831067.1	HO	HO	CD
WP_388424.1	WP_011198418.1	WP_831073.1	CD	HO	CD
WP_388424.1	WP_011198418.1	WP_831073.1	CD	HO	CD
WP_388802.2	WP_003180064.1	WP_831075.1	HO	HO	CD
WP_389280.2	WP_009328594.1	WP_831077.1	HO	HO	HO
WP_390747.1	WP_009330262.1	WP_831078.1	HO	HO	HO
WP_390746.1	WP_003178667.1	WP_831079.1	HO	HO	HO
WP_390745.2	WP_009330050.1	WP_831080.1	HO	HO	HO
WP_391298.2	WP_085959539.1	WP_831084.1	CD	CD	CD
WP_391285.1	WP_011198333.1	WP_831085.1	CD	CD	CD
WP_391284.1	WP_003185481.1	WP_831086.1	CD	CD	CD
WP_391283.1	WP_003185480.1	WP_831087.1	CD	CD	CD
WP_390685.2	WP_011198164.1	WP_831088.1	CD	CD	CD
WP_391685.1	WP_003186394.1	WP_831090.1	HO	HO	HO
WP_389227.1	WP_003181039.1	WP_831091.1	CD	CD	HO
WP_389233.1	WP_003181050.1	WP_831102.1	CD	CD	CD
WP_003097718.1	WP_003181054.1	WP_831104.1	CD	CD	CD
WP_391132.1	WP_011198269.1	WP_831109.1	CD	CD	CD
WP_389675.1	WP_003182238.1	WP_831116.1	HO	HO	CD
WP_389249.1	WP_003181087.1	WP_831117.1	HO	HO	HO
WP_389255.1	WP_003181098.1	WP_831122.1	CD	CD	CD
WP_389256.1	WP_003181100.1	WP_831123.1	CD	CD	CD
WP_389257.1	WP_003181103.1	WP_831124.1	CD	CD	CD
WP_389258.1	WP_009328607.1	WP_831125.1	CD	CD	CD
WP_389264.2	WP_003181225.1	WP_831126.1	HO	HO	HO
WP_003097721.1	WP_011197934.1	WP_831131.1	CD	CD	CD
WP_389620.1	WP_003182052.1	WP_831135.1	CD	CD	CD
WP_389621.1	WP_009328440.1	WP_831136.1	CD	CD	CD
WP_388789.1	WP_003180039.1	WP_831140.1	CD	CD	CD
WP_388306.1	WP_003179050.1	WP_831144.1	CD	CD	HO
WP_389180.2	WP_011197829.1	WP_831148.1	CD	CD	HO
WP_390557.1	WP_011198240.1	WP_831149.1	HO	CD	CD
WP_391732.1	WP_003186286.1	WP_831150.1	HO	HO	HO
WP_391731.1	WP_003186284.1	WP_831151.1	HO	HO	HO
WP_391730.1	WP_003186281.1	WP_831152.1	HO	HO	HO
WP_391729.1	WP_003186280.1	WP_831153.1	HO	HO	HO
WP_003097795.1	WP_003186278.1	WP_831154.1	HO	HO	HO
WP_388134.1	WP_009330279.1	WP_831160.1	CD	CD	HO
WP_389826.1	WP_009328059.1	WP_831164.1	HO	HO	HO
WP_390993.1	WP_011198234.1	WP_831165.1	CD	CD	CD
WP_390988.1	WP_011198402.1	WP_831171.1	HO	HO	CD
WP_389303.1	WP_003181323.1	WP_831175.1	CD	CD	HO
WP_390708.2	WP_003184097.1	WP_831178.1	CD	CD	CD
WP_390707.1	WP_003184095.1	WP_831179.1	CD	CD	CD
WP_390706.1	WP_003184093.1	WP_831180.1	CD	CD	CD
WP_390705.2	WP_003184091.1	WP_831181.1	CD	CD	CD
WP_390704.1	WP_009329313.1	WP_831182.1	CD	CD	CD
WP_390703.1	WP_003184088.1	WP_831183.1	CD	CD	CD
WP_391373.1	WP_009329644.1	WP_831184.1	CD	CD	CD
WP_391372.1	WP_003185607.1	WP_831185.1	CD	CD	CD
WP_391371.1	WP_003185605.1	WP_831186.1	CD	CD	CD
WP_391370.1	WP_003185604.1	WP_831187.1	CD	CD	CD
WP_391369.1	WP_011198344.1	WP_831188.1	CD	CD	CD
WP_391368.1	WP_011198343.1	WP_831189.1	CD	CD	CD
WP_391367.1	WP_003185597.1	WP_831190.1	CD	CD	CD
WP_391366.1	WP_003185594.1	WP_831191.1	CD	CD	CD
WP_390364.2	WP_011198117.1	WP_831197.1	CD	CD	HO
WP_390219.1	WP_003183141.1	WP_831199.1	CD	CD	CD
WP_389440.1	WP_011197966.1	WP_831201.1	CD	CD	CD
WP_389442.1	WP_009328537.1	WP_831202.1	CD	CD	CD
WP_391223.1	WP_003180762.1	WP_831204.1	CD	CD	CD
WP_389444.1	WP_003181644.1	WP_831206.1	CD	CD	CD
WP_389445.1	WP_003181646.1	WP_831207.1	CD	CD	CD
WP_389446.1	WP_003181648.1	WP_831208.1	CD	CD	CD
WP_388903.1	WP_011197722.1	WP_831212.1	HO	HO	CD
WP_391190.1	WP_003185130.1	WP_831217.1	CD	CD	CD
WP_391189.1	WP_003185128.1	WP_831218.1	CD	CD	CD
WP_391188.1	WP_003185124.1	WP_831219.1	CD	CD	CD
WP_389187.1	WP_003180106.1	WP_831228.1	CD	CD	CD
WP_391118.1	WP_003184996.1	WP_831232.1	CD	CD	HO
WP_389167.2	WP_009328723.1	WP_831233.1	HO	HO	HO
WP_389168.1	WP_003180884.1	WP_831234.1	HO	HO	HO
WP_391119.2	WP_003184999.1	WP_831239.1	CD	CD	CD
WP_389844.1	WP_003182742.1	WP_831242.1	CD	CD	HO
WP_003097695.1	WP_003179900.1	WP_831244.1	CD	CD	HO
WP_390201.1	WP_003183101.1	WP_831246.1	CD	CD	CD
WP_389815.1	WP_011198051.1	WP_831247.1	HO	HO	CD
WP_390200.1	WP_003183098.1	WP_831248.1	CD	CD	CD
WP_390199.1	WP_009327965.1	WP_831249.1	CD	CD	CD
WP_390198.2	WP_003183094.1	WP_831250.1	CD	CD	CD
WP_390197.2	WP_009327967.1	WP_831251.1	CD	CD	CD
WP_390196.2	WP_003183090.1	WP_831252.1	CD	CD	CD
WP_390194.2	WP_003183086.1	WP_831255.1	CD	CD	CD
WP_390193.2	WP_003183084.1	WP_831256.1	CD	CD	CD
WP_390192.1	WP_003183082.1	WP_831257.1	CD	CD	CD
WP_391195.2	WP_003185135.1	WP_831258.1	CD	CD	CD
WP_390186.1	WP_003183066.1	WP_831261.1	CD	CD	CD
WP_390185.1	WP_003183064.1	WP_831262.1	HO	HO	HO
WP_390184.1	WP_011201686.1	WP_831263.1	CD	CD	CD
WP_390183.1	WP_003183060.1	WP_831264.1	CD	CD	CD
WP_390182.1	WP_003183057.1	WP_831265.1	CD	CD	CD
WP_390181.1	WP_003183055.1	WP_831266.1	CD	CD	CD
WP_390179.1	WP_009327990.1	WP_831267.1	CD	CD	CD
WP_390178.1	WP_003183050.1	WP_831269.1	CD	CD	CD
WP_390177.2	WP_003183047.1	WP_831270.1	CD	CD	CD
WP_390176.2	WP_011198076.1	WP_831274.1	CD	CD	CD
WP_388151.1	WP_003183042.1	WP_831275.1	CD	CD	HO
WP_390170.1	WP_003183032.1	WP_831276.1	CD	CD	CD
WP_390169.1	WP_003183030.1	WP_831277.1	CD	CD	CD
WP_390168.3	WP_003183027.1	WP_831278.1	CD	CD	CD
WP_003097756.2	WP_003183025.1	WP_831279.1	HO	HO	HO
WP_390167.1	WP_003183023.1	WP_831280.1	CD	CD	CD
WP_390166.1	WP_003183021.1	WP_831281.1	CD	CD	CD
WP_003097755.1	WP_003183019.1	WP_831282.1	CD	CD	CD
WP_390165.1	WP_003183017.1	WP_831283.1	CD	CD	CD
WP_390164.1	WP_003183015.1	WP_831284.1	CD	CD	CD
WP_389063.2	WP_009328805.1	WP_831285.1	CD	CD	CD
WP_390163.1	WP_003183013.1	WP_831286.1	CD	CD	CD
WP_390162.1	WP_003183010.1	WP_831287.1	CD	CD	CD
WP_390161.1	WP_003183009.1	WP_831288.1	CD	CD	CD
WP_390160.1	WP_003183006.1	WP_831289.1	CD	CD	CD
WP_390159.1	WP_003183004.1	WP_831290.1	CD	CD	CD
WP_390157.1	WP_003183000.1	WP_831291.1	CD	CD	CD
WP_390156.1	WP_003182998.1	WP_831292.1	CD	CD	CD
WP_390155.1	WP_003182996.1	WP_831293.1	CD	CD	CD
WP_390154.1	WP_003182994.1	WP_831294.1	CD	CD	CD
WP_390152.3	WP_003182989.1	WP_831295.1	CD	CD	CD
WP_390151.1	WP_011198071.1	WP_831296.1	CD	CD	CD
WP_390143.2	WP_011198069.1	WP_831297.1	CD	CD	CD
WP_390140.1	WP_003182961.1	WP_831298.1	CD	CD	CD
WP_390139.1	WP_003182958.1	WP_831299.1	CD	CD	CD
WP_390138.1	WP_003182956.1	WP_831300.1	CD	CD	CD
WP_390137.1	WP_003182954.1	WP_831301.1	CD	CD	CD
WP_390136.1	WP_003182952.1	WP_831302.1	CD	CD	CD
WP_390135.1	WP_003182950.1	WP_831303.1	CD	CD	CD
WP_390134.1	WP_021837553.1	WP_831304.1	CD	CD	CD
WP_390133.1	WP_003182945.1	WP_831306.1	CD	CD	CD
WP_391009.1	WP_025805900.1	WP_831307.1	CD	CD	CD
WP_390132.2	WP_003182943.1	WP_831309.1	HO	HO	HO
WP_390131.1	WP_003182941.1	WP_831310.1	CD	CD	CD
WP_390130.1	WP_003182939.1	WP_831311.1	CD	CD	CD
WP_390129.1	WP_003182935.1	WP_831312.1	CD	CD	CD
WP_390128.2	WP_003182933.1	WP_831313.1	CD	CD	CD
WP_390127.1	WP_009328002.1	WP_831314.1	CD	CD	CD
WP_390126.1	WP_009328003.1	WP_831315.1	CD	CD	CD
WP_390125.1	WP_009328004.1	WP_831316.1	CD	CD	CD
WP_390124.1	WP_003182922.1	WP_831319.1	CD	CD	CD
WP_390123.1	WP_003182920.1	WP_831320.1	CD	CD	CD
WP_390122.1	WP_003182918.1	WP_831321.1	CD	CD	CD
WP_390120.1	WP_003182913.1	WP_831322.1	CD	CD	CD
WP_390119.1	WP_003182911.1	WP_831323.1	CD	CD	CD
WP_390118.1	WP_003182909.1	WP_831324.1	CD	CD	CD
WP_390116.1	WP_003182905.1	WP_831325.1	CD	CD	CD
WP_390115.1	WP_003182903.1	WP_831326.1	CD	CD	CD
WP_390114.1	WP_003182901.1	WP_831327.1	CD	CD	CD
WP_390112.1	WP_003182896.1	WP_831332.1	HO	HO	HO
WP_390111.1	WP_003182894.1	WP_831333.1	CD	CD	CD
WP_390109.1	WP_003182887.1	WP_831335.1	CD	CD	CD
WP_390108.1	WP_011198064.1	WP_831336.1	HO	HO	HO
WP_390107.1	WP_011198063.1	WP_831337.1	CD	CD	CD
WP_390101.2	WP_009328012.1	WP_831339.1	CD	CD	CD
WP_390100.1	WP_003182873.1	WP_831340.1	CD	CD	CD
WP_390099.1	WP_009328013.1	WP_831341.1	CD	CD	CD
WP_390097.1	WP_009328015.1	WP_831343.1	CD	CD	CD
WP_390090.1	WP_003182867.1	WP_831344.1	CD	CD	CD
WP_390089.1	WP_003182865.1	WP_831347.1	CD	CD	CD
WP_390088.1	WP_009328016.1	WP_831348.1	CD	CD	CD
WP_390085.1	WP_011198059.1	WP_831350.1	CD	CD	CD
WP_391269.1	WP_009330265.1	WP_831352.1	HO	HO	CD
WP_390084.1	WP_003182854.1	WP_831353.1	CD	CD	CD
WP_390735.1	WP_003184198.1	WP_831358.1	CD	CD	CD
WP_390083.1	WP_085959521.1	WP_831360.1	CD	CD	CD
WP_391440.1	WP_003185752.1	WP_831365.1	CD	CD	CD
WP_391437.1	WP_009329676.1	WP_831366.1	CD	CD	CD
WP_391435.1	WP_011201746.1	WP_831367.1	CD	CD	CD
WP_390082.1	WP_003182846.1	WP_831375.1	HO	HO	HO
WP_390080.2	WP_003182842.1	WP_831378.1	CD	CD	CD
WP_390079.1	WP_003182841.1	WP_831379.1	CD	CD	CD
WP_390078.1	WP_009328020.1	WP_831380.1	HO	HO	HO
WP_388191.1	WP_009330248.1	WP_831383.1	CD	CD	CD
WP_391702.1	WP_003186216.1	WP_831386.1	HO	HO	CD
WP_391703.2	WP_003186218.1	WP_831387.1	HO	HO	CD
WP_388427.1	WP_011198149.1	WP_831392.1	HO	HO	CD
WP_391393.1	WP_003185637.1	WP_831396.1	CD	CD	CD
WP_391690.1	WP_003186165.1	WP_831397.1	CD	CD	CD
WP_390851.1	WP_011198198.1	WP_831403.1	CD	CD	CD
WP_390850.1	WP_003184438.1	WP_831404.1	CD	CD	CD
WP_389515.1	WP_003181796.1	WP_831405.1	CD	CD	CD
WP_389525.2	WP_009328508.1	WP_831406.1	CD	CD	CD
WP_389514.1	WP_003181794.1	WP_831407.1	CD	CD	CD
WP_389514.1	WP_003181794.1	WP_831407.1	CD	CD	CD
WP_390153.2	WP_011198072.1	WP_831410.1	CD	CD	HO
WP_387911.1	WP_003178158.1	WP_831412.1	CD	CD	CD
WP_391421.1	WP_003185709.1	WP_831414.1	CD	CD	CD
WP_391420.1	WP_003185705.1	WP_831415.1	CD	CD	CD
WP_391414.1	WP_009329667.1	WP_831416.1	CD	CD	CD
WP_389500.1	WP_003181758.1	WP_831419.1	CD	CD	CD
WP_389501.1	WP_009328519.1	WP_831420.1	CD	CD	CD
WP_389503.1	WP_003181766.1	WP_831422.1	CD	CD	CD
WP_389504.1	WP_003181768.1	WP_831423.1	CD	CD	CD
WP_389506.2	WP_003181774.1	WP_831425.1	CD	CD	CD
WP_389510.1	WP_003181782.1	WP_831427.1	CD	CD	CD
WP_389511.2	WP_003181784.1	WP_831428.1	CD	CD	CD
WP_389511.2	WP_003181784.1	WP_831428.1	CD	CD	CD
WP_389284.1	WP_003181284.1	WP_831431.1	CD	CD	CD
WP_391416.1	WP_009329669.1	WP_831435.1	CD	CD	HO
WP_389039.1	WP_011197774.1	WP_831437.1	HO	HO	CD
WP_389513.1	WP_003181789.1	WP_831439.1	CD	CD	CD
WP_389517.1	WP_009328512.1	WP_831442.1	CD	CD	CD
WP_389518.1	WP_003181801.1	WP_831443.1	CD	CD	CD
WP_389519.2	WP_011197977.1	WP_831444.1	CD	CD	CD
WP_389520.1	WP_003181806.1	WP_831445.1	CD	CD	CD
WP_390589.1	WP_011197600.1	WP_831448.1	HO	HO	CD
WP_390548.1	WP_011197726.1	WP_831449.1	CD	CD	CD
WP_390249.1	WP_003183218.1	WP_831453.1	CD	CD	HO
WP_388692.1	WP_003183990.1	WP_831454.1	CD	CD	HO
WP_390264.1	WP_009327935.1	WP_831468.1	HO	HO	HO
WP_388960.2	WP_003180460.1	WP_831472.1	CD	CD	HO
WP_390542.1	WP_003185046.1	WP_831476.1	CD	CD	CD
WP_388397.1	WP_011197729.1	WP_831479.1	CD	CD	HO
WP_390237.1	WP_003186400.1	WP_831484.1	CD	CD	CD
WP_391184.1	WP_003185111.1	WP_831487.1	CD	CD	CD
WP_388712.2	WP_003186132.1	WP_831509.1	CD	CD	CD
WP_388714.1	WP_003186129.1	WP_831511.1	CD	CD	CD
WP_390866.1	WP_003184470.1	WP_831516.1	CD	CD	CD
WP_388127.1	WP_003178575.1	WP_831518.1	CD	CD	CD
WP_390725.1	WP_011198177.1	WP_831523.1	CD	CD	HO
WP_389661.1	WP_003182543.1	WP_831524.1	CD	CD	CD
WP_389662.1	WP_003182541.1	WP_831525.1	CD	CD	CD
WP_389663.1	WP_003182539.1	WP_831526.1	CD	CD	CD
WP_389752.2	WP_003183839.1	WP_831529.1	CD	CD	HO
WP_388715.1	WP_003184355.1	WP_831531.1	HO	CD	CD
WP_388400.1	WP_003178506.1	WP_831534.1	CD	CD	CD
WP_388898.1	WP_011197721.1	WP_831535.1	HO	HO	HO
WP_390875.1	WP_011198207.1	WP_831538.1	HO	HO	CD
WP_388595.1	WP_003182471.1	WP_831545.1	CD	CD	CD
WP_390052.1	WP_011198056.1	WP_831549.1	CD	CD	HO
WP_390709.1	WP_003184100.1	WP_831551.1	CD	CD	CD
WP_390070.2	WP_003182821.1	WP_831553.1	CD	CD	CD
WP_390060.1	WP_003182803.1	WP_831554.1	CD	CD	CD
WP_391469.1	WP_003185829.1	WP_831556.1	CD	CD	HO
WP_391026.2	WP_003184810.1	WP_831559.1	HO	HO	CD
WP_391026.2	WP_003184810.1	WP_831559.1	HO	HO	CD
WP_391120.1	WP_003185738.1	WP_831565.1	CD	CD	CD
WP_388317.1	WP_003179070.1	WP_831576.1	HO	HO	HO
WP_388115.1	WP_011198286.1	WP_831577.1	CD	CD	CD
WP_388313.1	WP_011197562.1	WP_831580.1	CD	CD	CD
WP_391822.1	WP_003177775.1	WP_831592.1	CD	CD	CD
WP_391821.2	WP_011198451.1	WP_831593.1	CD	CD	CD
WP_391820.2	WP_003177771.1	WP_831594.1	CD	CD	CD
WP_391819.2	WP_003177769.1	WP_831595.2	CD	CD	CD
WP_388511.1	WP_011197606.1	WP_831603.1	HO	HO	CD
WP_390546.1	WP_025804657.1	WP_831609.1	CD	CD	CD
WP_388277.2	WP_009330175.1	WP_831611.1	HO	HO	CD
WP_388276.1	WP_003178971.1	WP_831612.1	HO	HO	CD
WP_391704.1	WP_003178469.1	WP_831616.1	CD	CD	CD
WP_389162.1	WP_011197809.1	WP_831680.1	CD	CD	CD
WP_390454.2	WP_011198488.1	WP_831691.1	CD	HO	CD
WP_388329.1	WP_003179087.1	WP_831693.1	CD	CD	CD
WP_391755.1	WP_009329863.1	WP_831708.1	CD	CD	CD
WP_391754.1	WP_003186392.1	WP_831709.1	CD	CD	CD
WP_391753.1	WP_009329862.1	WP_831710.1	CD	CD	CD
WP_391752.1	WP_003186390.1	WP_831711.1	CD	CD	CD
WP_391936.1	WP_011197616.1	WP_831717.1	CD	CD	CD
WP_391362.1	WP_003178468.1	WP_831725.1	CD	HO	CD
WP_389732.1	WP_003182496.1	WP_831728.1	CD	CD	CD
WP_390556.1	WP_009330326.1	WP_831729.1	CD	CD	CD
WP_391105.1	WP_003184964.1	WP_831735.1	CD	CD	CD
WP_391104.1	WP_003184962.1	WP_831736.1	CD	CD	CD
WP_390978.1	WP_009327846.1	WP_831747.1	CD	CD	CD
WP_390331.1	WP_003183423.1	WP_831758.1	CD	CD	HO
WP_388195.1	WP_003178747.1	WP_831763.1	CD	CD	HO
WP_389202.1	WP_003181011.1	WP_831766.1	HO	HO	CD
WP_388270.1	WP_003178955.1	WP_831767.1	CD	CD	HO
WP_391857.1	WP_011198461.1	WP_831768.1	HO	HO	CD
WP_390911.3	WP_003184549.1	WP_831771.1	CD	CD	HO
WP_389254.1	WP_003181096.1	WP_831778.1	CD	CD	HO
WP_390943.1	WP_003184609.1	WP_831779.1	CD	CD	CD
WP_391689.1	WP_003186163.1	WP_831782.1	CD	CD	HO
WP_388167.1	WP_009329427.1	WP_831789.1	CD	HO	HO
WP_390263.1	WP_085959520.1	WP_831791.1	HO	HO	HO
WP_389237.1	WP_003181061.1	WP_831792.1	CD	CD	CD
WP_389667.1	WP_011197891.1	WP_831795.1	CD	HO	CD
WP_391487.1	WP_011197748.1	WP_831799.1	CD	HO	CD
WP_389101.2	WP_009329023.1	WP_831800.1	CD	CD	CD
WP_388207.1	WP_003178764.1	WP_831804.1	HO	HO	CD
WP_388206.1	WP_003178762.1	WP_831805.1	HO	HO	CD
WP_388854.1	WP_003180191.1	WP_831810.1	HO	HO	CD
WP_390382.1	WP_009327884.1	WP_831811.1	CD	CD	HO
WP_389785.1	WP_003182526.1	WP_831816.1	CD	CD	CD
WP_390431.1	WP_003183678.1	WP_831818.1	CD	CD	CD
WP_389646.1	WP_003184708.1	WP_831831.1	HO	CD	CD
WP_389824.2	WP_011201564.1	WP_831834.1	CD	CD	CD
WP_388830.1	WP_025808232.1	WP_831837.1	CD	CD	CD
WP_391067.1	WP_011198256.1	WP_831848.1	CD	CD	CD
WP_391066.2	WP_009329516.1	WP_831849.1	CD	CD	CD
WP_390828.1	WP_003184377.1	WP_831863.1	CD	CD	CD
WP_388624.1	WP_003179708.1	WP_831871.1	CD	CD	CD
WP_390073.1	WP_003182827.1	WP_831881.1	CD	CD	CD
WP_388516.2	WP_003179513.1	WP_831882.1	CD	CD	HO
WP_388514.2	WP_003179508.1	WP_831883.1	CD	CD	HO
WP_391609.2	WP_011198014.1	WP_831884.1	CD	HO	CD
WP_391608.1	WP_011198013.1	WP_831885.1	CD	HO	CD
WP_391607.1	WP_003182309.1	WP_831886.1	CD	HO	CD
WP_391606.1	WP_003182307.1	WP_831887.1	CD	HO	CD
WP_391612.1	WP_011198016.1	WP_831888.1	CD	HO	HO
WP_391551.1	WP_003185982.1	WP_831889.1	CD	CD	CD
WP_391613.2	WP_009328179.1	WP_831894.1	CD	HO	CD
WP_388210.1	WP_003178986.1	WP_831900.1	HO	CD	HO
WP_388211.1	WP_003178983.1	WP_831901.1	HO	CD	HO
WP_388212.1	WP_003178981.1	WP_831902.1	HO	CD	HO
WP_390072.1	WP_003182825.1	WP_831916.1	CD	CD	CD
WP_388618.1	WP_003179669.1	WP_831917.1	CD	CD	CD
WP_390071.1	WP_003182823.1	WP_831921.1	CD	CD	CD
WP_390069.1	WP_003182820.1	WP_831923.1	CD	CD	CD
WP_390068.2	WP_003182817.1	WP_831924.1	CD	CD	CD
WP_389816.1	WP_003182687.1	WP_831935.1	CD	CD	CD
WP_388304.1	WP_003179042.1	WP_831938.1	CD	CD	HO
WP_390983.2	WP_009329443.1	WP_831941.1	CD	CD	CD
WP_389755.1	WP_003181209.1	WP_831946.1	HO	HO	CD
WP_390067.1	WP_003182812.1	WP_831951.1	CD	CD	CD
WP_390064.1	WP_003182807.1	WP_831957.1	CD	CD	CD
WP_388295.1	WP_009328614.1	WP_831958.1	CD	CD	CD
WP_391234.1	WP_003185281.1	WP_831959.1	CD	CD	CD
WP_390062.1	WP_003182805.1	WP_831961.1	HO	HO	HO
WP_388145.2	WP_003178588.1	WP_831962.1	CD	CD	CD
WP_388146.2	WP_003178590.1	WP_831963.1	CD	CD	CD
WP_390059.1	WP_003182800.1	WP_831964.1	CD	CD	CD
WP_390058.2	WP_003182796.1	WP_831967.1	CD	CD	CD
WP_390932.1	WP_003184584.1	WP_831969.1	CD	CD	CD
WP_389623.2	WP_003182101.1	WP_831972.1	HO	HO	CD
WP_388848.1	WP_003180168.1	WP_831974.2	CD	CD	CD
WP_391054.1	WP_003184868.1	WP_831978.1	CD	CD	CD
WP_388813.1	WP_003180097.1	WP_831981.1	CD	CD	CD
WP_388050.1	WP_003178432.1	WP_831983.1	HO	HO	CD
WP_390579.2	WP_009328152.1	WP_831985.1	HO	CD	CD
WP_391887.1	WP_003177906.1	WP_831989.1	HO	HO	CD
WP_388815.1	WP_003180101.1	WP_831994.1	CD	CD	CD
WP_391262.1	WP_009329612.1	WP_831998.1	CD	CD	CD
WP_391584.1	WP_011198392.1	WP_832003.1	HO	HO	HO
WP_391055.1	WP_003184870.1	WP_832006.1	CD	CD	HO
WP_389855.1	WP_003182770.1	WP_832008.1	CD	CD	CD
WP_389854.1	WP_003182769.1	WP_832009.1	CD	CD	CD
WP_389853.1	WP_003182767.1	WP_832010.1	CD	CD	CD
WP_389852.1	WP_003182765.1	WP_832011.1	CD	CD	CD
WP_389851.1	WP_003182763.1	WP_832012.1	CD	CD	CD
WP_389850.1	WP_003182762.1	WP_832014.1	CD	CD	CD
WP_003097745.1	WP_003182761.1	WP_832015.1	CD	CD	CD
WP_389849.1	WP_003182759.1	WP_832016.1	CD	CD	CD
WP_389848.1	WP_003182758.1	WP_832017.1	CD	CD	CD
WP_389847.1	WP_003182754.1	WP_832019.1	CD	CD	CD
WP_388085.1	WP_009330243.1	WP_832021.1	HO	CD	CD
WP_389846.1	WP_003182752.1	WP_832023.1	CD	CD	CD
WP_388513.1	WP_003179506.1	WP_832024.1	CD	CD	HO
WP_388336.1	WP_003179104.1	WP_832025.1	HO	HO	HO
WP_390113.1	WP_009328005.1	WP_832044.1	HO	HO	CD
WP_390294.1	WP_003186306.1	WP_832048.1	CD	HO	CD
WP_390293.2	WP_011198422.1	WP_832049.1	CD	HO	CD
WP_390292.1	WP_011198423.1	WP_832050.1	CD	HO	CD
WP_390588.1	WP_003179409.1	WP_832054.1	CD	CD	HO
WP_390935.1	WP_009329422.1	WP_832057.1	CD	CD	CD
WP_388945.3	WP_011197744.1	WP_832058.1	CD	CD	CD
WP_388946.2	WP_011197745.1	WP_832059.1	CD	CD	CD
WP_388946.2	WP_011197745.1	WP_832059.1	CD	CD	CD
WP_391080.2	WP_003185961.1	WP_832065.1	CD	CD	CD
WP_391079.2	WP_003185958.1	WP_832066.1	CD	CD	CD
WP_391078.1	WP_003185956.1	WP_832067.1	CD	CD	CD
WP_391077.1	WP_003185954.1	WP_832068.1	CD	CD	CD
WP_003097779.1	WP_011198383.1	WP_832072.1	CD	CD	CD
WP_388911.2	WP_011197728.1	WP_832079.1	HO	HO	HO
WP_391636.2	WP_011197493.1	WP_832085.1	CD	CD	CD
WP_389286.2	WP_003181287.1	WP_832088.1	HO	HO	CD
WP_388315.1	WP_003179063.1	WP_832091.1	CD	CD	HO
WP_388508.1	WP_003184932.1	WP_832119.1	HO	HO	HO
WP_388702.1	WP_003182490.1	WP_832133.1	CD	HO	CD
WP_388703.1	WP_003182492.1	WP_832134.1	CD	HO	CD
WP_389710.1	WP_003182425.1	WP_832154.1	CD	CD	HO
WP_388230.2	WP_011197536.1	WP_832218.1	CD	CD	CD
WP_388230.2	WP_011197536.1	WP_832218.1	CD	CD	CD
WP_388230.2	WP_011197536.1	WP_832218.1	CD	CD	CD
WP_388230.2	WP_011197536.1	WP_832218.1	CD	CD	CD
WP_388230.2	WP_011197536.1	WP_832218.1	CD	CD	CD
WP_388230.2	WP_011197536.1	WP_832218.1	CD	CD	CD
WP_388230.2	WP_011197536.1	WP_832218.1	CD	CD	CD
WP_388230.2	WP_011197536.1	WP_832218.1	CD	CD	CD
WP_388234.1	WP_003178838.1	WP_832220.1	CD	CD	CD
WP_389794.1	WP_003182566.1	WP_832222.1	HO	HO	CD
WP_391459.1	WP_011198366.1	WP_832225.1	CD	CD	CD
WP_391324.1	WP_011197791.1	WP_832228.1	CD	CD	CD
WP_389761.1	WP_003178584.1	WP_832233.1	HO	CD	CD
WP_389706.1	WP_003182454.1	WP_832243.1	CD	CD	CD
WP_003097733.1	WP_003182452.1	WP_832244.1	CD	CD	CD
WP_389705.1	WP_003182451.1	WP_832245.1	CD	CD	CD
WP_388238.1	WP_003178841.1	WP_832285.1	CD	CD	CD
WP_388434.1	WP_009329492.1	WP_832290.1	HO	CD	CD
WP_388442.1	WP_009328108.1	WP_832300.1	HO	CD	CD
WP_389047.1	WP_003180672.1	WP_832309.1	CD	CD	CD
WP_390551.1	WP_003183820.1	WP_832367.1	CD	CD	CD
WP_003097775.1	WP_003184630.1	WP_832370.1	HO	HO	CD
WP_391510.1	WP_011198374.1	WP_832376.1	CD	CD	CD
WP_388453.2	WP_011197662.1	WP_832380.1	CD	CD	CD
WP_389205.2	WP_003186508.1	WP_832412.1	HO	CD	CD
WP_389725.1	WP_003180082.1	WP_832416.1	HO	HO	CD
WP_391534.1	WP_003185918.1	WP_832417.1	HO	HO	CD
WP_388720.1	WP_003179896.1	WP_832461.1	CD	CD	CD
WP_390656.2	WP_003183988.1	WP_832474.1	HO	HO	CD
WP_390772.2	WP_003184281.1	WP_832483.1	HO	HO	CD
WP_388494.1	WP_003182162.1	WP_832486.1	CD	CD	HO
WP_390871.2	WP_011198203.1	WP_832487.1	CD	CD	CD
WP_389882.1	WP_009329926.1	WP_832490.1	CD	CD	CD
WP_388017.1	WP_003178368.1	WP_832492.1	CD	CD	HO
WP_388052.2	WP_011198342.1	WP_832501.1	HO	HO	CD
WP_389363.1	WP_009328567.1	WP_832503.1	HO	HO	CD
WP_390173.1	WP_009327993.1	WP_832504.1	CD	CD	CD
WP_390174.1	WP_011198075.1	WP_832505.1	CD	CD	CD
WP_390174.1	WP_011198075.1	WP_832505.1	CD	CD	CD
WP_390345.1	WP_003183454.1	WP_832506.1	HO	HO	HO
WP_388691.1	WP_011197668.1	WP_832518.1	CD	CD	CD
WP_391511.1	WP_003185877.1	WP_832522.1	CD	CD	CD
WP_391638.1	WP_011198022.1	WP_832525.1	CD	CD	CD
WP_388690.1	WP_003179861.1	WP_832528.1	CD	CD	CD
WP_388689.1	WP_003179858.1	WP_832529.1	CD	CD	CD
WP_388688.1	WP_003179856.1	WP_832530.1	CD	CD	CD
WP_388687.1	WP_003179854.1	WP_832531.1	CD	CD	CD
WP_391177.1	WP_003185098.1	WP_832533.1	HO	HO	HO
WP_388181.1	WP_003183431.1	WP_832542.1	CD	CD	CD
WP_388180.2	WP_003183433.1	WP_832543.1	CD	CD	CD
WP_388182.1	WP_003183430.1	WP_832544.1	CD	CD	HO
WP_388182.1	WP_003183430.1	WP_832544.1	CD	CD	HO
WP_389096.1	WP_011197507.1	WP_832554.1	HO	HO	CD
WP_391955.1	WP_003182597.1	WP_832556.1	HO	CD	CD
WP_391537.1	WP_011198381.1	WP_832560.1	HO	HO	CD
WP_389803.1	WP_009328090.1	WP_832565.1	CD	CD	CD
WP_388685.1	WP_003179820.1	WP_832574.1	CD	CD	CD
WP_391935.1	WP_003185920.1	WP_832576.1	HO	CD	CD
WP_391151.1	WP_003185049.1	WP_832580.1	CD	CD	CD
WP_389231.1	WP_011197887.1	WP_832593.1	HO	HO	HO
WP_389182.2	WP_009328695.1	WP_832598.1	CD	CD	CD
WP_389181.1	WP_009328696.1	WP_832599.1	CD	CD	CD
WP_388992.1	WP_011197755.1	WP_832619.1	HO	HO	CD
WP_389058.1	WP_009328809.1	WP_832622.1	HO	HO	CD
WP_388777.2	WP_003180026.1	WP_832629.1	CD	CD	CD
WP_388776.1	WP_003180023.1	WP_832630.1	CD	CD	CD
WP_388775.1	WP_003180021.1	WP_832631.1	CD	CD	CD
WP_388939.1	WP_009328906.1	WP_832633.1	HO	HO	HO
WP_391058.1	WP_003184877.1	WP_832655.1	CD	CD	CD
WP_388766.2	WP_003179995.1	WP_832657.1	CD	CD	CD
WP_388765.1	WP_085959532.1	WP_832658.1	CD	CD	CD
WP_388764.1	WP_016886186.1	WP_832659.1	CD	CD	CD
WP_388763.3	WP_009329001.1	WP_832660.1	CD	CD	CD
WP_389108.1	WP_011197999.1	WP_832669.1	HO	CD	CD
WP_389190.1	WP_003180977.1	WP_832670.1	CD	CD	CD
WP_391923.1	WP_009329411.1	WP_832675.1	CD	CD	CD
WP_389326.1	WP_011197945.1	WP_832681.1	CD	CD	CD
WP_390595.1	WP_003183871.1	WP_832683.1	CD	CD	CD
WP_390141.1	WP_003182964.1	WP_832685.1	CD	CD	CD
WP_390142.1	WP_003182968.1	WP_832686.1	CD	CD	CD
WP_389802.1	WP_009328091.1	WP_832699.1	CD	CD	CD
WP_391966.1	WP_011197797.1	WP_832701.1	CD	CD	HO
WP_391194.1	WP_003186290.1	WP_832717.1	CD	HO	CD
WP_391781.2	WP_003186496.1	WP_832720.1	HO	HO	HO
WP_389195.2	WP_003180987.1	WP_832721.1	CD	CD	CD
WP_390262.2	WP_011198096.1	WP_832724.1	CD	CD	CD
WP_389754.1	WP_003181211.1	WP_832733.1	HO	HO	HO
WP_388538.1	WP_003179556.1	WP_832758.1	CD	CD	CD
WP_388269.1	WP_003178953.1	WP_832769.1	HO	HO	CD
WP_390401.2	WP_003183612.1	WP_832786.1	CD	CD	HO
WP_390806.1	WP_009327816.1	WP_832796.1	CD	CD	HO
WP_388846.1	WP_003180163.1	WP_832808.1	CD	CD	CD
WP_388147.1	WP_003184683.1	WP_832809.1	HO	HO	CD
WP_388287.3	WP_009330162.1	WP_832812.1	CD	CD	CD
WP_054571.2	WP_003179020.1	WP_832813.1	CD	CD	CD
WP_388290.2	WP_003179018.1	WP_832814.1	CD	CD	CD
WP_388291.2	WP_003179022.1	WP_832815.1	CD	CD	CD
WP_388420.1	WP_009329637.1	WP_832818.1	CD	HO	CD
WP_389648.2	WP_011198209.1	WP_832825.1	CD	CD	CD
WP_389764.1	WP_011198032.1	WP_832830.1	CD	HO	CD
WP_388643.1	WP_011201582.1	WP_832831.1	CD	CD	HO
WP_389666.1	WP_011198047.1	WP_832832.1	HO	HO	HO
WP_390574.2	WP_003185809.1	WP_832835.1	HO	CD	HO
WP_390239.1	WP_003186405.1	WP_832837.1	CD	CD	CD
WP_390240.1	WP_009329867.1	WP_832838.1	HO	HO	HO
WP_389236.1	WP_011197889.1	WP_832843.1	CD	CD	CD
WP_389236.1	WP_011197889.1	WP_832843.1	CD	CD	CD
WP_389660.1	WP_003182512.1	WP_832853.1	CD	CD	CD
WP_388126.2	WP_003178573.1	WP_832856.1	CD	CD	CD
WP_388125.1	WP_011197509.1	WP_832857.1	HO	HO	CD
WP_388124.2	WP_011197508.1	WP_832858.1	HO	HO	CD
WP_390354.1	WP_003185929.1	WP_832870.1	CD	CD	CD
WP_390971.1	WP_003184782.1	WP_832877.1	HO	HO	CD
WP_388067.1	WP_003179842.1	WP_832881.1	CD	HO	CD
WP_388065.2	WP_011197665.1	WP_832882.1	CD	HO	CD
WP_388064.1	WP_011197666.1	WP_832883.1	CD	HO	CD
WP_388069.1	WP_009329034.1	WP_832885.1	CD	HO	CD
WP_390455.1	WP_003182412.1	WP_832893.1	CD	CD	CD
WP_391129.1	WP_003185025.1	WP_832908.1	CD	CD	CD
WP_391716.1	WP_003186240.1	WP_832919.1	HO	HO	HO
WP_390608.1	WP_011201705.1	WP_832927.1	CD	CD	CD
WP_388440.1	WP_003183202.1	WP_832934.1	CD	HO	CD
WP_391651.1	WP_011198458.1	WP_832937.1	CD	CD	CD
WP_390658.2	WP_003185200.1	WP_832949.1	HO	HO	CD
WP_389352.1	WP_011198229.1	WP_832960.1	HO	CD	CD
WP_391763.1	WP_003186443.1	WP_832970.1	CD	CD	CD
WP_388933.1	WP_011198389.1	WP_832976.1	HO	CD	CD
WP_388645.1	WP_003179727.1	WP_832982.1	HO	HO	CD
WP_390188.2	WP_009327988.1	WP_832988.1	HO	HO	CD
WP_390188.2	WP_009327988.1	WP_832988.1	HO	HO	CD
WP_388883.1	WP_003180262.1	WP_832989.1	HO	HO	CD
WP_388523.1	WP_003179527.1	WP_833048.1	CD	CD	CD
WP_388672.1	WP_003179795.1	WP_833049.1	HO	HO	CD
WP_391525.1	WP_003185914.1	WP_833052.1	HO	HO	HO
WP_391526.1	WP_003185916.1	WP_833053.1	HO	HO	HO
WP_388664.1	WP_003179779.1	WP_833060.1	CD	CD	HO
WP_389024.1	WP_011197767.1	WP_833079.2	HO	HO	CD
WP_390994.1	WP_011198235.1	WP_833081.1	CD	CD	CD
WP_388521.2	WP_003179524.1	WP_833092.1	CD	CD	CD
WP_388837.1	WP_003180143.1	WP_833095.1	HO	HO	CD
WP_388395.1	WP_011197572.1	WP_833103.1	HO	HO	HO
WP_389184.1	WP_009329868.1	WP_833107.1	HO	CD	CD
WP_391886.1	WP_009329998.1	WP_833108.1	HO	HO	CD
WP_391239.1	WP_011198151.1	WP_833117.1	CD	HO	CD
WP_390388.1	WP_009327882.1	WP_833121.1	HO	HO	CD
WP_391248.2	WP_003179879.1	WP_833124.1	HO	HO	HO
WP_390782.1	WP_011198153.1	WP_833128.1	HO	CD	CD
WP_390447.1	WP_011198133.1	WP_833148.1	CD	CD	CD
WP_389607.2	WP_003182559.1	WP_833149.1	HO	CD	CD
WP_388728.1	WP_003179904.1	WP_833153.1	CD	CD	CD
WP_388298.2	WP_011201547.1	WP_833154.1	CD	CD	CD
WP_389229.1	WP_003181042.1	WP_833159.1	CD	CD	CD
WP_389228.1	WP_009328616.1	WP_833160.1	CD	CD	CD
WP_388990.1	WP_011197746.1	WP_833177.1	CD	CD	HO
WP_388088.1	WP_003178482.1	WP_833189.1	CD	CD	CD
WP_054582.2	WP_003182711.1	WP_833195.1	CD	CD	CD
WP_389829.1	WP_003182712.1	WP_833196.1	CD	CD	CD
WP_389756.1	WP_003181208.1	WP_833203.1	HO	HO	HO
WP_388510.1	WP_011197603.1	WP_833204.1	HO	HO	CD
WP_389093.1	WP_009328915.1	WP_833208.1	HO	CD	CD
WP_390736.1	WP_011198179.1	WP_833214.1	CD	CD	CD
WP_391353.1	WP_009329638.1	WP_833217.1	CD	CD	HO
WP_388095.1	WP_009329983.1	WP_833229.1	HO	HO	CD
WP_389753.1	WP_003179378.1	WP_833266.1	CD	CD	CD
WP_388605.1	WP_003178613.1	WP_833268.1	HO	CD	HO
WP_389299.1	WP_003181315.1	WP_833273.1	CD	CD	CD
WP_389298.1	WP_011197941.1	WP_833274.1	CD	CD	CD
WP_391062.1	WP_003184888.1	WP_833281.1	CD	CD	HO
WP_389813.1	WP_009328061.1	WP_833288.1	HO	HO	HO
WP_389814.2	WP_003182681.1	WP_833290.1	HO	HO	CD
WP_391086.1	WP_003184918.1	WP_833291.1	HO	HO	CD
WP_389830.2	WP_003182716.1	WP_833292.1	CD	CD	CD
WP_390762.1	WP_003184264.1	WP_833293.1	CD	CD	CD
WP_389313.1	WP_003181338.1	WP_833298.1	CD	CD	CD
WP_390598.1	WP_003180078.1	WP_833300.1	CD	CD	CD
WP_391552.1	WP_003185983.1	WP_833302.1	CD	CD	CD
WP_390599.1	WP_011198135.1	WP_833303.1	CD	CD	CD
WP_390601.1	WP_003183725.1	WP_833304.1	HO	HO	CD
WP_390600.1	WP_003183723.1	WP_833305.1	HO	HO	CD
WP_389842.1	WP_003182737.1	WP_833314.1	HO	HO	HO
WP_389841.1	WP_003182736.1	WP_833315.1	HO	HO	CD
WP_391233.1	WP_003185279.1	WP_833327.1	HO	HO	CD
WP_389692.2	WP_009328199.1	WP_833328.1	CD	CD	CD
WP_389691.2	WP_003182282.1	WP_833329.1	CD	CD	CD
WP_389690.1	WP_003182280.1	WP_833331.1	CD	CD	CD
WP_388257.1	WP_003178929.1	WP_833333.1	CD	CD	CD
WP_389689.1	WP_003182278.1	WP_833336.1	HO	HO	HO
WP_389688.1	WP_003182275.1	WP_833337.1	HO	HO	HO
WP_054580.1	WP_003182265.1	WP_833338.1	CD	CD	CD
WP_387897.1	WP_003178129.1	WP_833339.1	HO	HO	HO
WP_389685.1	WP_003182262.1	WP_833340.1	CD	CD	CD
WP_054579.2	WP_003182261.1	WP_833341.1	CD	CD	CD
WP_003097732.1	WP_003182259.1	WP_833342.1	CD	CD	CD
WP_389684.1	WP_003182256.1	WP_833344.1	CD	CD	CD
WP_389683.1	WP_003182254.1	WP_833346.1	CD	CD	CD
WP_389682.1	WP_003182252.1	WP_833347.1	HO	HO	HO
WP_389681.1	WP_003182250.1	WP_833350.1	HO	HO	HO
WP_390254.2	WP_009327942.1	WP_833352.1	HO	HO	CD
WP_389837.1	WP_009328057.1	WP_833371.1	CD	CD	CD
WP_388430.1	WP_003182207.1	WP_833372.1	CD	CD	CD
WP_388548.1	WP_003179589.1	WP_833373.1	HO	HO	CD
WP_389679.1	WP_003182245.1	WP_833388.1	HO	HO	HO
WP_389678.1	WP_085959522.1	WP_833389.1	CD	CD	CD
WP_389676.1	WP_011198008.1	WP_833390.1	CD	CD	CD
WP_388790.1	WP_003180041.1	WP_833393.1	CD	CD	CD
WP_391483.1	WP_003185852.1	WP_833396.1	HO	HO	CD
WP_391711.1	WP_003186233.1	WP_833397.1	HO	HO	HO
WP_391712.2	WP_003186234.1	WP_833398.1	HO	HO	HO
WP_389674.1	WP_003182236.1	WP_833408.1	CD	CD	CD
WP_389673.1	WP_003182234.1	WP_833409.1	CD	CD	CD
WP_389672.1	WP_009328229.1	WP_833410.1	CD	CD	CD
WP_388665.1	WP_011197654.1	WP_833415.1	HO	HO	HO
WP_388665.1	WP_011197654.1	WP_833415.1	HO	HO	HO
WP_389671.1	WP_003182231.1	WP_833416.1	CD	CD	CD
WP_389670.1	WP_003182227.1	WP_833417.1	CD	CD	CD
WP_389668.1	WP_003182222.1	WP_833418.1	HO	HO	HO
WP_391191.2	WP_003185131.1	WP_833419.1	CD	CD	CD
WP_389627.1	WP_003182143.1	WP_833433.1	CD	CD	CD
WP_389626.2	WP_003182139.1	WP_833434.1	CD	CD	CD
WP_389625.2	WP_003182138.1	WP_833435.1	CD	CD	CD
WP_391226.1	WP_003185205.1	WP_833436.1	CD	CD	HO
WP_389616.1	WP_003182047.1	WP_833439.1	CD	CD	CD
WP_389615.2	WP_003182046.1	WP_833440.1	CD	CD	CD
WP_389323.1	WP_009328577.1	WP_833443.1	CD	CD	CD
WP_389322.1	WP_003181358.1	WP_833444.1	CD	CD	CD
WP_389321.1	WP_003181356.1	WP_833445.1	CD	CD	CD
WP_391015.1	WP_009329494.1	WP_833446.1	CD	CD	CD
WP_389795.1	WP_003182577.1	WP_833447.1	CD	CD	CD
WP_391230.2	WP_003185248.1	WP_833455.1	CD	CD	CD
WP_391231.1	WP_003185250.1	WP_833456.1	CD	CD	CD
WP_391232.1	WP_003185252.1	WP_833457.1	CD	CD	CD
WP_391081.2	WP_009329734.1	WP_833459.1	CD	CD	CD
WP_388042.2	WP_011198386.1	WP_833461.1	HO	CD	CD
WP_388043.1	WP_003185966.1	WP_833462.1	HO	CD	CD
WP_388044.1	WP_003185969.1	WP_833463.1	HO	CD	CD
WP_388062.1	WP_009327809.1	WP_833465.1	CD	HO	HO
WP_388063.1	WP_003183848.1	WP_833466.1	CD	HO	HO
WP_391771.1	WP_003186466.1	WP_833468.1	HO	HO	CD
WP_388619.1	WP_003179380.1	WP_833477.1	CD	CD	CD
WP_388223.1	WP_011197532.1	WP_833484.1	CD	CD	CD
WP_389587.1	WP_003181972.1	WP_833491.1	CD	CD	CD
WP_389586.2	WP_011197985.1	WP_833492.1	CD	CD	CD
WP_389585.1	WP_003181968.1	WP_833493.1	CD	CD	CD
WP_389584.1	WP_003181967.1	WP_833494.1	CD	CD	CD
WP_389583.1	WP_003181965.1	WP_833495.1	CD	CD	CD
WP_389580.1	WP_003181955.1	WP_833499.1	CD	CD	CD
WP_389579.2	WP_003181930.1	WP_833500.1	CD	CD	CD
WP_389578.1	WP_003181928.1	WP_833501.1	CD	CD	CD
WP_389576.2	WP_003181926.1	WP_833502.1	CD	CD	CD
WP_389575.2	WP_003181923.1	WP_833503.1	CD	CD	CD
WP_389574.2	WP_003181921.1	WP_833504.1	CD	CD	CD
WP_389573.3	WP_009328490.1	WP_833505.1	CD	CD	CD
WP_389570.1	WP_003181915.1	WP_833507.1	CD	CD	CD
WP_389569.2	WP_009328491.1	WP_833508.1	CD	CD	CD
WP_389568.2	WP_011197983.1	WP_833509.1	CD	CD	CD
WP_389566.2	WP_009328492.1	WP_833510.1	CD	CD	CD
WP_389563.1	WP_003181905.1	WP_833514.1	CD	CD	CD
WP_389562.3	WP_011197982.1	WP_833515.1	CD	CD	CD
WP_003097729.1	WP_003181904.1	WP_833516.1	CD	CD	CD
WP_389561.3	WP_003181902.1	WP_833517.1	CD	CD	CD
WP_389560.2	WP_003181900.1	WP_833518.1	CD	CD	CD
WP_389559.1	WP_003181896.1	WP_833519.1	CD	CD	CD
WP_389558.2	WP_003181894.1	WP_833520.1	CD	CD	CD
WP_389557.1	WP_003181892.1	WP_833521.1	CD	CD	CD
WP_389556.1	WP_025804556.1	WP_833522.1	CD	CD	CD
WP_389555.1	WP_003181889.1	WP_833523.1	CD	CD	CD
WP_389554.1	WP_003181887.1	WP_833524.1	CD	CD	CD
WP_389553.2	WP_003181885.1	WP_833525.1	CD	CD	CD
WP_389552.1	WP_003181883.1	WP_833526.1	CD	CD	CD
WP_389551.1	WP_003181881.1	WP_833527.1	CD	CD	CD
WP_389550.1	WP_003181879.1	WP_833528.1	CD	CD	CD
WP_389549.1	WP_003181877.1	WP_833529.1	CD	CD	CD
WP_389548.1	WP_003181875.1	WP_833530.1	CD	CD	CD
WP_389547.1	WP_003181873.1	WP_833531.1	CD	CD	CD
WP_389545.1	WP_009328498.1	WP_833533.1	CD	CD	CD
WP_389544.1	WP_003181867.1	WP_833534.1	CD	CD	CD
WP_389543.1	WP_009328499.1	WP_833535.1	CD	CD	CD
WP_389542.1	WP_003181864.1	WP_833536.1	CD	CD	CD
WP_389541.1	WP_009328500.1	WP_833537.1	CD	CD	CD
WP_389540.1	WP_003181852.1	WP_833538.1	CD	CD	CD
WP_389539.1	WP_003181850.1	WP_833539.1	CD	CD	CD
WP_389537.2	WP_003181846.1	WP_833540.1	CD	CD	CD
WP_389536.1	WP_011197978.1	WP_833541.1	CD	CD	CD
WP_389535.1	WP_003181841.1	WP_833542.1	CD	CD	CD
WP_389534.1	WP_003181838.1	WP_833543.1	CD	CD	CD
WP_389533.2	WP_009328506.1	WP_833544.1	CD	CD	CD
WP_389532.1	WP_003181832.1	WP_833545.1	CD	CD	CD
WP_389531.1	WP_003181828.1	WP_833546.1	CD	CD	CD
WP_389499.1	WP_003181756.1	WP_833547.1	CD	CD	CD
WP_389498.1	WP_011197975.1	WP_833548.1	CD	CD	CD
WP_389497.1	WP_003181752.1	WP_833549.1	CD	CD	CD
WP_389496.1	WP_011197974.1	WP_833550.1	CD	CD	CD
WP_389495.1	WP_003181748.1	WP_833551.1	CD	CD	CD
WP_389494.1	WP_003181746.1	WP_833552.1	CD	CD	CD
WP_389493.1	WP_003181744.1	WP_833553.1	CD	CD	CD
WP_389492.1	WP_009328521.1	WP_833554.1	CD	CD	CD
WP_389491.1	WP_003181739.1	WP_833555.1	CD	CD	CD
WP_389488.1	WP_003181732.1	WP_833556.1	CD	CD	CD
WP_389487.1	WP_003181730.1	WP_833557.1	CD	CD	CD
WP_389486.2	WP_003181728.1	WP_833559.1	CD	CD	CD
WP_389485.1	WP_003181726.1	WP_833560.1	CD	CD	CD
WP_389484.1	WP_003181725.1	WP_833561.1	CD	CD	CD
WP_389482.1	WP_009328524.1	WP_833562.1	CD	CD	CD
WP_389481.1	WP_003181719.1	WP_833563.1	CD	CD	CD
WP_389480.1	WP_003181717.1	WP_833564.1	CD	CD	CD
WP_389479.1	WP_009328526.1	WP_833565.1	CD	CD	CD
WP_389477.1	WP_003181713.1	WP_833566.1	CD	CD	CD
WP_389476.2	WP_011197972.1	WP_833567.1	CD	CD	CD
WP_389475.1	WP_009328527.1	WP_833568.1	CD	CD	CD
WP_389474.1	WP_003181706.1	WP_833569.1	CD	CD	CD
WP_389473.1	WP_003181704.1	WP_833570.1	CD	CD	CD
WP_389472.1	WP_003181702.1	WP_833571.1	CD	CD	CD
WP_389471.1	WP_003181700.1	WP_833572.1	CD	CD	CD
WP_389470.1	WP_003181698.1	WP_833573.1	CD	CD	CD
WP_389469.1	WP_073358664.1	WP_833574.1	CD	CD	CD
WP_389466.1	WP_011197971.1	WP_833575.1	CD	CD	CD
WP_389465.1	WP_003181687.1	WP_833576.1	CD	CD	CD
WP_389464.1	WP_003181685.1	WP_833577.1	HO	HO	HO
WP_389462.1	WP_003181683.1	WP_833578.1	CD	CD	CD
WP_389461.1	WP_003181681.1	WP_833579.1	CD	CD	CD
WP_389460.1	WP_003181680.1	WP_833580.1	CD	CD	CD
WP_389459.1	WP_003181678.1	WP_833581.1	CD	CD	CD
WP_389458.1	WP_003181675.1	WP_833582.1	CD	CD	CD
WP_389457.1	WP_025805142.1	WP_833583.1	CD	CD	CD
WP_389456.1	WP_003181671.1	WP_833584.1	CD	CD	CD
WP_389455.1	WP_003181670.1	WP_833585.1	CD	CD	CD
WP_389454.1	WP_009328532.1	WP_833586.1	CD	CD	CD
WP_389453.1	WP_011197970.1	WP_833587.1	CD	CD	CD
WP_389452.1	WP_011197969.1	WP_833588.1	CD	CD	CD
WP_389451.1	WP_003181661.1	WP_833589.1	CD	CD	CD
WP_389450.2	WP_011197968.1	WP_833590.1	CD	CD	CD
WP_570902.1	WP_003181657.1	WP_833591.1	CD	CD	CD
WP_389449.1	WP_003181655.1	WP_833592.1	CD	CD	CD
WP_389447.1	WP_009328535.1	WP_833593.1	HO	HO	HO
WP_003097731.1	WP_003183867.1	WP_833597.1	HO	HO	CD
WP_388889.1	WP_011197716.1	WP_833599.1	HO	HO	HO
WP_389439.1	WP_003181632.1	WP_833602.1	CD	CD	CD
WP_389438.1	WP_003181630.1	WP_833603.1	CD	CD	CD
WP_389437.1	WP_011197965.1	WP_833604.1	CD	CD	CD
WP_389436.1	WP_003181626.1	WP_833605.1	CD	CD	CD
WP_389435.1	WP_009328541.1	WP_833606.1	CD	CD	CD
WP_389434.1	WP_003181622.1	WP_833607.1	CD	CD	CD
WP_389433.2	WP_003181620.1	WP_833608.1	CD	CD	CD
WP_389432.2	WP_003181618.1	WP_833609.1	CD	CD	CD
WP_389431.2	WP_003181617.1	WP_833610.1	CD	CD	CD
WP_389430.1	WP_003181615.1	WP_833611.1	CD	CD	CD
WP_389429.3	WP_003181613.1	WP_833612.1	CD	CD	CD
WP_389428.1	WP_071583798.1	WP_833613.2	CD	CD	CD
WP_389427.2	WP_011197964.1	WP_833614.1	CD	CD	CD
WP_389426.2	WP_009328543.1	WP_833615.1	CD	CD	CD
WP_389425.1	WP_003181601.1	WP_833616.1	CD	CD	CD
WP_389424.1	WP_009328544.1	WP_833617.1	CD	CD	CD
WP_389423.1	WP_003181596.1	WP_833618.1	CD	CD	CD
WP_389422.3	WP_003181594.1	WP_833619.1	CD	CD	CD
WP_389421.1	WP_003181591.1	WP_833620.1	CD	CD	CD
WP_389420.1	WP_011201647.1	WP_833621.1	CD	CD	CD
WP_389419.1	WP_011197962.1	WP_833622.1	CD	CD	CD
WP_389416.1	WP_003181576.1	WP_833623.1	CD	CD	CD
WP_389415.2	WP_003181573.1	WP_833624.1	CD	CD	CD
WP_389414.1	WP_009328548.1	WP_833625.1	CD	CD	CD
WP_389412.2	WP_003181563.1	WP_833626.1	CD	CD	CD
WP_389411.2	WP_011197959.1	WP_833627.1	CD	CD	CD
WP_389407.1	WP_003181552.1	WP_833628.1	CD	CD	CD
WP_389406.1	WP_003181550.1	WP_833629.1	CD	CD	CD
WP_389405.2	WP_003181548.1	WP_833630.1	CD	CD	CD
WP_389404.1	WP_003181546.1	WP_833631.1	CD	CD	CD
WP_389403.1	WP_003181544.1	WP_833632.1	CD	CD	CD
WP_389402.2	WP_003181543.1	WP_833633.1	CD	CD	CD
WP_389401.1	WP_011197958.1	WP_833634.1	CD	CD	CD
WP_389400.2	WP_003181540.1	WP_833635.1	CD	CD	CD
WP_389399.2	WP_003181538.1	WP_833636.1	CD	CD	CD
WP_389398.1	WP_003181536.1	WP_833637.1	CD	CD	CD
WP_389397.1	WP_009328554.1	WP_833638.1	CD	CD	CD
WP_389395.2	WP_011197956.1	WP_833639.1	CD	CD	CD
WP_389394.1	WP_011197955.1	WP_833640.1	CD	CD	CD
WP_389393.2	WP_003181526.1	WP_833641.1	HO	HO	HO
WP_389391.1	WP_003181522.1	WP_833643.1	CD	CD	CD
WP_389390.1	WP_003181519.1	WP_833644.1	CD	CD	CD
WP_389388.2	WP_009328558.1	WP_833645.1	CD	CD	CD
WP_389386.1	WP_003181511.1	WP_833647.1	HO	HO	HO
WP_389385.1	WP_003181508.1	WP_833648.1	CD	CD	CD
WP_389384.2	WP_003181507.1	WP_833649.1	CD	CD	CD
WP_389383.1	WP_009328559.1	WP_833651.1	CD	CD	CD
WP_389382.1	WP_003181503.1	WP_833652.1	CD	CD	CD
WP_388915.1	WP_003180347.1	WP_833653.1	HO	HO	CD
WP_389381.1	WP_003181501.1	WP_833654.1	CD	CD	CD
WP_389380.1	WP_003181499.1	WP_833655.1	CD	CD	CD
WP_389379.1	WP_003181497.1	WP_833656.1	CD	CD	CD
WP_389377.1	WP_003181492.1	WP_833657.1	HO	HO	HO
WP_389376.1	WP_009328561.1	WP_833659.1	CD	CD	CD
WP_389375.1	WP_003181487.1	WP_833660.1	CD	CD	CD
WP_389374.1	WP_003181484.1	WP_833661.1	CD	CD	CD
WP_389373.2	WP_026080861.1	WP_833662.1	CD	CD	CD
WP_389372.1	WP_003181478.1	WP_833663.1	CD	CD	CD
WP_389371.1	WP_009328563.1	WP_833664.1	CD	CD	CD
WP_389370.1	WP_003181473.1	WP_833665.1	HO	HO	HO
WP_389369.1	WP_011197953.1	WP_833666.1	CD	CD	CD
WP_389368.1	WP_003181467.1	WP_833667.1	CD	CD	CD
WP_389367.1	WP_003181465.1	WP_833668.1	CD	CD	CD
WP_389365.1	WP_003181462.1	WP_833669.1	HO	HO	HO
WP_389364.1	WP_003181460.1	WP_833670.1	CD	CD	CD
WP_389362.1	WP_003181456.1	WP_833672.1	HO	HO	HO
WP_389361.1	WP_003181448.1	WP_833674.1	CD	CD	CD
WP_389360.1	WP_003181446.1	WP_833675.1	CD	CD	CD
WP_389359.1	WP_003181444.1	WP_833676.1	HO	HO	HO
WP_389350.1	WP_003181429.1	WP_833677.1	CD	CD	CD
WP_389349.1	WP_003181425.1	WP_833678.1	CD	CD	CD
WP_389348.1	WP_009328573.1	WP_833679.1	HO	HO	HO
WP_389347.1	WP_003181422.1	WP_833680.1	CD	CD	CD
WP_389346.1	WP_026080863.1	WP_833681.1	HO	HO	HO
WP_391005.1	WP_009329469.1	WP_833682.1	HO	HO	HO
WP_003097726.1	WP_003181418.1	WP_833685.1	CD	CD	CD
WP_389344.1	WP_003181410.1	WP_833689.1	CD	CD	CD
WP_389343.1	WP_003181409.1	WP_833690.1	CD	CD	CD
WP_389342.1	WP_003181406.1	WP_833691.1	CD	CD	CD
WP_389341.1	WP_003181403.1	WP_833692.1	CD	CD	CD
WP_389339.1	WP_011197950.1	WP_833693.1	HO	HO	HO
WP_389338.1	WP_011197949.1	WP_833694.1	CD	CD	CD
WP_389337.1	WP_003181393.1	WP_833695.1	HO	HO	HO
WP_389336.1	WP_003181391.1	WP_833696.1	HO	HO	HO
WP_389334.1	WP_003181388.1	WP_833697.1	CD	CD	CD
WP_389302.1	WP_003181321.1	WP_833699.1	CD	CD	CD
WP_389301.2	WP_003181319.1	WP_833700.1	CD	CD	CD
WP_389297.1	WP_003181309.1	WP_833701.1	CD	CD	CD
WP_389296.1	WP_003181307.1	WP_833702.1	CD	CD	CD
WP_389295.1	WP_003181305.1	WP_833703.1	CD	CD	CD
WP_389294.1	WP_009328590.1	WP_833704.1	CD	CD	CD
WP_389293.1	WP_003181299.1	WP_833705.1	CD	CD	CD
WP_389292.1	WP_003181297.1	WP_833708.1	CD	CD	CD
WP_389289.1	WP_003181295.1	WP_833709.1	CD	CD	CD
WP_389288.2	WP_003181293.1	WP_833710.1	HO	HO	HO
WP_389285.1	WP_003181285.1	WP_833714.1	HO	HO	HO
WP_389340.2	WP_003181401.1	WP_833715.1	CD	CD	CD
WP_389201.2	WP_011197832.1	WP_833722.1	HO	HO	HO
WP_388224.1	WP_003178808.1	WP_833723.1	HO	HO	CD
WP_388225.3	WP_009330244.1	WP_833724.1	HO	HO	CD
WP_389283.2	WP_003181276.1	WP_833728.1	HO	HO	HO
WP_389119.1	WP_003185168.1	WP_833729.1	CD	CD	CD
WP_391294.1	WP_011198464.1	WP_833730.1	CD	CD	CD
WP_391295.1	WP_011198465.1	WP_833731.1	CD	CD	CD
WP_391342.1	WP_011201572.1	WP_833732.1	CD	CD	HO
WP_391336.1	WP_003179464.1	WP_833733.1	CD	CD	CD
WP_391760.1	WP_003180198.1	WP_833734.1	CD	HO	HO
WP_003097788.1	WP_003185290.1	WP_833749.1	HO	HO	CD
WP_389238.1	WP_009328612.1	WP_833750.1	HO	HO	CD
WP_389239.2	WP_003181068.1	WP_833751.1	HO	HO	CD
WP_389240.1	WP_003181070.1	WP_833752.1	HO	HO	CD
WP_389241.1	WP_003181072.1	WP_833753.1	CD	CD	HO
WP_389242.2	WP_009328611.1	WP_833754.1	CD	CD	HO
WP_389244.1	WP_003181077.1	WP_833756.1	CD	CD	HO
WP_389245.1	WP_011197890.1	WP_833757.1	CD	CD	HO
WP_389279.1	WP_003181267.1	WP_833760.1	CD	CD	CD
WP_389836.1	WP_003182726.1	WP_833763.1	HO	HO	HO
WP_389274.2	WP_003181250.1	WP_833766.1	CD	CD	CD
WP_389273.1	WP_003181247.1	WP_833767.1	CD	CD	CD
WP_389272.1	WP_003181245.1	WP_833768.1	CD	CD	CD
WP_389271.2	WP_003181243.1	WP_833769.1	CD	CD	CD
WP_391383.1	WP_003177996.1	WP_833771.1	HO	HO	CD
WP_391382.1	WP_003179587.1	WP_833772.1	HO	CD	CD
WP_391381.1	WP_009330024.1	WP_833773.1	HO	HO	CD
WP_390202.1	WP_003183104.1	WP_833775.1	CD	CD	CD
WP_390203.1	WP_009327962.1	WP_833776.1	CD	CD	CD
WP_390204.1	WP_003183111.1	WP_833777.1	HO	HO	HO
WP_390205.1	WP_003183113.1	WP_833778.1	CD	CD	CD
WP_390217.1	WP_003183133.1	WP_833779.1	CD	CD	CD
WP_390218.1	WP_003183136.1	WP_833780.1	HO	HO	HO
WP_390220.2	WP_003183145.1	WP_833782.1	CD	CD	CD
WP_003097758.1	WP_003183148.1	WP_833783.1	CD	CD	CD
WP_003097759.1	WP_003183151.1	WP_833784.1	CD	CD	CD
WP_390222.1	WP_009327956.1	WP_833785.1	CD	CD	CD
WP_390223.1	WP_003183155.1	WP_833786.1	CD	CD	CD
WP_390224.1	WP_003183156.1	WP_833787.1	CD	CD	CD
WP_390225.2	WP_009327955.1	WP_833788.1	CD	CD	CD
WP_390226.1	WP_003183162.1	WP_833790.1	CD	CD	CD
WP_390227.1	WP_009327954.1	WP_833791.1	CD	CD	CD
WP_390228.1	WP_003183167.1	WP_833792.1	CD	CD	CD
WP_390229.1	WP_011198088.1	WP_833793.1	CD	CD	CD
WP_390924.1	WP_003184565.1	WP_833794.1	CD	CD	HO
WP_390923.1	WP_003184563.1	WP_833795.1	CD	CD	HO
WP_390922.1	WP_009329415.1	WP_833797.1	CD	CD	HO
WP_390053.1	WP_003182782.1	WP_833799.1	HO	HO	CD
WP_388681.1	WP_003179814.1	WP_833802.1	HO	HO	CD
WP_390230.1	WP_035316189.1	WP_833804.1	CD	CD	CD
WP_390231.2	WP_003183173.1	WP_833805.1	CD	CD	CD
WP_390944.1	WP_009329425.1	WP_833806.1	CD	CD	CD
WP_390944.1	WP_009329425.1	WP_833806.1	CD	CD	CD
WP_390232.2	WP_009327952.1	WP_833807.1	CD	CD	CD
WP_003097760.1	WP_003183175.1	WP_833808.1	CD	CD	CD
WP_390233.2	WP_003183178.1	WP_833809.1	CD	CD	CD
WP_390234.1	WP_003183180.1	WP_833810.1	CD	CD	CD
WP_390242.1	WP_025804832.1	WP_833812.1	CD	CD	CD
WP_009513976.1	WP_009327949.1	WP_833813.1	HO	HO	HO
WP_390243.1	WP_003183205.1	WP_833814.1	HO	HO	HO
WP_390248.1	WP_003183216.1	WP_833816.1	CD	CD	CD
WP_390244.1	WP_003183207.1	WP_833817.1	CD	CD	CD
WP_388800.1	WP_011197683.1	WP_833818.1	CD	CD	HO
WP_391084.1	WP_011198259.1	WP_833821.1	CD	CD	HO
WP_391866.2	WP_003184934.1	WP_833823.1	CD	CD	CD
WP_390245.1	WP_003183209.1	WP_833824.1	HO	HO	HO
WP_390246.1	WP_003183211.1	WP_833825.1	CD	CD	CD
WP_390209.1	WP_011198083.1	WP_833827.1	CD	CD	HO
WP_390208.1	WP_003183118.1	WP_833828.1	CD	CD	HO
WP_390207.1	WP_003183117.1	WP_833829.1	CD	CD	HO
WP_390206.1	WP_003183115.1	WP_833830.1	CD	CD	HO
WP_390898.1	WP_003179696.1	WP_833832.1	CD	CD	CD
WP_390899.1	WP_003179691.1	WP_833836.1	CD	CD	CD
WP_390901.1	WP_011197638.1	WP_833837.1	CD	CD	CD
WP_388849.1	WP_003180170.1	WP_833839.1	HO	HO	HO
WP_388722.1	WP_003185625.1	WP_833841.1	HO	HO	HO
WP_389007.1	WP_009328852.1	WP_833843.1	CD	CD	CD
WP_389004.2	WP_003180562.1	WP_833844.2	CD	CD	CD
WP_389003.1	WP_003180560.1	WP_833845.1	CD	CD	CD
WP_389002.2	WP_011197757.1	WP_833846.1	CD	CD	CD
WP_390253.1	WP_003183240.1	WP_833847.1	HO	HO	HO
WP_390260.1	WP_003183262.1	WP_833848.1	CD	CD	CD
WP_390261.1	WP_011201690.1	WP_833849.1	HO	HO	HO
WP_389468.1	WP_009328529.1	WP_833850.1	CD	CD	CD
WP_389467.1	WP_003181691.1	WP_833851.1	CD	CD	CD
WP_390265.1	WP_009327934.1	WP_833853.1	CD	CD	CD
WP_390268.2	WP_003183301.1	WP_833857.2	CD	CD	CD
WP_390271.2	WP_003183307.1	WP_833858.1	CD	CD	CD
WP_390275.2	WP_011198105.1	WP_833862.1	CD	CD	CD
WP_390276.1	WP_003183318.1	WP_833863.1	CD	CD	CD
WP_390277.1	WP_003183320.1	WP_833864.1	CD	CD	CD
WP_390279.1	WP_003183325.1	WP_833866.1	CD	CD	CD
WP_390283.1	WP_003183330.1	WP_833872.1	CD	CD	CD
WP_390284.1	WP_003183332.1	WP_833873.1	CD	CD	CD
WP_390285.1	WP_011198107.1	WP_833874.1	CD	CD	CD
WP_390286.2	WP_003183335.1	WP_833875.1	CD	CD	CD
WP_390287.2	WP_009327926.1	WP_833876.1	CD	CD	CD
WP_390288.1	WP_003183340.1	WP_833877.1	CD	CD	CD
WP_390289.2	WP_003183343.1	WP_833878.1	CD	CD	CD
WP_390290.1	WP_011198108.1	WP_833880.1	CD	CD	CD
WP_390291.1	WP_003183348.1	WP_833881.1	HO	HO	HO
WP_390298.2	WP_003183351.1	WP_833882.1	CD	CD	CD
WP_391927.1	WP_009330022.1	WP_833883.1	HO	HO	HO
WP_390302.1	WP_003183361.1	WP_833885.1	CD	CD	CD
WP_390303.2	WP_044051837.1	WP_833887.1	CD	CD	CD
WP_390305.1	WP_003183369.1	WP_833888.1	CD	CD	CD
WP_390306.2	WP_003183371.1	WP_833889.1	CD	CD	CD
WP_390307.1	WP_003183372.1	WP_833890.1	CD	CD	CD
WP_390308.2	WP_003183374.1	WP_833891.1	CD	CD	CD
WP_390309.2	WP_011198110.1	WP_833892.1	CD	CD	CD
WP_390310.2	WP_003183378.1	WP_833893.1	CD	CD	CD
WP_390311.1	WP_003183381.1	WP_833894.1	CD	CD	CD
WP_390312.2	WP_003183384.1	WP_833895.1	CD	CD	CD
WP_390313.2	WP_031314658.1	WP_833896.1	CD	CD	CD
WP_390314.2	WP_003183389.1	WP_833897.1	CD	CD	CD
WP_390315.1	WP_003183390.1	WP_833898.1	CD	CD	CD
WP_390316.2	WP_009327918.1	WP_833900.1	CD	CD	CD
WP_390317.2	WP_009327917.1	WP_833901.1	CD	CD	CD
WP_390318.1	WP_003183393.1	WP_833902.1	CD	CD	CD
WP_390319.2	WP_003183394.1	WP_833903.1	CD	CD	CD
WP_390320.1	WP_003183395.1	WP_833904.1	CD	CD	CD
WP_390321.1	WP_003183409.1	WP_833905.1	CD	CD	CD
WP_390322.1	WP_003183410.1	WP_833906.1	CD	CD	CD
WP_390323.1	WP_011201692.1	WP_833907.1	CD	CD	CD
WP_390324.1	WP_003183412.1	WP_833908.1	CD	CD	CD
WP_390325.2	WP_003183413.1	WP_833911.1	CD	CD	CD
WP_390326.1	WP_003183414.1	WP_833912.1	CD	CD	CD
WP_390327.1	WP_003183415.1	WP_833913.1	CD	CD	CD
WP_390328.1	WP_003183417.1	WP_833914.1	CD	CD	CD
WP_390329.2	WP_003183418.1	WP_833915.1	HO	HO	HO
WP_390330.1	WP_003183421.1	WP_833916.1	HO	HO	HO
WP_388805.1	WP_003180071.1	WP_833917.1	CD	CD	CD
WP_390332.2	WP_003183427.1	WP_833918.1	CD	CD	CD
WP_389276.1	WP_009328597.1	WP_833919.1	CD	CD	CD
WP_390333.1	WP_003183428.1	WP_833923.1	CD	CD	CD
WP_390334.2	WP_003183429.1	WP_833924.1	HO	HO	HO
WP_389192.1	WP_003180979.1	WP_833927.1	CD	CD	HO
WP_389193.1	WP_003180981.1	WP_833928.1	CD	CD	HO
WP_390335.1	WP_003183434.1	WP_833938.1	CD	CD	CD
WP_390336.2	WP_003183435.1	WP_833939.1	CD	CD	CD
WP_390337.2	WP_003183436.1	WP_833940.1	CD	CD	CD
WP_390338.1	WP_003183439.1	WP_833941.1	HO	HO	HO
WP_390339.1	WP_003183441.1	WP_833942.1	HO	HO	HO
WP_390346.2	WP_003183456.1	WP_833945.1	CD	CD	CD
WP_388197.2	WP_009330247.1	WP_833946.1	CD	CD	CD
WP_390350.1	WP_009327905.1	WP_833950.1	CD	CD	CD
WP_390351.1	WP_003183466.1	WP_833951.1	CD	CD	CD
WP_390352.1	WP_011198115.1	WP_833952.1	CD	CD	CD
WP_390353.1	WP_003183477.1	WP_833953.1	CD	CD	CD
WP_390358.1	WP_003183483.1	WP_833955.1	HO	HO	HO
WP_388794.1	WP_025805528.1	WP_833956.1	CD	CD	HO
WP_388982.1	WP_009328867.1	WP_833965.1	HO	HO	CD
WP_389069.1	WP_009328785.1	WP_833967.1	CD	CD	HO
WP_389070.1	WP_011197788.1	WP_833968.1	CD	CD	HO
WP_390359.1	WP_003183485.1	WP_833972.1	CD	CD	CD
WP_390360.1	WP_003183486.1	WP_833973.1	HO	HO	HO
WP_390365.2	WP_003183494.1	WP_833974.1	CD	CD	CD
WP_390366.1	WP_003183495.1	WP_833975.1	CD	CD	CD
WP_390369.1	WP_011198119.1	WP_833976.1	CD	CD	CD
WP_570908.2	WP_003183500.1	WP_833977.1	CD	CD	CD
WP_390374.1	WP_003183523.1	WP_833980.1	CD	CD	CD
WP_390379.1	WP_003183537.1	WP_833984.1	CD	CD	CD
WP_390380.2	WP_003183539.1	WP_833985.1	CD	CD	CD
WP_390381.3	WP_003183541.1	WP_833986.1	CD	CD	CD
WP_390383.2	WP_003183545.1	WP_833987.1	HO	HO	HO
WP_390385.1	WP_009327883.1	WP_833988.1	HO	HO	HO
WP_390386.1	WP_085959519.1	WP_833989.1	HO	HO	HO
WP_390389.2	WP_003183555.1	WP_833990.1	CD	CD	CD
WP_388169.1	WP_009327880.1	WP_833991.1	CD	CD	CD
WP_388168.1	WP_011198123.1	WP_833992.1	CD	CD	CD
WP_390390.2	WP_003183563.1	WP_833993.1	CD	CD	CD
WP_390391.1	WP_003183564.1	WP_833994.1	HO	HO	HO
WP_390392.1	WP_003183567.1	WP_833995.1	CD	CD	CD
WP_390393.1	WP_011198124.1	WP_833996.1	CD	CD	CD
WP_390394.1	WP_003183571.1	WP_833997.1	HO	HO	HO
WP_390396.1	WP_003183574.1	WP_833998.1	CD	CD	CD
WP_390397.1	WP_085959528.1	WP_833999.1	CD	CD	CD
WP_390398.1	WP_003183607.1	WP_834000.1	CD	CD	CD
WP_390399.2	WP_003183609.1	WP_834001.1	CD	CD	CD
WP_390400.2	WP_003183611.1	WP_834002.1	CD	CD	CD
WP_390402.1	WP_003183615.1	WP_834005.1	CD	CD	CD
WP_390403.1	WP_025804968.1	WP_834006.1	CD	CD	CD
WP_390406.2	WP_003183624.1	WP_834007.1	CD	CD	CD
WP_003097761.1	WP_003183626.1	WP_834008.1	CD	CD	CD
WP_390407.1	WP_009327871.1	WP_834009.1	CD	CD	CD
WP_390408.1	WP_003183631.1	WP_834010.1	CD	CD	CD
WP_390409.2	WP_003183633.1	WP_834011.1	CD	CD	CD
WP_390410.2	WP_003183635.1	WP_834012.1	CD	CD	CD
WP_390411.1	WP_011198128.1	WP_834013.1	CD	CD	CD
WP_390412.2	WP_003183639.1	WP_834014.1	CD	CD	CD
WP_390413.2	WP_003183642.1	WP_834015.1	CD	CD	CD
WP_390414.1	WP_003183644.1	WP_834016.1	CD	CD	CD
WP_390418.1	WP_003183651.1	WP_834018.1	CD	CD	CD
WP_390419.1	WP_003183654.1	WP_834019.1	CD	CD	CD
WP_390421.1	WP_003183660.1	WP_834020.1	CD	CD	CD
WP_390422.1	WP_003183662.1	WP_834021.1	CD	CD	CD
WP_390423.2	WP_003183664.1	WP_834022.1	CD	CD	CD
WP_390424.2	WP_003183667.1	WP_834023.1	CD	CD	CD
WP_390425.1	WP_003183668.1	WP_834024.1	CD	CD	CD
WP_390426.1	WP_003183669.1	WP_834025.1	CD	CD	CD
WP_390427.1	WP_003183671.1	WP_834026.1	CD	CD	CD
WP_390428.2	WP_009327869.1	WP_834027.1	CD	CD	CD
WP_388229.2	WP_006637692.1	WP_834028.1	CD	CD	CD
WP_390429.1	WP_003183674.1	WP_834029.1	CD	CD	CD
WP_390430.1	WP_003183676.1	WP_834030.1	CD	CD	CD
WP_390432.1	WP_009327867.1	WP_834031.1	CD	CD	CD
WP_390433.2	WP_003183682.1	WP_834032.1	HO	HO	HO
WP_390434.1	WP_011201698.1	WP_834033.1	CD	CD	CD
WP_390435.1	WP_009327865.1	WP_834034.1	CD	CD	CD
WP_390436.1	WP_003183690.1	WP_834035.1	CD	CD	CD
WP_390437.1	WP_003183693.1	WP_834036.1	CD	CD	CD
WP_390438.1	WP_080508523.1	WP_834037.1	HO	HO	HO
WP_390439.1	WP_011198132.1	WP_834038.1	CD	CD	CD
WP_390440.1	WP_003183699.1	WP_834039.1	CD	CD	CD
WP_390441.1	WP_003183701.1	WP_834040.1	CD	CD	CD
WP_390442.1	WP_003183702.1	WP_834041.1	CD	CD	CD
WP_390444.2	WP_003183706.1	WP_834043.1	CD	CD	CD
WP_390445.1	WP_003183708.1	WP_834044.1	CD	CD	CD
WP_390446.1	WP_009327861.1	WP_834045.1	CD	CD	CD
WP_054588.1	WP_003183713.1	WP_834046.1	HO	HO	HO
WP_388111.1	WP_011198250.1	WP_834047.1	CD	HO	CD
WP_388429.1	WP_003182204.1	WP_834052.1	CD	CD	CD
WP_391727.1	WP_003186276.1	WP_834053.1	CD	CD	HO
WP_391688.1	WP_009329814.1	WP_834063.1	HO	HO	HO
WP_388705.2	WP_011197671.1	WP_834066.1	CD	CD	CD
WP_388704.1	WP_003179881.1	WP_834067.1	CD	CD	CD
WP_391198.1	WP_003185150.1	WP_834075.1	CD	CD	CD
WP_390602.1	WP_011201704.1	WP_834076.1	CD	CD	CD
WP_390603.1	WP_003183885.1	WP_834078.1	CD	CD	CD
WP_390604.1	WP_003183889.1	WP_834079.1	CD	CD	CD
WP_390605.1	WP_009327797.1	WP_834080.1	CD	CD	CD
WP_390606.1	WP_009327796.1	WP_834081.1	CD	CD	CD
WP_390607.1	WP_009327794.1	WP_834082.1	HO	HO	HO
WP_390609.1	WP_011198156.1	WP_834084.1	CD	CD	CD
WP_390610.1	WP_003183903.1	WP_834086.1	CD	CD	CD
WP_390611.1	WP_003183905.1	WP_834087.1	CD	CD	CD
WP_390612.1	WP_003183907.1	WP_834088.1	CD	CD	CD
WP_390613.1	WP_009327784.1	WP_834089.1	CD	CD	CD
WP_390614.1	WP_003183911.1	WP_834090.1	CD	CD	CD
WP_390615.1	WP_009327783.1	WP_834091.1	CD	CD	CD
WP_390616.1	WP_003183915.1	WP_834092.1	CD	CD	CD
WP_390617.1	WP_003183918.1	WP_834093.1	CD	CD	CD
WP_054589.1	WP_003183920.1	WP_834094.1	CD	CD	CD
WP_390618.1	WP_009327782.1	WP_834095.1	CD	CD	CD
WP_390619.1	WP_003183924.1	WP_834097.1	CD	CD	CD
WP_003097766.1	WP_003183926.1	WP_834099.1	CD	CD	CD
WP_003097767.1	WP_003183928.1	WP_834100.1	CD	CD	CD
WP_390625.1	WP_003183932.1	WP_834101.1	CD	CD	CD
WP_390626.1	WP_003183935.1	WP_834102.1	CD	CD	CD
WP_390627.3	WP_003183938.1	WP_834103.1	CD	CD	CD
WP_390629.2	WP_009327778.1	WP_834104.1	CD	CD	CD
WP_390630.2	WP_009327777.1	WP_834105.1	CD	CD	CD
WP_390631.1	WP_011198157.1	WP_834106.1	HO	HO	HO
WP_390632.3	WP_003183947.1	WP_834108.1	CD	CD	CD
WP_390633.1	WP_003183949.1	WP_834109.1	CD	CD	CD
WP_390634.1	WP_003183951.1	WP_834110.1	CD	CD	CD
WP_390637.2	WP_003183959.1	WP_834112.1	CD	CD	CD
WP_390638.2	WP_003183962.1	WP_834113.1	CD	CD	CD
WP_390639.1	WP_003183964.1	WP_834114.1	CD	CD	CD
WP_390640.1	WP_003183965.1	WP_834115.1	CD	CD	CD
WP_390643.1	WP_009327772.1	WP_834117.1	CD	CD	CD
WP_390644.1	WP_003183971.1	WP_834118.1	CD	CD	CD
WP_390645.1	WP_009327771.1	WP_834119.1	HO	HO	HO
WP_390646.1	WP_003183974.1	WP_834120.1	CD	CD	CD
WP_390647.1	WP_003183976.1	WP_834121.1	HO	HO	HO
WP_390648.2	WP_085959518.1	WP_834122.1	CD	CD	CD
WP_390649.1	WP_011198160.1	WP_834123.1	CD	CD	CD
WP_390650.1	WP_003183982.1	WP_834124.1	CD	CD	CD
WP_003097768.1	WP_003183984.1	WP_834125.1	CD	CD	CD
WP_054590.1	WP_003183985.1	WP_834126.1	CD	CD	CD
WP_390652.1	WP_003183986.1	WP_834127.1	CD	CD	CD
WP_390653.1	WP_003183987.1	WP_834129.1	CD	CD	CD
WP_390662.1	WP_003184005.1	WP_834132.1	CD	CD	CD
WP_390663.1	WP_003184007.1	WP_834133.1	CD	CD	CD
WP_390664.1	WP_009327769.1	WP_834134.1	CD	CD	CD
WP_390665.1	WP_003184010.1	WP_834135.1	CD	CD	CD
WP_390666.1	WP_009327768.1	WP_834136.1	HO	HO	HO
WP_390667.2	WP_003184015.1	WP_834137.1	HO	HO	HO
WP_390668.1	WP_003184017.1	WP_834139.1	CD	CD	CD
WP_390670.1	WP_003184021.1	WP_834146.1	CD	CD	CD
WP_390671.1	WP_003184022.1	WP_834147.1	CD	CD	CD
WP_390672.1	WP_003184023.1	WP_834148.1	CD	CD	CD
WP_390673.2	WP_003184025.1	WP_834149.1	CD	CD	CD
WP_390674.1	WP_003184027.1	WP_834150.1	CD	CD	CD
WP_390675.1	WP_003184028.1	WP_834152.1	CD	CD	CD
WP_390676.1	WP_003184030.1	WP_834153.1	CD	CD	CD
WP_390677.1	WP_003184035.1	WP_834154.1	CD	CD	CD
WP_390678.1	WP_011198163.1	WP_834155.1	CD	CD	CD
WP_390679.1	WP_003184039.1	WP_834156.1	CD	CD	CD
WP_390680.2	WP_003184040.1	WP_834157.1	CD	CD	CD
WP_390681.2	WP_003184042.1	WP_834158.1	CD	CD	CD
WP_390682.1	WP_003184045.1	WP_834173.1	CD	CD	CD
WP_390683.1	WP_003184048.1	WP_834174.1	CD	CD	CD
WP_390686.1	WP_003184054.1	WP_834176.1	CD	CD	CD
WP_390687.2	WP_009329289.1	WP_834177.1	CD	CD	CD
WP_390688.1	WP_009329292.1	WP_834178.1	CD	CD	CD
WP_390689.1	WP_011198165.1	WP_834179.1	CD	CD	CD
WP_390689.1	WP_011198165.1	WP_834179.1	CD	CD	CD
WP_390690.1	WP_009329296.1	WP_834180.1	CD	CD	CD
WP_390691.1	WP_009329298.1	WP_834181.1	CD	CD	CD
WP_390692.1	WP_009329300.1	WP_834182.1	CD	CD	CD
WP_390693.1	WP_009329302.1	WP_834183.1	CD	CD	CD
WP_390694.2	WP_011198166.1	WP_834184.1	CD	CD	CD
WP_390695.1	WP_009329306.1	WP_834185.1	CD	CD	CD
WP_389198.1	WP_003180993.1	WP_834186.1	HO	HO	HO
WP_389197.1	WP_003180992.1	WP_834187.1	CD	CD	HO
WP_390697.1	WP_003184076.1	WP_834188.1	CD	CD	CD
WP_390698.1	WP_009329308.1	WP_834189.1	CD	CD	CD
WP_390699.1	WP_003184080.1	WP_834190.1	CD	CD	CD
WP_390700.2	WP_003184083.1	WP_834191.1	CD	CD	CD
WP_390701.1	WP_011198167.1	WP_834192.1	CD	CD	CD
WP_390702.2	WP_011198168.1	WP_834193.1	CD	CD	CD
WP_390713.2	WP_009329328.1	WP_834202.1	CD	CD	CD
WP_390714.1	WP_009329329.1	WP_834203.1	CD	CD	CD
WP_390715.1	WP_009329330.1	WP_834204.1	CD	CD	CD
WP_390716.1	WP_003184146.1	WP_834205.1	CD	CD	CD
WP_390717.2	WP_009329331.1	WP_834206.1	CD	CD	CD
WP_390719.2	WP_003184172.1	WP_834211.1	CD	CD	CD
WP_391673.2	WP_003186140.1	WP_834212.1	CD	CD	CD
WP_391391.1	WP_003185633.1	WP_834214.1	CD	CD	HO
WP_388871.2	WP_003180232.1	WP_834218.1	CD	CD	CD
WP_388870.2	WP_011197710.1	WP_834219.1	CD	CD	CD
WP_389251.1	WP_003181091.1	WP_834221.1	HO	HO	CD
WP_389252.1	WP_003181093.1	WP_834222.1	HO	HO	CD
WP_389843.1	WP_003182740.1	WP_834223.1	CD	CD	HO
WP_390720.1	WP_003184175.1	WP_834224.1	CD	CD	CD
WP_390721.1	WP_009329332.1	WP_834225.1	CD	CD	CD
WP_390722.2	WP_003184180.1	WP_834226.1	CD	CD	CD
WP_390723.1	WP_003184182.1	WP_834227.1	CD	CD	CD
WP_390724.1	WP_003184184.1	WP_834228.1	HO	HO	HO
WP_390727.2	WP_011198178.1	WP_834229.2	CD	CD	CD
WP_390728.1	WP_003184189.1	WP_834230.1	CD	CD	CD
WP_390731.1	WP_003184191.1	WP_834231.1	CD	CD	CD
WP_390732.1	WP_009329335.1	WP_834232.1	CD	CD	CD
WP_390733.1	WP_003184196.1	WP_834233.1	CD	CD	CD
WP_390734.1	WP_003184197.1	WP_834234.2	CD	CD	CD
WP_388140.3	WP_085959543.1	WP_834240.1	CD	CD	CD
WP_388139.2	WP_009330282.1	WP_834244.1	CD	CD	CD
WP_388138.2	WP_003178607.1	WP_834245.1	CD	CD	CD
WP_391715.1	WP_085959536.1	WP_834248.1	CD	CD	CD
WP_390737.1	WP_003184202.1	WP_834259.1	CD	CD	CD
WP_390738.1	WP_003184204.1	WP_834260.1	CD	CD	CD
WP_390739.1	WP_003184205.1	WP_834261.1	CD	CD	CD
WP_390740.1	WP_003184208.1	WP_834262.1	HO	HO	HO
WP_390117.1	WP_003182907.1	WP_834265.1	CD	CD	CD
WP_390741.1	WP_009329342.1	WP_834266.1	CD	CD	CD
WP_390742.1	WP_003184229.1	WP_834267.1	CD	CD	CD
WP_390743.1	WP_003184231.1	WP_834268.1	CD	CD	CD
WP_390744.1	WP_011198181.1	WP_834269.1	HO	HO	HO
WP_391061.1	WP_011198253.1	WP_834270.1	CD	CD	HO
WP_388782.1	WP_003180032.1	WP_834274.1	CD	CD	CD
WP_388781.1	WP_003180031.1	WP_834275.1	CD	CD	CD
WP_390760.1	WP_003184261.1	WP_834277.1	CD	CD	CD
WP_390763.1	WP_003184266.1	WP_834279.1	CD	CD	CD
WP_390764.1	WP_003184267.1	WP_834280.1	CD	CD	CD
WP_390765.1	WP_009329351.1	WP_834281.1	CD	CD	CD
WP_390773.1	WP_003184282.1	WP_834282.1	CD	CD	CD
WP_390774.2	WP_009329355.1	WP_834283.1	CD	CD	CD
WP_003097709.1	WP_003186368.1	WP_834284.1	HO	CD	HO
WP_390776.1	WP_003184288.1	WP_834285.1	CD	CD	CD
WP_390777.1	WP_003184290.1	WP_834286.1	CD	CD	CD
WP_390778.1	WP_003184292.1	WP_834287.1	CD	CD	CD
WP_390779.2	WP_003184296.1	WP_834288.1	CD	CD	CD
WP_390780.1	WP_009329357.1	WP_834289.1	CD	CD	CD
WP_390784.1	WP_003184302.1	WP_834290.1	CD	CD	CD
WP_390785.2	WP_009329359.1	WP_834291.1	CD	CD	CD
WP_390786.2	WP_009329360.1	WP_834292.1	CD	CD	CD
WP_390787.1	WP_011198188.1	WP_834293.1	CD	CD	CD
WP_390788.1	WP_009329362.1	WP_834294.1	CD	CD	CD
WP_390789.2	WP_009329363.1	WP_834295.1	CD	CD	CD
WP_390790.1	WP_003184317.1	WP_834298.1	CD	CD	CD
WP_390791.1	WP_011198189.1	WP_834299.1	CD	CD	CD
WP_390792.1	WP_009329365.1	WP_834300.1	CD	CD	CD
WP_390793.1	WP_003184322.1	WP_834302.1	CD	CD	CD
WP_390794.1	WP_003184324.1	WP_834303.1	HO	HO	HO
WP_390795.1	WP_009329366.1	WP_834304.1	CD	CD	CD
WP_390796.1	WP_009329367.1	WP_834305.1	CD	CD	CD
WP_390797.1	WP_003184332.1	WP_834306.1	CD	CD	CD
WP_390798.1	WP_003184335.1	WP_834307.1	CD	CD	CD
WP_390799.2	WP_003184337.1	WP_834308.1	CD	CD	CD
WP_390800.1	WP_003184340.1	WP_834310.1	CD	CD	CD
WP_390801.1	WP_011198190.1	WP_834311.1	CD	CD	CD
WP_003097771.1	WP_003184343.1	WP_834312.1	HO	HO	HO
WP_390802.3	WP_003184345.1	WP_834313.1	HO	HO	HO
WP_390803.1	WP_011198191.1	WP_834314.1	CD	CD	CD
WP_390804.1	WP_003184352.1	WP_834315.1	HO	HO	HO
WP_390805.1	WP_011198192.1	WP_834317.1	CD	CD	CD
WP_390819.2	WP_009329370.1	WP_834319.1	CD	CD	CD
WP_389269.1	WP_003181235.1	WP_834320.1	CD	CD	HO
WP_388416.1	WP_011198134.1	WP_834326.1	CD	CD	CD
WP_388322.1	WP_009330144.1	WP_834327.1	CD	CD	CD
WP_390820.1	WP_009329371.1	WP_834330.2	CD	CD	CD
WP_390822.1	WP_009329372.1	WP_834335.1	CD	CD	CD
WP_390823.1	WP_003184365.1	WP_834336.1	CD	CD	CD
WP_388320.1	WP_003179078.1	WP_834340.1	CD	CD	CD
WP_390825.1	WP_003184371.1	WP_834343.1	CD	CD	CD
WP_390826.1	WP_003184373.1	WP_834344.1	CD	CD	CD
WP_390827.1	WP_011198194.1	WP_834345.1	CD	CD	CD
WP_390829.1	WP_003184379.1	WP_834347.1	CD	CD	CD
WP_390832.1	WP_009329373.1	WP_834348.1	HO	HO	HO
WP_390834.2	WP_011198195.1	WP_834351.1	CD	CD	CD
WP_390836.2	WP_003184398.1	WP_834353.1	CD	CD	CD
WP_390837.1	WP_003184401.1	WP_834354.1	CD	CD	CD
WP_390839.1	WP_003184408.1	WP_834355.1	CD	CD	CD
WP_390841.1	WP_003184411.1	WP_834358.1	CD	CD	CD
WP_390842.2	WP_003184413.1	WP_834359.1	HO	HO	HO
WP_390844.1	WP_003184416.1	WP_834361.1	HO	HO	HO
WP_389089.1	WP_003186099.1	WP_834362.1	HO	HO	HO
WP_390845.1	WP_025806244.1	WP_834363.1	CD	CD	CD
WP_391965.1	WP_011197794.1	WP_834364.1	CD	CD	CD
WP_390846.1	WP_009329382.1	WP_834365.1	CD	CD	CD
WP_390847.1	WP_003184432.1	WP_834366.1	HO	HO	HO
WP_390848.1	WP_003184434.1	WP_834367.1	HO	HO	HO
WP_390849.1	WP_011198197.1	WP_834368.1	HO	HO	HO
WP_391849.2	WP_003177810.1	WP_834374.1	CD	CD	HO
WP_391517.1	WP_003185900.1	WP_834375.1	CD	CD	HO
WP_390852.1	WP_003184445.1	WP_834378.1	CD	CD	CD
WP_390853.1	WP_003184447.1	WP_834380.1	CD	CD	CD
WP_390854.1	WP_003184451.1	WP_834382.1	CD	CD	CD
WP_390856.2	WP_003184453.1	WP_834383.1	CD	CD	CD
WP_388302.1	WP_003179069.1	WP_834389.1	CD	HO	CD
WP_390857.1	WP_003184455.1	WP_834390.1	CD	CD	CD
WP_390859.2	WP_011198200.1	WP_834392.1	CD	CD	CD
WP_390860.1	WP_003184458.1	WP_834395.1	CD	CD	CD
WP_390861.1	WP_003184460.1	WP_834396.1	CD	CD	CD
WP_390862.1	WP_003184462.1	WP_834397.1	CD	CD	CD
WP_390864.1	WP_011198201.1	WP_834399.1	CD	CD	CD
WP_390865.1	WP_011198202.1	WP_834400.1	HO	HO	HO
WP_390867.1	WP_003184471.1	WP_834401.1	CD	CD	CD
WP_390868.1	WP_003184473.1	WP_834402.1	CD	CD	CD
WP_390869.1	WP_003184475.1	WP_834403.1	HO	HO	HO
WP_390870.2	WP_009329393.1	WP_834404.1	CD	CD	CD
WP_390874.1	WP_011198206.1	WP_834405.1	CD	CD	CD
WP_390876.1	WP_011198210.1	WP_834406.1	CD	CD	CD
WP_390880.1	WP_003184500.1	WP_834407.1	HO	HO	HO
WP_390882.2	WP_003184502.1	WP_834408.1	CD	CD	CD
WP_390883.1	WP_003184504.1	WP_834409.1	CD	CD	CD
WP_390884.2	WP_011198211.1	WP_834410.1	HO	HO	HO
WP_389656.1	WP_003184032.1	WP_834413.1	HO	HO	CD
WP_390886.1	WP_003184510.1	WP_834416.1	CD	CD	CD
WP_391158.1	WP_003185065.1	WP_834417.1	CD	CD	CD
WP_388275.1	WP_011198102.1	WP_834419.1	CD	CD	CD
WP_388274.1	WP_003182422.1	WP_834420.1	CD	CD	CD
WP_389312.1	WP_003181336.1	WP_834424.1	CD	CD	CD
WP_389311.1	WP_003181335.1	WP_834425.1	CD	CD	CD
WP_388477.1	WP_003179234.1	WP_834426.1	CD	CD	HO
WP_390909.2	WP_003184512.1	WP_834432.1	CD	CD	CD
WP_390910.1	WP_003184546.1	WP_834441.1	CD	CD	CD
WP_390913.1	WP_011198218.1	WP_834442.1	CD	CD	CD
WP_390925.1	WP_003184568.1	WP_834449.1	CD	CD	CD
WP_390926.1	WP_003184569.1	WP_834450.1	HO	HO	HO
WP_390927.1	WP_003184571.1	WP_834451.1	HO	HO	HO
WP_390928.1	WP_003184575.1	WP_834456.1	CD	CD	CD
WP_390929.1	WP_011198223.1	WP_834457.1	CD	CD	CD
WP_390930.1	WP_009329418.1	WP_834458.1	HO	HO	HO
WP_389309.1	WP_003181331.1	WP_834461.1	CD	CD	CD
WP_390824.1	WP_011198193.1	WP_834462.1	CD	CD	CD
WP_390933.1	WP_003184586.1	WP_834465.1	CD	CD	CD
WP_390934.2	WP_003184588.1	WP_834466.1	HO	HO	HO
WP_390247.1	WP_003183213.1	WP_834470.1	CD	CD	CD
WP_388971.1	WP_011201673.1	WP_834476.1	CD	CD	HO
WP_390937.2	WP_003184596.1	WP_834480.1	HO	HO	HO
WP_390939.1	WP_003184598.1	WP_834481.1	HO	HO	HO
WP_390940.1	WP_009329424.1	WP_834482.1	HO	HO	HO
WP_390941.1	WP_003184602.1	WP_834487.1	CD	CD	CD
WP_390945.1	WP_003184615.1	WP_834491.1	CD	CD	CD
WP_390946.1	WP_003184617.1	WP_834492.1	HO	HO	HO
WP_390947.1	WP_003184618.1	WP_834493.1	CD	CD	CD
WP_388409.1	WP_009330114.1	WP_834498.1	CD	CD	HO
WP_391192.1	WP_009329563.1	WP_834503.1	CD	CD	CD
WP_390977.1	WP_009329439.1	WP_834508.1	HO	HO	HO
WP_390280.2	WP_011198106.1	WP_834516.1	HO	HO	HO
WP_390916.1	WP_003177734.1	WP_834531.1	CD	CD	CD
WP_388398.1	WP_003180119.1	WP_834532.1	HO	HO	HO
WP_391258.1	WP_003179724.1	WP_834533.1	CD	HO	CD
WP_391259.1	WP_009329070.1	WP_834534.1	CD	HO	CD
WP_391845.1	WP_003177869.1	WP_834535.1	CD	CD	HO
WP_390957.1	WP_009329429.1	WP_834550.1	CD	CD	CD
WP_390958.1	WP_003184637.1	WP_834552.1	CD	CD	CD
WP_390959.1	WP_009329430.1	WP_834553.1	CD	CD	CD
WP_390960.1	WP_009329431.1	WP_834554.1	CD	CD	CD
WP_390961.1	WP_009329432.1	WP_834555.1	CD	CD	CD
WP_390962.2	WP_016885617.1	WP_834557.1	HO	HO	HO
WP_390972.1	WP_003184651.1	WP_834562.1	CD	CD	CD
WP_390973.1	WP_009329435.1	WP_834563.1	CD	CD	CD
WP_390975.1	WP_003184656.1	WP_834564.1	CD	CD	CD
WP_390976.1	WP_009329438.1	WP_834565.1	CD	CD	CD
WP_388547.1	WP_085959527.1	WP_834569.1	HO	HO	HO
WP_391011.1	WP_003184777.1	WP_834570.1	CD	CD	CD
WP_391013.2	WP_003184785.1	WP_834571.1	CD	CD	CD
WP_391016.1	WP_003184789.1	WP_834572.1	HO	HO	HO
WP_391017.1	WP_009329495.1	WP_834573.1	CD	CD	CD
WP_391018.2	WP_011198244.1	WP_834574.1	CD	CD	CD
WP_391019.1	WP_003184796.1	WP_834575.1	CD	CD	CD
WP_391348.1	WP_009329636.1	WP_834576.1	HO	HO	HO
WP_391020.1	WP_009329497.1	WP_834577.1	HO	HO	HO
WP_391021.2	WP_011201725.1	WP_834578.1	CD	CD	CD
WP_391022.1	WP_003184802.1	WP_834579.1	HO	HO	HO
WP_389822.1	WP_003182702.1	WP_834580.1	CD	CD	CD
WP_391024.1	WP_003184806.1	WP_834582.1	HO	HO	HO
WP_391025.1	WP_011198246.1	WP_834583.1	CD	CD	CD
WP_391045.2	WP_003184847.1	WP_834587.1	CD	CD	CD
WP_391083.1	WP_003184912.1	WP_834589.1	HO	HO	HO
WP_391447.1	WP_011198360.1	WP_834590.1	HO	HO	CD
WP_388812.2	WP_003180092.1	WP_834591.1	CD	CD	CD
WP_391085.1	WP_003184916.1	WP_834593.1	CD	CD	CD
WP_391087.1	WP_003184920.1	WP_834594.1	CD	CD	CD
WP_391088.1	WP_011198260.1	WP_834595.1	CD	CD	CD
WP_391090.1	WP_011198261.1	WP_834597.1	CD	CD	CD
WP_391091.2	WP_003184928.1	WP_834598.1	HO	HO	HO
WP_389790.1	WP_003182549.1	WP_834600.1	CD	CD	HO
WP_388053.2	WP_011201534.1	WP_834603.1	HO	HO	HO
WP_391096.1	WP_003184936.1	WP_834607.1	CD	CD	CD
WP_391097.1	WP_009329524.1	WP_834608.1	CD	CD	CD
WP_391099.1	WP_003184941.1	WP_834609.1	CD	CD	CD
WP_391100.2	WP_003184943.1	WP_834610.1	HO	HO	HO
WP_391101.1	WP_003184955.1	WP_834622.1	CD	CD	CD
WP_391102.1	WP_003184957.1	WP_834623.1	HO	HO	HO
WP_391107.1	WP_011198264.1	WP_834625.1	CD	CD	CD
WP_391108.1	WP_003184971.1	WP_834626.1	HO	HO	HO
WP_391109.1	WP_011198265.1	WP_834630.1	CD	CD	CD
WP_391110.1	WP_003184975.1	WP_834632.1	CD	CD	CD
WP_391111.2	WP_003184977.1	WP_834637.1	CD	CD	CD
WP_391112.1	WP_003184979.1	WP_834638.1	HO	HO	HO
WP_391541.1	WP_003178621.1	WP_834639.1	CD	CD	CD
WP_391113.2	WP_011198266.1	WP_834644.1	CD	CD	CD
WP_391114.2	WP_003184983.1	WP_834645.1	HO	HO	HO
WP_391115.1	WP_011198267.1	WP_834646.1	CD	CD	CD
WP_391116.1	WP_003184991.1	WP_834647.1	CD	CD	CD
WP_391117.1	WP_009329540.1	WP_834648.1	CD	CD	CD
WP_391146.1	WP_003185037.1	WP_834650.1	CD	CD	CD
WP_391147.1	WP_003185039.1	WP_834651.1	CD	CD	CD
WP_391148.1	WP_003185041.1	WP_834652.1	CD	CD	CD
WP_391149.1	WP_003185043.1	WP_834653.1	CD	CD	CD
WP_391150.1	WP_003185044.1	WP_834654.1	CD	CD	CD
WP_391152.1	WP_003185051.1	WP_834655.1	CD	CD	CD
WP_391153.1	WP_003185053.1	WP_834657.1	CD	CD	CD
WP_391154.1	WP_003185055.1	WP_834658.1	CD	CD	CD
WP_391156.1	WP_003185060.1	WP_834660.1	CD	CD	CD
WP_391157.1	WP_003185062.1	WP_834661.1	CD	CD	CD
WP_391159.1	WP_003185066.1	WP_834662.1	CD	CD	CD
WP_391160.1	WP_003185068.1	WP_834663.1	CD	CD	CD
WP_389788.1	WP_003182544.1	WP_834671.1	CD	CD	CD
WP_389789.1	WP_003182547.1	WP_834672.1	CD	CD	CD
WP_391161.1	WP_003185070.1	WP_834673.1	CD	CD	CD
WP_391162.1	WP_003185071.1	WP_834674.1	CD	CD	CD
WP_391163.2	WP_085959964.1	WP_834675.1	CD	CD	CD
WP_391172.1	WP_003185080.1	WP_834678.1	CD	CD	CD
WP_390361.2	WP_003183487.1	WP_834679.1	CD	CD	CD
WP_389278.2	WP_011197936.1	WP_834680.1	CD	CD	CD
WP_389169.1	WP_009328706.1	WP_834684.1	HO	HO	CD
WP_388997.1	WP_003180552.1	WP_834705.1	CD	CD	HO
WP_391344.1	WP_003185552.1	WP_834716.1	CD	CD	CD
WP_391345.1	WP_009329633.1	WP_834717.1	HO	HO	HO
WP_391543.1	WP_003185975.1	WP_834722.1	CD	CD	HO
WP_390783.1	WP_003183850.1	WP_834725.1	HO	CD	CD
WP_390781.1	WP_003183854.1	WP_834727.1	CD	HO	HO
WP_389110.1	WP_003182438.1	WP_834728.1	CD	CD	HO
WP_389111.1	WP_003182436.1	WP_834729.1	CD	CD	HO
WP_388842.1	WP_003180155.1	WP_834736.1	HO	HO	HO
WP_388264.1	WP_003178940.1	WP_834771.1	CD	CD	CD
WP_388263.1	WP_003178939.1	WP_834772.1	CD	CD	CD
WP_388262.1	WP_003178937.1	WP_834773.1	CD	CD	CD
WP_388265.1	WP_003178942.1	WP_834774.1	CD	CD	CD
WP_391240.1	WP_009329604.1	WP_834796.1	CD	CD	CD
WP_391241.1	WP_003185414.1	WP_834797.1	CD	CD	CD
WP_391242.2	WP_011198329.1	WP_834798.1	CD	CD	CD
WP_391243.1	WP_003185418.1	WP_834799.1	CD	CD	CD
WP_391270.1	WP_003185460.1	WP_834803.1	CD	CD	CD
WP_391271.1	WP_003185462.1	WP_834804.1	CD	CD	CD
WP_391274.1	WP_003185466.1	WP_834805.1	CD	CD	CD
WP_391275.1	WP_003185468.1	WP_834806.1	CD	CD	CD
WP_391300.1	WP_003185489.1	WP_834808.1	CD	CD	CD
WP_388435.1	WP_003185310.1	WP_834815.1	CD	CD	HO
WP_391334.1	WP_003185550.1	WP_834816.1	HO	HO	HO
WP_391354.1	WP_003185574.1	WP_834817.1	CD	CD	CD
WP_391355.1	WP_003185576.1	WP_834818.1	CD	CD	CD
WP_391356.2	WP_003185579.1	WP_834819.1	CD	CD	CD
WP_391357.1	WP_003185581.1	WP_834820.1	CD	CD	CD
WP_391358.1	WP_003185583.1	WP_834821.1	CD	CD	CD
WP_391359.1	WP_003185588.1	WP_834823.1	CD	CD	CD
WP_391361.1	WP_011198341.1	WP_834824.1	CD	CD	CD
WP_391376.1	WP_009329647.1	WP_834825.1	CD	CD	CD
WP_391377.1	WP_003185617.1	WP_834826.1	CD	CD	CD
WP_391379.1	WP_003185621.1	WP_834827.1	CD	CD	CD
WP_391380.1	WP_003185623.1	WP_834828.1	CD	CD	CD
WP_391390.1	WP_003185632.1	WP_834829.1	CD	CD	CD
WP_391396.1	WP_003185648.1	WP_834831.1	CD	CD	CD
WP_391396.1	WP_003185648.1	WP_834831.1	CD	CD	CD
WP_391396.1	WP_003185648.1	WP_834831.1	CD	CD	CD
WP_391397.1	WP_003185651.1	WP_834832.1	CD	CD	CD
WP_389588.1	WP_003185000.1	WP_834834.1	HO	CD	CD
WP_391645.1	WP_003180759.1	WP_834839.1	CD	HO	HO
WP_391604.1	WP_011198425.1	WP_834846.1	CD	CD	CD
WP_391402.1	WP_016885711.1	WP_834847.1	CD	CD	CD
WP_391404.1	WP_009329656.1	WP_834848.1	CD	CD	CD
WP_391405.1	WP_011198348.1	WP_834849.1	CD	CD	CD
WP_391406.1	WP_003185670.1	WP_834850.1	CD	CD	CD
WP_391407.1	WP_003185673.1	WP_834851.1	CD	CD	CD
WP_391410.1	WP_003185681.1	WP_834853.1	CD	CD	CD
WP_391411.1	WP_009329664.1	WP_834854.1	CD	CD	CD
WP_391425.2	WP_011198352.1	WP_834856.1	CD	CD	CD
WP_391427.1	WP_003185720.1	WP_834857.1	CD	CD	CD
WP_391428.1	WP_003185726.1	WP_834862.1	CD	CD	CD
WP_391431.1	WP_011198353.1	WP_834863.1	HO	HO	HO
WP_391432.1	WP_003185737.1	WP_834864.1	HO	HO	HO
WP_391446.1	WP_011198359.1	WP_834865.1	CD	CD	CD
WP_391433.1	WP_003185739.1	WP_834867.1	CD	CD	HO
WP_390586.2	WP_003183837.1	WP_834869.1	CD	CD	HO
WP_391735.1	WP_003186291.1	WP_834873.1	CD	CD	CD
WP_391736.1	WP_009329839.1	WP_834878.1	CD	CD	CD
WP_391737.1	WP_003186295.1	WP_834879.1	CD	CD	CD
WP_391738.1	WP_009329840.1	WP_834880.1	CD	CD	CD
WP_388897.1	WP_009328937.1	WP_834884.1	CD	CD	CD
WP_391947.2	WP_003183862.1	WP_834885.1	HO	CD	HO
WP_388308.1	WP_003177781.1	WP_834886.1	CD	HO	CD
WP_390949.2	WP_003184626.1	WP_834887.1	HO	HO	HO
WP_390950.1	WP_003184628.1	WP_834888.1	HO	HO	HO
WP_388759.2	WP_009329002.1	WP_834890.1	CD	CD	CD
WP_391299.1	WP_003185487.1	WP_834891.1	HO	HO	CD
WP_388823.2	WP_003180111.1	WP_834897.1	CD	CD	HO
WP_391098.1	WP_003184940.1	WP_834898.1	CD	CD	HO
WP_388311.1	WP_003186428.1	WP_834900.1	CD	CD	HO
WP_390885.1	WP_025806236.1	WP_834901.1	HO	HO	CD
WP_391508.2	WP_009329707.1	WP_834907.1	HO	HO	HO
WP_391509.1	WP_003185871.1	WP_834908.1	HO	HO	HO
WP_389317.1	WP_009328579.1	WP_834915.1	CD	CD	CD
WP_389320.1	WP_003181354.1	WP_834916.1	CD	CD	CD
WP_389318.1	WP_011197944.1	WP_834918.1	CD	CD	CD
WP_391445.1	WP_011198358.1	WP_834928.1	HO	HO	CD
WP_391308.1	WP_009329620.1	WP_834930.1	CD	CD	CD
WP_391305.1	WP_003185499.1	WP_834933.1	CD	CD	CD
WP_391668.1	WP_003179769.1	WP_834936.1	CD	CD	CD
WP_391315.1	WP_003185518.1	WP_834937.1	CD	CD	CD
WP_391505.1	WP_009329705.1	WP_834939.1	CD	CD	CD
WP_391518.2	WP_003185902.1	WP_834943.1	CD	CD	CD
WP_391522.2	WP_003185909.1	WP_834944.2	CD	CD	CD
WP_391523.1	WP_003185911.1	WP_834945.1	CD	CD	CD
WP_391536.1	WP_003185941.1	WP_834946.1	CD	CD	CD
WP_391556.1	WP_003185995.1	WP_834950.1	CD	CD	CD
WP_391557.1	WP_003185997.1	WP_834951.1	CD	CD	CD
WP_391558.1	WP_003185999.1	WP_834952.1	CD	CD	CD
WP_391559.1	WP_003186001.1	WP_834953.1	CD	CD	CD
WP_391038.2	WP_003184832.1	WP_834956.1	HO	HO	CD
WP_054577.2	WP_009328617.1	WP_834965.1	HO	HO	HO
WP_391561.1	WP_003186004.1	WP_834967.1	CD	CD	CD
WP_391562.1	WP_003186006.1	WP_834968.1	CD	CD	CD
WP_391563.1	WP_003186008.1	WP_834969.1	CD	CD	CD
WP_391564.1	WP_003186010.1	WP_834970.2	CD	CD	CD
WP_391565.1	WP_003186011.1	WP_834971.1	CD	CD	CD
WP_391566.1	WP_003186013.1	WP_834972.1	CD	CD	CD
WP_391567.1	WP_003186014.1	WP_834973.1	CD	CD	CD
WP_391568.1	WP_003186015.1	WP_834974.1	CD	CD	CD
WP_391569.1	WP_003186016.1	WP_834975.1	CD	CD	CD
WP_391570.1	WP_003186017.1	WP_834977.1	CD	CD	CD
WP_391571.1	WP_003186018.1	WP_834978.1	CD	CD	CD
WP_391572.1	WP_003186019.1	WP_834979.1	CD	CD	CD
WP_391573.1	WP_003186021.1	WP_834980.1	CD	CD	CD
WP_391574.1	WP_009329759.1	WP_834981.1	CD	CD	CD
WP_390105.1	WP_003182879.1	WP_834982.1	CD	CD	CD
WP_391489.1	WP_009328237.1	WP_834984.1	HO	CD	HO
WP_391575.1	WP_003186024.1	WP_834986.1	CD	CD	CD
WP_391576.1	WP_003186026.1	WP_834987.1	CD	CD	CD
WP_391577.1	WP_003186027.1	WP_834988.1	CD	CD	CD
WP_391578.1	WP_011201752.1	WP_834989.1	CD	CD	CD
WP_391581.1	WP_003186041.1	WP_834990.1	CD	CD	CD
WP_391582.1	WP_003186043.1	WP_834991.1	CD	CD	CD
WP_391587.1	WP_003186050.1	WP_834992.1	CD	CD	CD
WP_390948.1	WP_003184624.1	WP_834993.2	CD	CD	CD
WP_391589.2	WP_003186053.1	WP_834994.1	CD	CD	CD
WP_391590.1	WP_003186056.1	WP_834995.1	CD	CD	CD
WP_391591.2	WP_003186058.1	WP_834996.1	CD	CD	CD
WP_391593.1	WP_003186061.1	WP_834997.1	CD	CD	CD
WP_391594.1	WP_085959535.1	WP_834998.1	CD	CD	CD
WP_391595.1	WP_009329789.1	WP_834999.1	HO	HO	HO
WP_391596.1	WP_003186064.1	WP_835000.1	CD	CD	CD
WP_391597.1	WP_003186065.1	WP_835001.1	CD	CD	CD
WP_391598.1	WP_003186066.1	WP_835003.1	CD	CD	CD
WP_390296.2	WP_011198394.1	WP_835005.1	CD	CD	CD
WP_390297.1	WP_011198395.1	WP_835006.1	CD	CD	CD
WP_391599.1	WP_011198396.1	WP_835007.1	CD	CD	CD
WP_391600.1	WP_003186075.1	WP_835008.1	HO	HO	HO
WP_391286.1	WP_011198470.1	WP_835013.2	CD	HO	CD
WP_391288.1	WP_009330008.1	WP_835015.1	CD	HO	CD
WP_391289.1	WP_009330007.1	WP_835016.1	CD	HO	CD
WP_388650.1	WP_003179735.1	WP_835017.2	HO	HO	HO
WP_391726.1	WP_003186270.1	WP_835020.1	HO	HO	HO
WP_388054.1	WP_003178438.1	WP_835024.1	CD	CD	CD
WP_391614.1	WP_003186077.1	WP_835025.1	CD	CD	CD
WP_391615.1	WP_003186078.1	WP_835026.1	CD	CD	CD
WP_391629.1	WP_003186079.1	WP_835031.1	CD	CD	CD
WP_391630.1	WP_003186080.1	WP_835032.1	CD	CD	CD
WP_388621.1	WP_003179705.1	WP_835033.1	CD	CD	CD
WP_388620.1	WP_003179703.1	WP_835034.1	CD	CD	CD
WP_391631.2	WP_003186083.1	WP_835036.1	HO	HO	HO
WP_391632.1	WP_003186085.1	WP_835037.1	CD	CD	CD
WP_391633.1	WP_003186087.1	WP_835038.1	CD	CD	CD
WP_391634.1	WP_003186089.1	WP_835039.1	HO	HO	HO
WP_391640.1	WP_011198398.1	WP_835040.1	CD	CD	CD
WP_391210.1	WP_044051841.1	WP_835042.1	CD	CD	CD
WP_391211.1	WP_003185178.1	WP_835043.1	CD	CD	CD
WP_391212.1	WP_009329573.1	WP_835044.1	CD	CD	CD
WP_391641.1	WP_003186096.1	WP_835045.1	CD	CD	CD
WP_391642.1	WP_025805379.1	WP_835046.1	HO	HO	HO
WP_391644.1	WP_009329800.1	WP_835047.1	CD	CD	HO
WP_391646.1	WP_003186117.1	WP_835048.1	CD	CD	CD
WP_391647.3	WP_003186119.1	WP_835049.1	HO	HO	HO
WP_388142.2	WP_003178702.1	WP_835051.1	CD	CD	HO
WP_391671.1	WP_011198403.1	WP_835052.1	HO	HO	HO
WP_391672.2	WP_011198405.1	WP_835053.1	CD	CD	CD
WP_391674.3	WP_009329807.1	WP_835054.1	CD	CD	CD
WP_391834.1	WP_009329985.1	WP_835057.1	CD	CD	HO
[truncated: 53 more rows]

## Sheet: 4
Campylobacter jejuni (A)	Campylobacter lari (B)	Campylobacter ureolyticus (C)	Orientation in A	Orientation in B	Orientation in C
WP_002344959.1	WP_012660842.1	WP_005869854.1	HO	CD	CD
WP_002344128.1	WP_012661702.1	WP_016645950.1	CD	CD	CD
WP_002344297.1	WP_012661900.1	WP_016645975.1	HO	HO	HO
WP_002344334.1	WP_012661906.1	WP_016645977.1	HO	HO	CD
WP_002345027.1	WP_012661874.1	WP_016646072.1	HO	CD	HO
WP_002344680.1	WP_012661995.1	WP_016646107.1	CD	CD	CD
WP_002343768.1	WP_012662034.1	WP_016646150.1	HO	HO	CD
WP_002343769.1	WP_012662033.1	WP_016646151.1	HO	HO	CD
WP_002345011.1	WP_012660864.1	WP_016646169.1	HO	CD	CD
WP_002344962.1	WP_012660844.1	WP_016646177.1	HO	CD	CD
WP_002344961.1	WP_012660843.1	WP_016646178.1	HO	CD	CD
WP_002345060.1	WP_012660824.1	WP_016646186.1	CD	CD	CD
WP_002345065.1	WP_012660819.1	WP_016646191.1	CD	CD	CD
WP_002345069.1	WP_012660815.1	WP_016646195.1	CD	CD	CD
WP_002345074.1	WP_012660810.1	WP_016646200.1	CD	CD	CD
WP_002343718.1	WP_012662095.1	WP_016646221.1	CD	CD	CD
WP_002343687.1	WP_012660789.1	WP_016646231.1	CD	CD	HO
WP_002343700.1	WP_012660796.1	WP_016646240.1	CD	HO	HO
WP_002343607.1	WP_012662110.1	WP_016646318.1	HO	CD	HO
WP_002343613.1	WP_012662116.1	WP_016646324.1	HO	CD	HO
WP_002343615.1	WP_012662118.1	WP_016646326.1	HO	CD	HO
WP_002344947.1	WP_012662142.1	WP_016646394.1	CD	CD	HO
WP_002343807.1	WP_002780697.1	WP_016646473.1	CD	CD	CD
WP_002344577.1	WP_012661802.1	WP_016646661.1	CD	CD	CD
WP_002343905.1	WP_012661178.1	WP_016646688.1	CD	CD	CD
WP_002343907.1	WP_012661180.1	WP_016646689.1	CD	CD	CD
WP_002343908.1	WP_012661181.1	WP_016646690.1	CD	CD	CD
WP_002343925.1	WP_012661187.1	WP_016646697.1	CD	CD	CD
WP_002343926.1	WP_012661188.1	WP_016646698.1	CD	CD	CD
WP_002344621.1	WP_012661487.1	WP_016646847.1	HO	CD	CD
WP_002344090.1	WP_012661464.1	WP_016646934.1	CD	HO	HO
WP_002344465.1	WP_012661660.1	WP_016647048.1	HO	HO	HO
WP_002344204.1	WP_012661347.1	WP_016647094.1	HO	CD	CD
WP_002344214.1	WP_012661337.1	WP_016647107.1	CD	HO	HO
WP_002344595.1	WP_012661912.1	WP_016647229.1	CD	CD	CD
WP_002344875.1	WP_012661112.1	WP_016647315.1	CD	CD	CD
WP_002344868.1	WP_012661117.1	WP_016647321.1	CD	CD	CD
WP_002343562.1	WP_012660937.1	WP_016647357.1	CD	CD	CD
WP_002343578.1	WP_012660953.1	WP_016647373.1	CD	CD	CD
WP_002344998.1	WP_012661198.1	WP_018712275.1	HO	HO	HO
WP_002343949.1	WP_012661416.1	WP_018712286.1	CD	HO	CD
WP_002343901.1	WP_012661402.1	WP_018712290.1	CD	CD	HO
WP_002344485.1	WP_012661752.1	WP_018712318.1	CD	CD	CD
WP_002344780.1	WP_012661029.1	WP_018712345.1	HO	CD	CD
WP_002344129.1	WP_012661701.1	WP_018712359.1	CD	CD	CD
WP_002344273.1	WP_012661276.1	WP_018712400.1	HO	CD	CD
WP_002343530.1	WP_012660977.1	WP_018712482.1	HO	CD	CD
WP_002344746.1	WP_012661729.1	WP_018712491.1	CD	HO	CD
WP_002343579.1	WP_012660954.1	WP_018712571.1	CD	CD	CD
WP_002344547.1	WP_012661202.1	WP_018712591.1	HO	HO	CD
WP_002344544.1	WP_012661205.1	WP_018712594.1	HO	HO	CD
WP_002343880.1	WP_012661034.1	WP_018712595.1	CD	CD	CD
WP_002343770.1	WP_012662032.1	WP_018712599.1	HO	HO	CD
WP_002343771.1	WP_012662031.1	WP_018712600.1	HO	HO	CD
WP_002343772.1	WP_012662030.1	WP_018712601.1	CD	CD	HO
WP_002344359.1	WP_012661270.1	WP_018712642.1	CD	HO	CD
WP_002344046.1	WP_012661508.1	WP_018712654.1	CD	CD	CD
WP_002343911.1	WP_012661184.1	WP_018712749.1	CD	CD	CD
WP_002343909.1	WP_012661182.1	WP_018712751.1	CD	CD	CD
WP_002343906.1	WP_012661179.1	WP_018712752.1	CD	CD	CD
WP_002344882.1	WP_012661105.1	WP_018712754.1	CD	CD	CD
WP_002343819.1	WP_012661258.1	WP_018712802.1	HO	CD	CD
WP_002343747.1	WP_012662089.1	WP_018712804.1	HO	CD	CD
WP_002344313.1	WP_012661971.1	WP_018712897.1	HO	HO	CD
WP_002344665.1	WP_012661327.1	WP_018712931.1	CD	CD	CD
WP_002344311.1	WP_012661929.1	WP_018713061.1	CD	CD	HO
WP_002344432.1	WP_012661303.1	WP_018713063.1	CD	CD	CD
WP_002344011.1	WP_012661380.1	WP_018713113.1	CD	CD	CD
WP_002344009.1	WP_012661376.1	WP_018713115.1	HO	HO	HO
WP_002343944.1	WP_012661421.1	WP_018713192.1	CD	HO	HO
WP_002344772.1	WP_012661148.1	WP_018713254.1	CD	CD	CD
WP_002343573.1	WP_012660948.1	WP_018713286.1	CD	CD	CD
WP_002343585.1	WP_012660959.1	WP_018713294.1	HO	HO	CD
WP_002344099.1	WP_012661890.1	WP_018713298.1	CD	CD	CD
WP_002343608.1	WP_012662111.1	WP_018713422.1	HO	CD	HO
WP_002344963.1	WP_012660845.1	WP_018713501.1	HO	CD	CD
WP_002345057.1	WP_012660827.1	WP_018713506.1	CD	CD	CD
WP_002345059.1	WP_012660825.1	WP_018713508.1	CD	CD	CD
WP_002345061.1	WP_012660823.1	WP_018713509.1	CD	CD	CD
WP_002345064.1	WP_012660820.1	WP_018713512.1	CD	CD	CD
WP_002345066.1	WP_012660818.1	WP_018713513.1	CD	CD	CD
WP_002345067.1	WP_012660817.1	WP_018713514.1	CD	CD	CD
WP_002345071.1	WP_012660813.1	WP_018713516.1	CD	CD	CD
WP_002345072.1	WP_012660812.1	WP_018713517.1	CD	CD	CD
WP_002343713.1	WP_012662100.1	WP_018713545.1	CD	CD	CD
WP_002343686.1	WP_012660788.1	WP_018713549.1	CD	CD	HO
WP_002343749.1	WP_012662063.1	WP_018713599.1	CD	CD	CD
WP_002344758.1	WP_012661170.1	WP_018713667.1	HO	CD	CD
WP_002344303.1	WP_012661312.1	WP_018713682.1	CD	CD	CD
WP_002343665.1	WP_012660783.1	WP_018713866.1	CD	CD	CD
WP_002343847.1	WP_012661078.1	WP_018713890.1	CD	CD	CD
WP_002344487.1	WP_012661754.1	WP_024961557.1	CD	CD	CD
WP_002344879.1	WP_012661108.1	WP_024961563.1	HO	HO	HO
WP_002344132.1	WP_012661698.1	WP_024961588.1	CD	CD	CD
WP_002344005.1	WP_012661522.1	WP_024961659.1	CD	CD	CD
WP_002344656.1	WP_012661426.1	WP_024961711.1	CD	CD	CD
WP_002344611.1	WP_012661740.1	WP_024961728.1	HO	CD	CD
WP_002344165.1	WP_012661643.1	WP_024961819.1	CD	CD	CD
WP_002344164.1	WP_012661644.1	WP_024961820.1	CD	CD	CD
WP_002343866.1	WP_012660998.1	WP_024961821.1	HO	CD	HO
WP_002343970.1	WP_012661483.1	WP_024961834.1	CD	CD	CD
WP_002344859.1	WP_012661126.1	WP_024961913.1	CD	CD	CD
WP_002344771.1	WP_012661149.1	WP_024961917.1	CD	CD	CD
WP_002344770.1	WP_012661150.1	WP_024961918.1	CD	CD	CD
WP_002343558.1	WP_012660933.1	WP_024961933.1	CD	CD	CD
WP_002343559.1	WP_012660934.1	WP_024961935.1	CD	CD	CD
WP_002343560.1	WP_012660935.1	WP_024961936.1	CD	CD	CD
WP_002343561.1	WP_012660936.1	WP_024961937.1	CD	CD	CD
WP_002343563.1	WP_012660938.1	WP_024961938.1	CD	CD	CD
WP_002343564.1	WP_012660939.1	WP_024961939.1	CD	CD	CD
WP_002344972.1	WP_012660854.1	WP_024962048.1	HO	CD	HO
WP_002343501.1	WP_012660832.1	WP_024962056.1	CD	CD	CD
WP_002345070.1	WP_012660814.1	WP_024962099.1	CD	CD	CD
WP_002345063.1	WP_012660821.1	WP_024962100.1	CD	CD	CD
WP_002344597.1	WP_012661915.1	WP_024962131.1	CD	CD	HO
WP_002344906.1	WP_012660995.1	WP_024962134.1	CD	HO	CD
WP_002343910.1	WP_012661183.1	WP_024962198.1	CD	CD	CD
WP_002343904.1	WP_012661177.1	WP_024962200.1	CD	CD	CD
WP_002344388.1	WP_012661835.1	WP_024962204.1	CD	HO	CD
WP_002344474.1	WP_012661827.1	WP_024962231.1	CD	CD	HO
WP_002343982.1	WP_012661892.1	WP_024962240.1	CD	CD	CD
WP_002343820.1	WP_012661257.1	WP_024962249.1	HO	CD	CD
WP_002343748.1	WP_012662090.1	WP_024962250.1	HO	CD	CD
WP_002343839.1	WP_012661220.1	WP_024962301.1	CD	CD	HO
WP_002345090.1	WP_012660760.1	WP_024962388.1	CD	CD	CD
WP_002343793.1	WP_012660923.1	WP_024962405.1	HO	HO	HO
WP_002343677.1	WP_012662195.1	WP_024962425.1	HO	HO	CD
WP_002344357.1	WP_012661268.1	WP_024962478.1	CD	HO	CD
WP_002344355.1	WP_012661266.1	WP_024962480.1	CD	HO	CD
WP_002343856.1	WP_012661164.1	WP_024962548.1	CD	HO	HO
WP_002343878.1	WP_012661032.1	WP_024962628.1	CD	CD	CD
WP_002345041.1	WP_012660901.1	WP_024962658.1	CD	HO	HO
WP_002344511.1	WP_012661962.1	WP_024962773.1	CD	HO	HO
WP_002343545.1	WP_012661446.1	WP_024962789.1	HO	CD	CD
WP_002344968.1	WP_012660850.1	WP_024962803.1	HO	CD	CD
WP_002344070.1	WP_012661362.1	WP_024962808.1	CD	CD	CD
WP_002344067.1	WP_012661359.1	WP_024962811.1	HO	HO	HO
WP_002344664.1	WP_012661328.1	WP_024962820.1	CD	CD	CD
WP_002344870.1	WP_012661115.1	WP_024962875.1	CD	CD	CD
WP_002344869.1	WP_012661116.1	WP_024962876.1	CD	CD	CD
WP_002344866.1	WP_012661119.1	WP_024962878.1	CD	CD	CD
WP_002343473.1	WP_012660755.1	WP_024962976.1	CD	CD	CD
WP_002345054.1	WP_012660830.1	WP_034965371.1	CD	CD	CD
WP_002343837.1	WP_012661218.1	WP_034965418.1	CD	CD	HO
WP_002343474.1	WP_012660756.1	WP_050333233.1	CD	CD	CD
WP_002343475.1	WP_012660757.1	WP_050333235.1	CD	CD	CD
WP_002343510.1	WP_012662203.1	WP_050333242.1	HO	CD	CD
WP_002343504.1	WP_012662154.1	WP_050333268.1	CD	CD	CD
WP_002343504.1	WP_012662154.1	WP_050333268.1	CD	CD	CD
WP_002343499.1	WP_012660766.1	WP_050333283.1	CD	CD	CD
WP_002343500.1	WP_012660767.1	WP_050333284.1	CD	CD	CD
WP_002343496.1	WP_012660779.1	WP_050333296.1	CD	CD	HO
WP_002343495.1	WP_012660778.1	WP_050333298.1	CD	CD	HO
WP_002343494.1	WP_012660777.1	WP_050333300.1	HO	HO	CD
WP_002345079.1	WP_012660775.1	WP_050333302.1	HO	CD	HO
WP_002345078.1	WP_012660774.1	WP_050333303.1	HO	CD	HO
WP_002344971.1	WP_012660759.1	WP_050333306.1	HO	CD	CD
WP_002344826.1	WP_012661039.1	WP_050333308.1	CD	CD	CD
WP_002345075.1	WP_012660771.1	WP_050333310.1	CD	HO	CD
WP_002343703.1	WP_012660794.1	WP_050333320.1	HO	CD	HO
WP_002343603.1	WP_012660793.1	WP_050333322.1	HO	HO	CD
WP_002343603.1	WP_012660793.1	WP_050333322.1	HO	HO	CD
WP_002343602.1	WP_012660792.1	WP_050333325.1	HO	HO	CD
WP_002343601.1	WP_012660791.1	WP_050333327.1	HO	HO	CD
WP_002344981.1	WP_012660769.1	WP_050333337.1	HO	HO	HO
WP_002344980.1	WP_012660770.1	WP_050333339.1	HO	HO	HO
WP_002343797.1	WP_012662248.1	WP_050333341.1	CD	CD	CD
WP_002343798.1	WP_012662247.1	WP_050333343.1	CD	CD	CD
WP_002344903.1	WP_012660807.1	WP_050333345.1	HO	CD	HO
WP_002344902.1	WP_012660806.1	WP_050333346.1	HO	CD	HO
WP_002344901.1	WP_012660805.1	WP_050333348.1	CD	HO	CD
WP_002344973.1	WP_012660855.1	WP_050333351.1	HO	CD	HO
WP_002343710.1	WP_012662103.1	WP_050333352.1	HO	HO	HO
WP_002343711.1	WP_012662102.1	WP_050333354.1	HO	HO	HO
WP_002343714.1	WP_012662099.1	WP_050333356.1	CD	CD	CD
WP_002343715.1	WP_012662098.1	WP_050333358.1	CD	CD	CD
WP_002343716.1	WP_012662097.1	WP_050333360.1	CD	CD	CD
WP_002343717.1	WP_012662096.1	WP_050333361.1	CD	CD	CD
WP_002343719.1	WP_012662094.1	WP_050333363.1	CD	CD	CD
WP_002343720.1	WP_012662093.1	WP_050333365.1	CD	CD	CD
WP_002344582.1	WP_012661671.1	WP_050333377.1	CD	CD	HO
WP_002344773.1	WP_012661020.1	WP_050333379.1	HO	CD	CD
WP_002344774.1	WP_012661021.1	WP_050333381.1	HO	CD	CD
WP_002344066.1	WP_012661496.1	WP_050333383.1	HO	CD	HO
WP_002343482.1	WP_012660835.1	WP_050333396.1	HO	CD	HO
WP_002344905.1	WP_012660809.1	WP_050333398.1	CD	HO	HO
WP_002345073.1	WP_012660811.1	WP_050333400.1	CD	CD	CD
WP_002345068.1	WP_012660816.1	WP_050333402.1	CD	CD	CD
WP_002345062.1	WP_012660822.1	WP_050333404.1	CD	CD	CD
WP_002345058.1	WP_012660826.1	WP_050333406.1	CD	CD	CD
WP_002345055.1	WP_012660829.1	WP_050333408.1	CD	CD	CD
WP_002345020.1	WP_012660838.1	WP_050333410.1	CD	CD	CD
WP_002344964.1	WP_012660846.1	WP_050333413.1	HO	CD	CD
WP_002344965.1	WP_012660847.1	WP_050333415.1	HO	CD	CD
WP_002345009.1	WP_012660862.1	WP_050333417.1	HO	CD	CD
WP_002345010.1	WP_012660863.1	WP_050333418.1	HO	CD	CD
WP_002345014.1	WP_012660867.1	WP_050333420.1	HO	CD	CD
WP_002343694.1	WP_012660893.1	WP_050333423.1	CD	HO	CD
WP_002343695.1	WP_012660892.1	WP_050333425.1	CD	HO	CD
WP_002343696.1	WP_012660891.1	WP_050333427.1	CD	HO	CD
WP_002343641.1	WP_012661191.1	WP_050333431.1	CD	HO	CD
WP_002344732.1	WP_012662219.1	WP_050333439.1	CD	CD	HO
WP_002343767.1	WP_012662035.1	WP_050333442.1	HO	HO	CD
WP_002343766.1	WP_012662036.1	WP_050333443.1	HO	HO	CD
WP_002343872.1	WP_012661016.1	WP_050333445.1	CD	CD	CD
WP_002343879.1	WP_012661033.1	WP_050333447.1	CD	CD	CD
WP_002344545.1	WP_012661204.1	WP_050333449.1	CD	CD	HO
WP_002344546.1	WP_012661203.1	WP_050333451.1	CD	CD	HO
WP_002344548.1	WP_012661201.1	WP_050333456.1	HO	HO	CD
WP_002344415.1	WP_012661814.1	WP_050333458.1	CD	HO	HO
WP_002343891.1	WP_012661070.1	WP_050333465.1	HO	CD	HO
WP_002343894.1	WP_012661067.1	WP_050333469.1	CD	HO	CD
WP_002343741.1	WP_012661982.1	WP_050333483.1	HO	HO	CD
WP_002343739.1	WP_012661195.1	WP_050333487.1	HO	CD	CD
WP_002343738.1	WP_012661984.1	WP_050333488.1	HO	HO	CD
WP_002345039.1	WP_012660899.1	WP_050333492.1	CD	HO	HO
WP_002345042.1	WP_012660902.1	WP_050333494.1	HO	CD	CD
WP_002345044.1	WP_012660904.1	WP_050333495.1	HO	CD	CD
WP_002345050.1	WP_012660907.1	WP_050333505.1	CD	HO	HO
WP_002345052.1	WP_012660909.1	WP_050333507.1	CD	HO	HO
WP_002344682.1	WP_012661997.1	WP_050333509.1	HO	HO	HO
WP_002344956.1	WP_012662215.1	WP_050333521.1	CD	CD	CD
WP_002344681.1	WP_012661996.1	WP_050333537.1	CD	CD	CD
WP_002344679.1	WP_012661994.1	WP_050333539.1	HO	HO	HO
WP_002344678.1	WP_012661993.1	WP_050333540.1	CD	CD	CD
WP_002344677.1	WP_012661992.1	WP_050333544.1	CD	CD	CD
WP_002343673.1	WP_012661885.1	WP_050333546.1	HO	HO	CD
WP_002344675.1	WP_012661991.1	WP_050333553.1	CD	CD	CD
WP_002344768.1	WP_012661988.1	WP_050333555.1	HO	HO	HO
WP_002344767.1	WP_012661987.1	WP_050333557.1	HO	HO	HO
WP_002344766.1	WP_012661986.1	WP_050333560.1	HO	HO	HO
WP_002344765.1	WP_012661985.1	WP_050333575.1	CD	CD	CD
WP_002344889.1	WP_012661101.1	WP_050333589.1	CD	CD	CD
WP_002344308.1	WP_012661842.1	WP_050333601.1	HO	HO	HO
WP_002345033.1	WP_012661868.1	WP_050333603.1	HO	CD	HO
WP_002345032.1	WP_012661869.1	WP_050333604.1	HO	CD	HO
WP_002345031.1	WP_012661870.1	WP_050333607.1	HO	CD	HO
WP_002345030.1	WP_012661871.1	WP_050333609.1	HO	CD	HO
WP_002345029.1	WP_012661872.1	WP_050333611.1	HO	CD	HO
WP_002345028.1	WP_012661873.1	WP_050333613.1	HO	CD	HO
WP_002344031.1	WP_012661617.1	WP_050333618.1	HO	HO	HO
WP_002343697.1	WP_012660799.1	WP_050333620.1	HO	CD	HO
WP_002344585.1	WP_012661636.1	WP_050333621.1	HO	CD	CD
WP_002343589.1	WP_012660962.1	WP_050333626.1	HO	HO	HO
WP_002343590.1	WP_012660963.1	WP_050333628.1	CD	CD	CD
WP_002343591.1	WP_012660964.1	WP_050333630.1	CD	CD	CD
WP_002343592.1	WP_012660965.1	WP_050333632.1	CD	CD	CD
WP_002343594.1	WP_012660967.1	WP_050333635.1	CD	CD	CD
WP_002343595.1	WP_012660968.1	WP_050333637.1	CD	CD	CD
WP_002343596.1	WP_012660969.1	WP_050333639.1	CD	CD	CD
WP_002343596.1	WP_012660969.1	WP_050333639.1	CD	CD	CD
WP_002343597.1	WP_012660970.1	WP_050333642.1	CD	CD	CD
WP_002343598.1	WP_012660971.1	WP_050333645.1	CD	CD	CD
WP_002344745.1	WP_012661730.1	WP_050333648.1	CD	HO	CD
WP_002344991.1	WP_012660974.1	WP_050333652.1	HO	CD	CD
WP_002343532.1	WP_012660975.1	WP_050333661.1	CD	HO	HO
WP_002343531.1	WP_012660976.1	WP_050333663.1	CD	HO	HO
WP_002344082.1	WP_012660978.1	WP_050333666.1	HO	CD	CD
WP_002343529.1	WP_012660979.1	WP_050333668.1	HO	CD	CD
WP_002343518.1	WP_012660986.1	WP_050333670.1	HO	CD	CD
WP_002343517.1	WP_012660987.1	WP_050333672.1	HO	CD	CD
WP_002344316.1	WP_012661972.1	WP_050333679.1	CD	HO	CD
WP_002344425.1	WP_012661823.1	WP_050333682.1	CD	HO	CD
WP_002344423.1	WP_012661848.1	WP_050333684.1	CD	CD	CD
WP_002344457.1	WP_012661867.1	WP_050333687.1	HO	HO	HO
WP_002344456.1	WP_012661866.1	WP_050333690.1	CD	CD	CD
WP_002344454.1	WP_012661865.1	WP_050333692.1	CD	CD	CD
WP_002344453.1	WP_012661864.1	WP_050333693.1	CD	CD	CD
WP_002344451.1	WP_012661863.1	WP_050333698.1	CD	CD	CD
WP_002344449.1	WP_012661862.1	WP_050333708.1	CD	CD	CD
WP_002344448.1	WP_012661861.1	WP_050333709.1	CD	CD	CD
WP_002344447.1	WP_012661860.1	WP_050333713.1	CD	CD	CD
WP_002344443.1	WP_012661857.1	WP_050333716.1	CD	CD	CD
WP_002344776.1	WP_012661024.1	WP_050333719.1	HO	CD	CD
WP_002344331.1	WP_012661902.1	WP_050333735.1	CD	CD	HO
WP_002343829.1	WP_012661210.1	WP_050333737.1	HO	HO	CD
WP_002344654.1	WP_012661227.1	WP_050333739.1	HO	CD	HO
WP_002344653.1	WP_012661226.1	WP_050333742.1	HO	CD	HO
WP_002344652.1	WP_012661225.1	WP_050333744.1	HO	CD	HO
WP_002344651.1	WP_012661224.1	WP_050333745.1	CD	HO	CD
WP_002344637.1	WP_012661229.1	WP_050333753.1	CD	HO	HO
WP_002344639.1	WP_012661232.1	WP_050333760.1	HO	CD	CD
WP_002344641.1	WP_012661235.1	WP_050333780.1	HO	CD	CD
WP_002344642.1	WP_012661236.1	WP_050333782.1	HO	CD	CD
WP_002344644.1	WP_012661239.1	WP_050333786.1	HO	CD	CD
WP_002344329.1	WP_012661022.1	WP_050333794.1	CD	CD	HO
WP_002344330.1	WP_012661901.1	WP_050333800.1	CD	CD	HO
WP_002344296.1	WP_012661899.1	WP_050333806.1	CD	CD	CD
WP_002344295.1	WP_012661898.1	WP_050333807.1	CD	CD	CD
WP_002344294.1	WP_012661897.1	WP_050333810.1	CD	CD	CD
WP_002344293.1	WP_012661896.1	WP_050333813.1	CD	CD	CD
WP_002344290.1	WP_012661893.1	WP_050333817.1	CD	CD	CD
WP_002344628.1	WP_012661639.1	WP_050333818.1	CD	HO	CD
WP_002344556.1	WP_012661791.1	WP_050333822.1	CD	HO	HO
WP_002344557.1	WP_012661790.1	WP_050333824.1	CD	HO	HO
WP_002343745.1	WP_012662087.1	WP_050333828.1	CD	HO	HO
WP_002344117.1	WP_012661713.1	WP_050333831.1	HO	HO	HO
WP_002344119.1	WP_012661711.1	WP_050333841.1	CD	CD	CD
WP_002344120.1	WP_012661710.1	WP_050333844.1	CD	CD	CD
WP_002344122.1	WP_012661708.1	WP_050333847.1	CD	CD	CD
WP_002344123.1	WP_012661707.1	WP_050333850.1	CD	CD	CD
WP_002344124.1	WP_012661706.1	WP_050333852.1	CD	CD	CD
WP_002344125.1	WP_012661705.1	WP_050333855.1	CD	CD	CD
WP_002344126.1	WP_012661704.1	WP_050333858.1	CD	CD	CD
WP_002344127.1	WP_012661703.1	WP_050333861.1	CD	CD	CD
WP_002344131.1	WP_012661699.1	WP_050333867.1	CD	CD	CD
WP_002344168.1	WP_012661697.1	WP_050333870.1	CD	CD	CD
WP_002343640.1	WP_012661192.1	WP_050333899.1	CD	HO	CD
WP_002344781.1	WP_012661030.1	WP_050333902.1	HO	CD	CD
WP_002344781.1	WP_012661030.1	WP_050333902.1	HO	CD	CD
WP_002344792.1	WP_012661017.1	WP_050333933.1	HO	HO	HO
WP_002344880.1	WP_012661107.1	WP_050333939.1	HO	HO	HO
WP_002344488.1	WP_012661755.1	WP_050333954.1	HO	HO	HO
WP_002344486.1	WP_012661753.1	WP_050333958.1	CD	CD	CD
WP_002344484.1	WP_012661750.1	WP_050333961.1	CD	CD	CD
WP_002344483.1	WP_012661749.1	WP_050333964.1	CD	CD	CD
WP_002344481.1	WP_012661747.1	WP_050333966.1	CD	CD	CD
WP_002344480.1	WP_012661746.1	WP_050333969.1	CD	CD	CD
WP_002344478.1	WP_012661744.1	WP_050333972.1	CD	CD	CD
WP_002344476.1	WP_012661743.1	WP_050333975.1	CD	CD	CD
WP_002344377.1	WP_012661405.1	WP_050333986.1	CD	CD	HO
WP_002344949.1	WP_012662144.1	WP_050333992.1	CD	CD	HO
WP_002344950.1	WP_012662145.1	WP_050333994.1	CD	CD	HO
WP_002344951.1	WP_012662146.1	WP_050333997.1	CD	CD	HO
WP_002344952.1	WP_012662147.1	WP_050333999.1	CD	CD	HO
WP_002344953.1	WP_012662148.1	WP_050334002.1	CD	CD	HO
WP_002343903.1	WP_012661404.1	WP_050334004.1	CD	CD	HO
WP_002343902.1	WP_012661403.1	WP_050334010.1	CD	CD	HO
WP_002344762.1	WP_012661978.1	WP_050334013.1	CD	HO	HO
WP_002344763.1	WP_012661977.1	WP_050334016.1	HO	CD	CD
WP_002343948.1	WP_012661417.1	WP_050334018.1	CD	HO	CD
WP_002344162.1	WP_012661197.1	WP_050334040.1	HO	HO	HO
WP_002344997.1	WP_012661199.1	WP_050334043.1	HO	HO	HO
WP_002344897.1	WP_012661092.1	WP_050334048.1	HO	HO	HO
WP_002344896.1	WP_012661093.1	WP_050334051.1	HO	HO	HO
WP_002344895.1	WP_012661094.1	WP_050334054.1	HO	HO	HO
WP_002344893.1	WP_012661096.1	WP_050334057.1	CD	CD	CD
WP_002344888.1	WP_012661097.1	WP_050334074.1	CD	CD	CD
WP_002344886.1	WP_012661102.1	WP_050334082.1	CD	CD	CD
WP_002344884.1	WP_012661103.1	WP_050334085.1	CD	CD	CD
WP_002344779.1	WP_012661027.1	WP_050334095.1	HO	CD	CD
WP_002344759.1	WP_012661981.1	WP_050334113.1	HO	CD	CD
WP_002344878.1	WP_012661109.1	WP_050334120.1	CD	CD	CD
WP_002344873.1	WP_012661114.1	WP_050334125.1	CD	CD	CD
WP_002344867.1	WP_012661118.1	WP_050334129.1	CD	CD	CD
WP_002344863.1	WP_012661121.1	WP_050334134.1	CD	CD	CD
WP_002344861.1	WP_012661123.1	WP_050334136.1	CD	CD	CD
WP_002344858.1	WP_012661127.1	WP_050334138.1	CD	CD	CD
WP_002344857.1	WP_012661128.1	WP_050334141.1	CD	CD	CD
WP_002344856.1	WP_012661129.1	WP_050334143.1	CD	CD	CD
WP_002343786.1	WP_012662043.1	WP_050334152.1	CD	HO	HO
WP_002343780.1	WP_012662045.1	WP_050334156.1	HO	CD	CD
WP_002343776.1	WP_012662039.1	WP_050334162.1	HO	CD	CD
WP_002343796.1	WP_012660926.1	WP_050334167.1	CD	CD	CD
WP_002343554.1	WP_012660931.1	WP_050334170.1	CD	CD	CD
WP_002343555.1	WP_002862355.1	WP_050334173.1	CD	CD	CD
WP_002343556.1	WP_012660932.1	WP_050334175.1	CD	CD	CD
WP_002343565.1	WP_012660940.1	WP_050334178.1	CD	CD	CD
WP_002343566.1	WP_012660941.1	WP_050334181.1	CD	CD	CD
WP_002343567.1	WP_012660942.1	WP_050334184.1	CD	CD	CD
WP_002343568.1	WP_012660943.1	WP_050334186.1	CD	CD	CD
WP_002343569.1	WP_012660944.1	WP_050334189.1	CD	CD	CD
WP_002343570.1	WP_012660945.1	WP_050334192.1	CD	CD	CD
WP_002343571.1	WP_012660946.1	WP_050334193.1	CD	CD	CD
WP_002343572.1	WP_012660947.1	WP_050334196.1	CD	CD	CD
WP_002343574.1	WP_012660949.1	WP_050334199.1	CD	CD	CD
WP_002343575.1	WP_012660950.1	WP_050334202.1	CD	CD	CD
WP_002343576.1	WP_012660951.1	WP_050334205.1	CD	CD	CD
WP_002343577.1	WP_012660952.1	WP_050334207.1	CD	CD	CD
WP_002343580.1	WP_012660955.1	WP_050334210.1	CD	CD	HO
WP_002343587.1	WP_012660961.1	WP_050334213.1	HO	HO	CD
WP_002343586.1	WP_012660960.1	WP_050334216.1	HO	HO	CD
WP_002343584.1	WP_012660958.1	WP_050334219.1	HO	HO	CD
WP_002343583.1	WP_012660957.1	WP_050334222.1	HO	HO	CD
WP_002344098.1	WP_012661891.1	WP_050334226.1	HO	HO	HO
WP_002344100.1	WP_012661889.1	WP_050334228.1	CD	CD	CD
WP_002344979.1	WP_012660989.1	WP_050334232.1	HO	HO	HO
WP_002344977.1	WP_012660991.1	WP_050334235.1	HO	HO	HO
WP_002344976.1	WP_012660992.1	WP_050334237.1	HO	HO	HO
WP_002344975.1	WP_012660993.1	WP_050334239.1	CD	CD	CD
WP_002344974.1	WP_012660994.1	WP_050334241.1	CD	CD	CD
WP_002343863.1	WP_012661001.1	WP_050334244.1	CD	HO	CD
WP_002344442.1	WP_012661855.1	WP_050334246.1	CD	CD	CD
WP_002344441.1	WP_012661854.1	WP_050334248.1	CD	CD	CD
WP_002344440.1	WP_012661853.1	WP_050334250.1	CD	CD	CD
WP_002344439.1	WP_012661852.1	WP_050334252.1	CD	CD	CD
WP_002344438.1	WP_012661851.1	WP_050334253.1	CD	CD	CD
WP_002343939.1	WP_012661778.1	WP_050334273.1	CD	HO	HO
WP_002343938.1	WP_012661777.1	WP_050334279.1	CD	HO	HO
WP_002343936.1	WP_012661775.1	WP_050334282.1	HO	CD	CD
WP_002343935.1	WP_012661774.1	WP_050334285.1	HO	CD	CD
WP_002343956.1	WP_012661773.1	WP_050334287.1	HO	HO	HO
WP_002344502.1	WP_012661769.1	WP_050334290.1	HO	HO	HO
WP_002344408.1	WP_012661821.1	WP_050334291.1	CD	HO	HO
WP_002343887.1	WP_012661731.1	WP_050334300.1	CD	CD	CD
WP_002344501.1	WP_012661768.1	WP_050334304.1	HO	HO	HO
WP_002344499.1	WP_012661766.1	WP_050334307.1	HO	HO	HO
WP_002344497.1	WP_012661764.1	WP_050334313.1	HO	HO	HO
WP_002344495.1	WP_012661762.1	WP_050334315.1	HO	HO	HO
WP_002344493.1	WP_012661760.1	WP_050334320.1	HO	HO	HO
WP_002344492.1	WP_012661759.1	WP_050334322.1	HO	HO	HO
WP_002344490.1	WP_012661757.1	WP_050334323.1	HO	HO	HO
WP_002344181.1	WP_012661356.1	WP_050334326.1	HO	HO	HO
WP_002344182.1	WP_012661357.1	WP_050334333.1	HO	HO	HO
WP_002344169.1	WP_012661300.1	WP_050334339.1	HO	CD	HO
WP_002344170.1	WP_012661458.1	WP_050334342.1	HO	CD	HO
WP_002344171.1	WP_012661457.1	WP_050334344.1	HO	CD	HO
WP_002344172.1	WP_012661456.1	WP_050334347.1	HO	CD	HO
WP_002344173.1	WP_012661455.1	WP_050334349.1	HO	CD	HO
WP_002344174.1	WP_012661454.1	WP_050334351.1	HO	CD	HO
WP_002344175.1	WP_012661453.1	WP_050334353.1	HO	CD	HO
WP_002344264.1	WP_012661449.1	WP_050334356.1	CD	CD	HO
WP_002344265.1	WP_012661448.1	WP_050334358.1	CD	CD	HO
WP_002344398.1	WP_012661444.1	WP_050334365.1	CD	CD	CD
WP_002344397.1	WP_012661445.1	WP_050334369.1	CD	CD	CD
WP_002344624.1	WP_012661484.1	WP_050334377.1	HO	CD	CD
WP_002343972.1	WP_012661481.1	WP_050334380.1	CD	CD	CD
WP_002343973.1	WP_012661480.1	WP_050334381.1	CD	CD	CD
WP_002343974.1	WP_012661479.1	WP_050334383.1	CD	CD	CD
WP_002343976.1	WP_012661477.1	WP_050334386.1	CD	CD	CD
WP_002343977.1	WP_012661476.1	WP_050334388.1	CD	CD	CD
WP_002343633.1	WP_012662213.1	WP_050334393.1	HO	CD	CD
WP_002343632.1	WP_012662212.1	WP_050334395.1	HO	CD	CD
WP_002344166.1	WP_012661642.1	WP_050334403.1	CD	CD	CD
WP_002343581.1	WP_012661441.1	WP_050334412.1	CD	CD	HO
WP_002343488.1	WP_012661440.1	WP_050334413.1	CD	HO	CD
WP_002344102.1	WP_012661887.1	WP_050334416.1	CD	CD	HO
WP_002343900.1	WP_012661401.1	WP_050334422.1	CD	CD	HO
WP_002344252.1	WP_012661429.1	WP_050334424.1	CD	CD	CD
WP_002344251.1	WP_012661430.1	WP_050334425.1	CD	CD	CD
WP_002344248.1	WP_012661433.1	WP_050334432.1	CD	CD	CD
WP_002344247.1	WP_012661434.1	WP_050334433.1	CD	CD	CD
WP_002344246.1	WP_012661435.1	WP_050334437.1	CD	CD	CD
WP_002344245.1	WP_012661436.1	WP_050334438.1	CD	CD	CD
WP_002344244.1	WP_012661437.1	WP_050334442.1	CD	CD	CD
WP_002344559.1	WP_012661789.1	WP_050334445.1	CD	HO	CD
WP_002344179.1	WP_012661353.1	WP_050334449.1	HO	HO	HO
WP_002344184.1	WP_012661492.1	WP_050334473.1	CD	HO	CD
WP_002344036.1	WP_012661626.1	WP_050334502.1	CD	CD	CD
WP_002344037.1	WP_012661625.1	WP_050334511.1	CD	CD	CD
WP_002344790.1	WP_012661003.1	WP_050334513.1	CD	CD	CD
WP_002344092.1	WP_012661462.1	WP_050334525.1	CD	HO	HO
WP_002344091.1	WP_012661463.1	WP_050334527.1	CD	HO	HO
WP_002344852.1	WP_012661132.1	WP_050334552.1	CD	CD	CD
WP_002344851.1	WP_012661133.1	WP_050334563.1	CD	CD	CD
WP_002344433.1	WP_012661307.1	WP_050334571.1	HO	CD	CD
WP_002344434.1	WP_012661459.1	WP_050334575.1	HO	CD	CD
WP_002344343.1	WP_012662158.1	WP_050334577.1	CD	CD	CD
WP_002344192.1	WP_012661719.1	WP_050334579.1	CD	CD	HO
WP_002344191.1	WP_012661720.1	WP_050334582.1	CD	CD	HO
WP_002344190.1	WP_012661721.1	WP_050334587.1	CD	CD	HO
WP_002344189.1	WP_012661722.1	WP_050334590.1	CD	CD	HO
WP_002344188.1	WP_012661723.1	WP_050334592.1	CD	CD	HO
WP_002344187.1	WP_012661724.1	WP_050334596.1	CD	CD	HO
WP_002344341.1	WP_012661242.1	WP_050334599.1	HO	HO	HO
WP_002344340.1	WP_012661243.1	WP_050334602.1	CD	CD	CD
WP_002344339.1	WP_012661844.1	WP_050334604.1	CD	CD	CD
WP_002344379.1	WP_012661176.1	WP_050334614.1	HO	HO	HO
WP_002344430.1	WP_012661305.1	WP_050334618.1	CD	CD	CD
WP_002344143.1	WP_012661412.1	WP_050334620.1	HO	CD	HO
WP_002344400.1	WP_012661411.1	WP_050334622.1	CD	CD	HO
WP_002344401.1	WP_012661410.1	WP_050334623.1	CD	CD	HO
WP_002344402.1	WP_012661409.1	WP_050334626.1	CD	CD	HO
WP_002344403.1	WP_012661408.1	WP_050334628.1	CD	CD	HO
WP_002344404.1	WP_012661407.1	WP_050334630.1	CD	CD	HO
WP_002344405.1	WP_012661301.1	WP_050334631.1	HO	CD	CD
WP_002344610.1	WP_012661741.1	WP_050334634.1	CD	HO	HO
WP_002344612.1	WP_012661739.1	WP_050334638.1	HO	CD	CD
WP_002344270.1	WP_012661447.1	WP_050334646.1	CD	CD	HO
WP_002343960.1	WP_012661530.1	WP_050334649.1	HO	HO	CD
WP_002343963.1	WP_012661528.1	WP_050334653.1	CD	CD	CD
WP_002343967.1	WP_012661526.1	WP_050334661.1	CD	CD	CD
WP_002343968.1	WP_012661525.1	WP_050334663.1	CD	CD	CD
WP_002343969.1	WP_012661524.1	WP_050334665.1	CD	CD	CD
WP_002344658.1	WP_012661424.1	WP_050334666.1	CD	CD	CD
WP_002344657.1	WP_012661425.1	WP_050334668.1	CD	CD	CD
WP_002344655.1	WP_012661427.1	WP_050334671.1	CD	CD	CD
WP_002344016.1	WP_012661385.1	WP_050334696.1	CD	CD	CD
WP_002344015.1	WP_012661384.1	WP_050334699.1	CD	CD	CD
WP_002344014.1	WP_012661383.1	WP_050334702.1	CD	CD	CD
WP_002344013.1	WP_012661382.1	WP_050334705.1	CD	CD	CD
WP_002344012.1	WP_012661381.1	WP_050334709.1	CD	CD	CD
WP_002344010.1	WP_012661379.1	WP_050334711.1	HO	HO	HO
WP_002344008.1	WP_012661375.1	WP_050334714.1	HO	HO	HO
WP_002344064.1	WP_012661652.1	WP_050334737.1	CD	CD	CD
WP_002344063.1	WP_012661653.1	WP_050334738.1	CD	CD	CD
WP_002344061.1	WP_012661655.1	WP_050334743.1	CD	CD	CD
WP_002344060.1	WP_012661656.1	WP_050334745.1	HO	HO	HO
WP_002344059.1	WP_012661657.1	WP_050334749.1	HO	HO	HO
WP_002344463.1	WP_012661658.1	WP_050334752.1	HO	HO	HO
WP_002344464.1	WP_012661659.1	WP_050334756.1	HO	HO	HO
WP_002343993.1	WP_012661927.1	WP_050334767.1	CD	CD	CD
WP_002344104.1	WP_012661886.1	WP_050334770.1	CD	CD	CD
WP_002344240.1	WP_012661677.1	WP_050334808.1	CD	CD	CD
WP_002344241.1	WP_012661678.1	WP_050334811.1	CD	CD	CD
WP_002344243.1	WP_012661679.1	WP_050334815.1	HO	HO	HO
WP_002344552.1	WP_012661783.1	WP_050334820.1	CD	CD	CD
WP_002344563.1	WP_012661786.1	WP_050334826.1	CD	HO	HO
WP_002344562.1	WP_012661787.1	WP_050334828.1	CD	HO	HO
WP_002344006.1	WP_012661521.1	WP_050334841.1	CD	CD	CD
WP_002344004.1	WP_012661523.1	WP_050334844.1	CD	CD	CD
WP_002344106.1	WP_012661351.1	WP_050334847.1	CD	CD	HO
WP_002344107.1	WP_012661352.1	WP_050334850.1	CD	CD	HO
WP_002344202.1	WP_012661349.1	WP_050334869.1	HO	CD	CD
WP_002344203.1	WP_012661348.1	WP_050334870.1	HO	CD	CD
WP_002344205.1	WP_012661346.1	WP_050334873.1	HO	CD	CD
WP_002344206.1	WP_012661345.1	WP_050334876.1	HO	CD	CD
WP_002345017.1	WP_012660870.1	WP_050334878.1	HO	CD	CD
WP_002345016.1	WP_012660869.1	WP_050334881.1	HO	CD	CD
WP_002345015.1	WP_012660868.1	WP_050334882.1	HO	CD	CD
WP_002344208.1	WP_012661343.1	WP_050334885.1	CD	HO	HO
WP_002344209.1	WP_012661342.1	WP_050334886.1	CD	HO	HO
WP_002344210.1	WP_012661341.1	WP_050334889.1	CD	HO	HO
WP_002344211.1	WP_012661340.1	WP_050334892.1	CD	HO	HO
WP_002344213.1	WP_012661338.1	WP_050334895.1	CD	HO	HO
WP_002344460.1	WP_012661336.1	WP_050334898.1	HO	HO	HO
WP_002344461.1	WP_012661335.1	WP_050334899.1	HO	HO	HO
WP_002343941.1	WP_012661423.1	WP_050334916.1	HO	CD	CD
WP_002343943.1	WP_012661422.1	WP_050334917.1	CD	HO	HO
WP_002343945.1	WP_012661420.1	WP_050334919.1	CD	HO	HO
WP_002343946.1	WP_012661419.1	WP_050334921.1	CD	HO	HO
WP_002343947.1	WP_012661418.1	WP_050334922.1	CD	HO	HO
WP_002343950.1	WP_012661415.1	WP_050334925.1	CD	HO	HO
WP_002343547.1	WP_012660889.1	WP_050334930.1	CD	HO	HO
WP_002344134.1	WP_012661696.1	WP_050334931.1	CD	CD	CD
WP_002343952.1	WP_012661907.1	WP_050334938.1	CD	HO	HO
WP_002344081.1	WP_012661373.1	WP_050334945.1	CD	CD	CD
WP_002344080.1	WP_012661372.1	WP_050334948.1	CD	CD	CD
WP_002344079.1	WP_012661371.1	WP_050334953.1	CD	CD	CD
WP_002344078.1	WP_012661370.1	WP_050334956.1	CD	CD	CD
WP_002344077.1	WP_012661369.1	WP_050334958.1	CD	CD	CD
WP_002344076.1	WP_012661368.1	WP_050334960.1	CD	CD	CD
WP_002344075.1	WP_012661367.1	WP_050334961.1	CD	CD	CD
WP_002344074.1	WP_012661366.1	WP_050334963.1	CD	CD	CD
WP_002344073.1	WP_012661365.1	WP_050334965.1	CD	CD	CD
WP_002344071.1	WP_012661363.1	WP_050334966.1	CD	CD	CD
WP_002344069.1	WP_012661361.1	WP_050334968.1	HO	HO	HO
WP_002344068.1	WP_012661360.1	WP_050334976.1	HO	HO	HO
WP_002344659.1	WP_012661333.1	WP_050334987.1	CD	CD	CD
WP_002344660.1	WP_012661332.1	WP_050334988.1	CD	CD	CD
WP_002344660.1	WP_012661332.1	WP_050334988.1	CD	CD	CD
WP_002344662.1	WP_012661330.1	WP_050334990.1	CD	CD	CD
WP_002344663.1	WP_012661329.1	WP_050334992.1	CD	CD	CD
WP_002344666.1	WP_012661326.1	WP_050334994.1	CD	CD	CD
WP_002344667.1	WP_012661325.1	WP_050334996.1	CD	CD	CD
WP_002344669.1	WP_012661323.1	WP_050334998.1	CD	CD	CD
WP_002344670.1	WP_012661322.1	WP_050335001.1	CD	CD	CD
WP_002344671.1	WP_012661321.1	WP_050335002.1	CD	CD	CD
WP_002344672.1	WP_012661320.1	WP_050335004.1	HO	HO	HO
WP_002344216.1	WP_012661607.1	WP_050335008.1	HO	CD	CD
WP_002344586.1	WP_012661909.1	WP_050335016.1	CD	CD	CD
WP_002344491.1	WP_012661758.1	WP_050335018.1	HO	HO	CD
WP_002344634.1	WP_012661247.1	WP_050335033.1	HO	CD	CD
WP_002344418.1	WP_012661245.1	WP_050335037.1	CD	CD	CD
WP_002344422.1	WP_012661847.1	WP_050335039.1	CD	CD	CD
WP_002344750.1	WP_012661975.1	WP_050335049.1	HO	HO	HO
WP_002344751.1	WP_012661976.1	WP_050335050.1	HO	HO	HO
WP_002343845.1	WP_012661076.1	WP_050335056.1	CD	CD	CD
WP_002343844.1	WP_012661075.1	WP_050335059.1	CD	CD	CD
WP_002344002.1	WP_012661319.1	WP_050335063.1	CD	HO	CD
WP_002343933.1	WP_012661634.1	WP_050335064.1	CD	HO	CD
WP_002343932.1	WP_012661633.1	WP_050335067.1	CD	HO	CD
WP_002343931.1	WP_012661632.1	WP_050335069.1	CD	HO	CD
WP_002343929.1	WP_012661630.1	WP_050335073.1	CD	HO	CD
WP_002343990.1	WP_012661629.1	WP_050335076.1	CD	HO	CD
WP_002344840.1	WP_012661146.1	WP_050335084.1	CD	CD	CD
WP_002344841.1	WP_012661145.1	WP_050335086.1	HO	HO	HO
WP_002344489.1	WP_012661756.1	WP_050335095.1	CD	CD	CD
WP_002344217.1	WP_012661608.1	WP_050335097.1	CD	HO	HO
WP_002344218.1	WP_012661609.1	WP_050335100.1	CD	HO	HO
WP_002344219.1	WP_012661610.1	WP_050335105.1	CD	HO	HO
WP_002344220.1	WP_012661611.1	WP_050335106.1	CD	HO	HO
WP_002344587.1	WP_012661910.1	WP_050335109.1	CD	CD	CD
WP_002344588.1	WP_012661911.1	WP_050335110.1	CD	CD	CD
WP_002344850.1	WP_012661135.1	WP_050335113.1	HO	HO	CD
WP_002344849.1	WP_012661136.1	WP_050335114.1	HO	HO	CD
WP_002344843.1	WP_012661142.1	WP_050335116.1	HO	HO	CD
WP_002344842.1	WP_012661143.1	WP_050335118.1	HO	HO	CD
WP_002344023.1	WP_012662178.1	WP_050335122.1	HO	CD	CD
WP_002344613.1	WP_012661807.1	WP_050335124.1	CD	CD	CD
WP_002344626.1	WP_012661317.1	WP_050335130.1	HO	CD	CD
WP_002344625.1	WP_012661316.1	WP_050335134.1	HO	CD	CD
WP_002344195.1	WP_012661715.1	WP_050335140.1	CD	CD	CD
WP_002344194.1	WP_012661716.1	WP_050335142.1	CD	CD	CD
WP_002344396.1	WP_012661727.1	WP_050335157.1	HO	HO	HO
WP_002343868.1	WP_012661174.1	WP_050335162.1	CD	CD	CD
WP_002343867.1	WP_012661173.1	WP_050335163.1	CD	CD	CD
WP_002344757.1	WP_012661169.1	WP_050335166.1	HO	CD	CD
WP_002344756.1	WP_012661168.1	WP_050335168.1	HO	CD	CD
WP_002344754.1	WP_012661166.1	WP_050335170.1	CD	HO	HO
WP_002343857.1	WP_012661439.1	WP_050335172.1	CD	HO	HO
WP_002344310.1	WP_012661928.1	WP_050335183.1	CD	CD	CD
WP_002345093.1	WP_012661026.1	WP_050335185.1	CD	CD	CD
WP_002344620.1	WP_012661488.1	WP_050335191.1	HO	CD	CD
WP_002344618.1	WP_012661490.1	WP_050335193.1	CD	HO	HO
WP_002344617.1	WP_012661491.1	WP_050335194.1	CD	HO	HO
WP_002344109.1	WP_012661878.1	WP_050335198.1	CD	HO	HO
WP_002344111.1	WP_012661880.1	WP_050335202.1	HO	CD	CD
WP_002344112.1	WP_012661882.1	WP_050335204.1	CD	HO	HO
WP_002344113.1	WP_012661883.1	WP_050335206.1	CD	HO	HO
WP_002344114.1	WP_012661884.1	WP_050335208.1	CD	HO	HO
WP_002344352.1	WP_012661263.1	WP_050335210.1	CD	HO	CD
WP_002344353.1	WP_012661264.1	WP_050335212.1	CD	HO	CD
WP_002344709.1	WP_012661941.1	WP_050335220.1	HO	CD	CD
WP_002344526.1	WP_012661950.1	WP_050335222.1	HO	CD	HO
WP_002344527.1	WP_012661949.1	WP_050335224.1	HO	CD	HO
WP_002344528.1	WP_012661948.1	WP_050335226.1	HO	CD	HO
WP_002344528.1	WP_012661948.1	WP_050335226.1	HO	CD	HO
WP_002344539.1	WP_012661930.1	WP_050335235.1	HO	CD	HO
WP_002344541.1	WP_012661208.1	WP_050335239.1	CD	CD	CD
WP_002344542.1	WP_012661207.1	WP_050335240.1	CD	CD	CD
WP_002344543.1	WP_012661206.1	WP_050335241.1	CD	CD	CD
WP_002344354.1	WP_012661265.1	WP_050335242.1	CD	HO	CD
WP_002344356.1	WP_012661267.1	WP_050335244.1	CD	HO	CD
WP_002344139.1	WP_012661285.1	WP_050335246.1	HO	HO	HO
WP_002344363.1	WP_012661274.1	WP_050335247.1	CD	HO	HO
WP_002344362.1	WP_012661273.1	WP_050335249.1	HO	CD	CD
WP_002344361.1	WP_012661272.1	WP_050335251.1	HO	CD	CD
WP_002344140.1	WP_012661286.1	WP_050335253.1	HO	HO	CD
WP_002344141.1	WP_012661287.1	WP_050335255.1	HO	HO	CD
WP_002344239.1	WP_012661676.1	WP_050335256.1	CD	CD	HO
WP_002344287.1	WP_012661288.1	WP_050335259.1	CD	HO	CD
WP_002344044.1	WP_012661510.1	WP_050335266.1	CD	CD	CD
WP_002344289.1	WP_012661512.1	WP_050335269.1	CD	HO	HO
WP_002344288.1	WP_012661513.1	WP_050335271.1	CD	HO	HO
WP_002344049.1	WP_012661505.1	WP_050335272.1	CD	CD	HO
WP_002344050.1	WP_012661504.1	WP_050335275.1	CD	CD	HO
WP_002344345.1	WP_012661603.1	WP_050335279.1	CD	CD	CD
WP_002344346.1	WP_012661604.1	WP_050335280.1	CD	CD	CD
WP_002344601.1	WP_012661919.1	WP_050335282.1	HO	HO	CD
WP_002344600.1	WP_012661918.1	WP_050335285.1	HO	HO	CD
WP_002344599.1	WP_012661917.1	WP_050335286.1	HO	HO	CD
WP_002344598.1	WP_012661916.1	WP_050335288.1	CD	CD	HO
WP_002344596.1	WP_012661914.1	WP_050335290.1	CD	CD	HO
WP_002344908.1	WP_012660997.1	WP_050335293.1	CD	HO	CD
WP_002344967.1	WP_012660849.1	WP_050335297.1	HO	CD	CD
WP_002344029.1	WP_012661618.1	WP_050335299.1	CD	CD	CD
WP_002344028.1	WP_012661619.1	WP_050335301.1	CD	CD	CD
WP_002344027.1	WP_012661620.1	WP_050335303.1	CD	CD	CD
WP_002344026.1	WP_012661621.1	WP_050335304.1	CD	CD	CD
WP_002344025.1	WP_012661622.1	WP_050335305.1	HO	HO	HO
WP_002344375.1	WP_012661279.1	WP_050335307.1	HO	HO	CD
WP_002344371.1	WP_012661283.1	WP_050335308.1	HO	HO	HO
WP_002343881.1	WP_012661738.1	WP_050335312.1	CD	CD	CD
WP_002344606.1	WP_012661924.1	WP_050335314.1	HO	HO	CD
WP_002344605.1	WP_012661923.1	WP_050335316.1	CD	CD	HO
WP_002344604.1	WP_012661922.1	WP_050335317.1	CD	CD	HO
WP_002344603.1	WP_012661921.1	WP_050335320.1	CD	CD	HO
WP_002344602.1	WP_012661920.1	WP_050335322.1	HO	HO	CD
WP_002344747.1	WP_012661728.1	WP_050335324.1	HO	CD	CD
WP_002343898.1	WP_012661400.1	WP_050335328.1	CD	CD	CD
WP_002343897.1	WP_012661399.1	WP_050335329.1	CD	CD	CD
WP_002343896.1	WP_012661398.1	WP_050335331.1	CD	CD	CD
WP_002343895.1	WP_012661397.1	WP_050335336.1	HO	HO	HO
WP_002344257.1	WP_012661293.1	WP_050335338.1	CD	HO	CD
WP_002344259.1	WP_012661295.1	WP_050335342.1	CD	HO	CD
WP_002344260.1	WP_012661296.1	WP_050335344.1	CD	HO	CD
WP_002344261.1	WP_012661297.1	WP_050335346.1	CD	HO	CD
WP_002344323.1	WP_012661394.1	WP_050335349.1	HO	HO	HO
WP_002344326.1	WP_012661391.1	WP_050335353.1	HO	HO	HO
WP_002344327.1	WP_012661390.1	WP_050335355.1	HO	HO	HO
WP_002344328.1	WP_012661389.1	WP_050335357.1	HO	HO	HO
WP_002344347.1	WP_012661605.1	WP_050335363.1	CD	CD	CD
WP_002344467.1	WP_012661667.1	WP_050335371.1	CD	HO	HO
WP_002344466.1	WP_012661668.1	WP_050335373.1	CD	HO	HO
WP_002343884.1	WP_012661734.1	WP_050335378.1	HO	HO	CD
WP_002343885.1	WP_012661733.1	WP_050335379.1	CD	CD	HO
WP_002343886.1	WP_012661732.1	WP_050335381.1	CD	CD	HO
WP_002344304.1	WP_012661839.1	WP_050335383.1	CD	CD	HO
WP_002343630.1	WP_012661194.1	WP_050335385.1	HO	CD	HO
WP_002343927.1	WP_012661189.1	WP_050335477.1	CD	CD	CD
WP_002343913.1	WP_012661186.1	WP_050335482.1	CD	CD	CD
WP_002343912.1	WP_012661185.1	WP_050335483.1	CD	CD	CD
WP_002344386.1	WP_012661837.1	WP_050335485.1	CD	HO	CD
WP_002344390.1	WP_012661834.1	WP_050335488.1	CD	HO	CD
WP_002344391.1	WP_012661833.1	WP_050335490.1	HO	CD	HO
WP_002344392.1	WP_012661832.1	WP_050335491.1	HO	CD	HO
WP_002344337.1	WP_012661831.1	WP_050335494.1	CD	CD	HO
WP_002344566.1	WP_012661792.1	WP_050335499.1	CD	CD	CD
WP_002344567.1	WP_012661793.1	WP_050335501.1	CD	CD	CD
WP_002344568.1	WP_012661794.1	WP_050335503.1	CD	CD	CD
WP_002344569.1	WP_012661795.1	WP_050335505.1	CD	CD	CD
WP_002344571.1	WP_012661797.1	WP_050335507.1	CD	CD	CD
WP_002344572.1	WP_012661798.1	WP_050335509.1	CD	CD	CD
WP_002344573.1	WP_012661799.1	WP_050335510.1	CD	CD	CD
WP_002344608.1	WP_012661805.1	WP_050335512.1	CD	HO	CD
WP_002344609.1	WP_012661804.1	WP_050335513.1	CD	HO	CD
WP_002345051.1	WP_012660908.1	WP_050335515.1	CD	HO	CD
WP_002344579.1	WP_012661803.1	WP_050335516.1	CD	CD	HO
WP_002344575.1	WP_012661800.1	WP_050335517.1	CD	CD	CD
WP_002344576.1	WP_012661801.1	WP_050335519.1	CD	CD	CD
WP_002344881.1	WP_012661106.1	WP_050335524.1	CD	CD	CD
WP_002344152.1	WP_012661308.1	WP_050335529.1	HO	CD	HO
WP_002343663.1	WP_012660781.1	WP_050335531.1	CD	CD	HO
WP_002344198.1	WP_012661309.1	WP_050335534.1	HO	HO	CD
WP_002344199.1	WP_012661310.1	WP_050335536.1	CD	CD	HO
WP_002344136.1	WP_012661600.1	WP_050335540.1	CD	CD	CD
WP_002344298.1	WP_012661602.1	WP_050335542.1	CD	CD	CD
WP_002343822.1	WP_012661254.1	WP_050335554.1	HO	CD	CD
WP_002343823.1	WP_012661253.1	WP_050335556.1	CD	HO	HO
WP_002343824.1	WP_012661252.1	WP_050335557.1	CD	HO	HO
WP_002343825.1	WP_012661251.1	WP_050335558.1	CD	HO	HO
WP_002343826.1	WP_012661250.1	WP_050335562.1	CD	HO	HO
WP_002344509.1	WP_012661964.1	WP_050335567.1	CD	HO	CD
WP_002344510.1	WP_012661963.1	WP_050335569.1	CD	HO	CD
WP_002344970.1	WP_012660853.1	WP_050335571.1	HO	CD	CD
WP_002344513.1	WP_012661961.1	WP_050335574.1	CD	HO	CD
WP_002344514.1	WP_012661960.1	WP_050335576.1	CD	HO	CD
WP_002344517.1	WP_012661958.1	WP_050335580.1	CD	HO	CD
WP_002344518.1	WP_012661957.1	WP_050335581.1	CD	HO	CD
WP_002344519.1	WP_012661956.1	WP_050335582.1	CD	HO	CD
WP_002344520.1	WP_012661955.1	WP_050335585.1	CD	HO	CD
WP_002344522.1	WP_012661954.1	WP_050335586.1	CD	HO	CD
WP_002344524.1	WP_012661952.1	WP_050335593.1	CD	HO	CD
WP_002345037.1	WP_012660790.1	WP_050335594.1	CD	CD	CD
WP_002344525.1	WP_012661951.1	WP_050335595.1	CD	HO	CD
WP_002344784.1	WP_012661156.1	WP_050335597.1	CD	HO	CD
WP_002344785.1	WP_012661157.1	WP_050335598.1	CD	HO	CD
WP_002344786.1	WP_012661158.1	WP_050335600.1	CD	HO	CD
WP_002344787.1	WP_012661159.1	WP_050335602.1	HO	CD	HO
WP_002344395.1	WP_012661012.1	WP_050335603.1	HO	CD	HO
WP_002344966.1	WP_012660848.1	WP_050335607.1	HO	CD	CD
WP_002343831.1	WP_012661212.1	WP_050335608.1	HO	HO	CD
WP_002343832.1	WP_012661213.1	WP_050335610.1	HO	HO	CD
WP_002343833.1	WP_012661214.1	WP_050335613.1	HO	HO	CD
WP_002343834.1	WP_012661215.1	WP_050335614.1	HO	HO	CD
WP_002343835.1	WP_012661216.1	WP_050335615.1	CD	CD	HO
WP_002343836.1	WP_012661217.1	WP_050335619.1	CD	CD	HO
WP_002343838.1	WP_012661219.1	WP_050335621.1	CD	CD	HO
WP_002343841.1	WP_012661222.1	WP_050335622.1	CD	CD	HO
WP_002343842.1	WP_012661223.1	WP_050335624.1	CD	CD	HO
WP_002344837.1	WP_012661006.1	WP_050335626.1	HO	CD	CD
WP_002344836.1	WP_012661005.1	WP_050335636.1	CD	HO	HO
WP_002344835.1	WP_012661004.1	WP_050335637.1	CD	HO	HO
WP_002344738.1	WP_012662225.1	WP_050335648.1	HO	HO	CD
WP_002344737.1	WP_012662224.1	WP_050335651.1	CD	CD	HO
WP_002344735.1	WP_012662222.1	WP_050335652.1	CD	CD	HO
WP_002344734.1	WP_012662221.1	WP_050335653.1	CD	CD	HO
WP_002343794.1	WP_012660924.1	WP_050335658.1	HO	HO	HO
WP_002343791.1	WP_012660921.1	WP_050335662.1	HO	HO	HO
WP_002344831.1	WP_012661151.1	WP_050335666.1	CD	HO	CD
WP_002343484.1	WP_012660833.1	WP_050335670.1	HO	CD	HO
WP_002344312.1	WP_012661970.1	WP_050335673.1	CD	CD	HO
WP_002344336.1	WP_012661628.1	WP_050335677.1	CD	HO	HO
WP_002344186.1	WP_012661493.1	WP_050335696.1	CD	HO	CD
WP_002343675.1	WP_012662197.1	WP_050335697.1	HO	HO	CD
WP_002343678.1	WP_012662194.1	WP_050335699.1	HO	HO	CD
WP_002343764.1	WP_012662048.1	WP_050335701.1	CD	CD	CD
WP_002343763.1	WP_012662049.1	WP_050335702.1	CD	CD	CD
WP_002343762.1	WP_012662050.1	WP_050335703.1	CD	CD	CD
WP_002343760.1	WP_012662052.1	WP_050335707.1	CD	CD	CD
WP_002343759.1	WP_012662053.1	WP_050335709.1	CD	CD	CD
WP_002343755.1	WP_012662057.1	WP_050335711.1	CD	CD	CD
WP_002343754.1	WP_012662058.1	WP_050335712.1	CD	CD	CD
WP_002343752.1	WP_012662060.1	WP_050335714.1	CD	CD	CD
WP_002343751.1	WP_012662061.1	WP_050335715.1	CD	CD	CD
WP_002343750.1	WP_012662062.1	WP_050335717.1	CD	CD	CD
WP_002343722.1	WP_012662064.1	WP_050335720.1	HO	CD	CD
WP_002343723.1	WP_012662065.1	WP_050335721.1	HO	CD	CD
WP_002343728.1	WP_012662070.1	WP_050335727.1	HO	CD	CD
WP_002343729.1	WP_012662071.1	WP_050335728.1	HO	CD	CD
WP_002344335.1	WP_012661689.1	WP_050335733.1	HO	HO	HO
WP_002343628.1	WP_012660803.1	WP_050335735.1	CD	CD	CD
WP_002343681.1	WP_012662191.1	WP_050335737.1	CD	CD	CD
WP_002343679.1	WP_012662193.1	WP_050335739.1	HO	HO	HO
WP_002343546.1	WP_012660877.1	WP_050335740.1	HO	HO	HO
WP_002343800.1	WP_012662244.1	WP_050335741.1	HO	HO	CD
WP_002343810.1	WP_012662234.1	WP_050335742.1	CD	CD	CD
WP_002343809.1	WP_012662235.1	WP_050335743.1	CD	CD	CD
WP_002343808.1	WP_012662236.1	WP_050335744.1	CD	CD	CD
WP_002343806.1	WP_012662238.1	WP_050335746.1	HO	HO	HO
WP_002343805.1	WP_012662239.1	WP_050335747.1	HO	HO	HO
WP_002343804.1	WP_012662240.1	WP_050335748.1	HO	HO	HO
WP_002343803.1	WP_012662241.1	WP_050335749.1	HO	HO	HO
WP_002343802.1	WP_012662242.1	WP_050335750.1	HO	HO	HO
WP_002345002.1	WP_012662185.1	WP_050335754.1	HO	HO	CD
WP_002345007.1	WP_012662184.1	WP_050335755.1	HO	HO	CD
WP_002345006.1	WP_012662183.1	WP_050335756.1	CD	CD	HO
WP_002345005.1	WP_012662182.1	WP_050335757.1	CD	CD	HO
WP_002345004.1	WP_012662181.1	WP_050335758.1	CD	CD	HO
WP_002345003.1	WP_012662180.1	WP_050335759.1	CD	CD	HO
WP_002344459.1	WP_012661627.1	WP_050335771.1	HO	HO	CD
WP_002343814.1	WP_012662231.1	WP_050335773.1	CD	CD	CD
WP_002343812.1	WP_012662232.1	WP_050335776.1	CD	CD	CD
WP_002343664.1	WP_012660782.1	WP_050335780.1	CD	CD	CD
WP_002343869.1	WP_012661013.1	WP_050335825.1	HO	HO	CD
WP_002343870.1	WP_012661014.1	WP_050335827.1	HO	HO	CD
WP_002343871.1	WP_012661015.1	WP_050335829.1	CD	CD	HO
WP_002344623.1	WP_012661485.1	WP_050335832.1	HO	CD	HO
WP_002343682.1	WP_012662175.1	WP_050335839.1	HO	HO	CD
WP_002343683.1	WP_012662174.1	WP_050335841.1	HO	HO	CD
WP_002343652.1	WP_012662169.1	WP_050335842.1	CD	HO	CD
WP_002343651.1	WP_012662168.1	WP_050335844.1	HO	CD	HO
WP_002343650.1	WP_012662167.1	WP_050335846.1	HO	CD	HO
WP_002343649.1	WP_012662165.1	WP_050335848.1	HO	CD	HO
WP_002343648.1	WP_012662164.1	WP_050335850.1	HO	CD	HO
WP_002343646.1	WP_012662161.1	WP_050335852.1	HO	CD	HO
WP_002343645.1	WP_012662160.1	WP_050335854.1	HO	CD	HO
WP_002343644.1	WP_012662159.1	WP_050335856.1	HO	CD	HO
WP_002343721.1	WP_012662092.1	WP_050335859.1	CD	CD	HO
WP_002343732.1	WP_012662080.1	WP_050335862.1	CD	HO	CD
WP_002343731.1	WP_012662079.1	WP_050335863.1	CD	HO	CD
WP_002344948.1	WP_012662143.1	WP_050335865.1	CD	CD	HO
WP_002344945.1	WP_012662140.1	WP_050335867.1	CD	CD	HO
WP_002344944.1	WP_012662139.1	WP_050335868.1	CD	CD	HO
WP_002344943.1	WP_012662138.1	WP_050335869.1	CD	CD	HO
WP_002344942.1	WP_012662137.1	WP_050335870.1	CD	CD	HO
WP_002344941.1	WP_012662136.1	WP_050335871.1	CD	CD	HO
WP_002344940.1	WP_012662135.1	WP_050335872.1	CD	CD	HO
WP_002344939.1	WP_012662134.1	WP_050335873.1	CD	CD	HO
WP_002344937.1	WP_012662132.1	WP_050335875.1	CD	CD	HO
WP_002344936.1	WP_012662131.1	WP_050335876.1	CD	CD	HO
WP_002344935.1	WP_012662130.1	WP_050335877.1	CD	CD	HO
WP_002343625.1	WP_012662128.1	WP_050335878.1	CD	HO	CD
WP_002343624.1	WP_012662127.1	WP_050335905.1	HO	CD	HO
WP_002343621.1	WP_012662124.1	WP_050335906.1	HO	CD	HO
WP_002343620.1	WP_012662123.1	WP_050335907.1	HO	CD	HO
WP_002343619.1	WP_012662122.1	WP_050335908.1	HO	CD	HO
WP_002343617.1	WP_012662120.1	WP_050335909.1	HO	CD	HO
WP_002343616.1	WP_012662119.1	WP_050335910.1	HO	CD	HO
WP_002343614.1	WP_012662117.1	WP_050335911.1	HO	CD	HO
WP_002343612.1	WP_012662115.1	WP_050335912.1	HO	CD	HO
WP_002343611.1	WP_012662114.1	WP_050335913.1	HO	CD	HO
WP_002343610.1	WP_012662113.1	WP_050335914.1	HO	CD	HO
WP_002343609.1	WP_012662112.1	WP_050335915.1	HO	CD	HO
WP_002343707.1	WP_012662156.1	WP_050335917.1	HO	HO	HO
WP_002343706.1	WP_012662157.1	WP_050335918.1	HO	HO	HO
WP_002344982.1	WP_012661082.1	WP_050335920.1	CD	HO	HO
WP_002343655.1	WP_012662107.1	WP_050335921.1	HO	CD	HO
WP_002343654.1	WP_012662106.1	WP_050335922.1	HO	CD	HO
WP_002343485.1	WP_012662227.1	WP_050335923.1	CD	HO	CD
WP_002343478.1	WP_012662226.1	WP_050335927.1	CD	CD	HO
WP_002343498.1	WP_012660765.1	WP_050335928.1	HO	HO	HO
WP_002343818.1	WP_012661259.1	WP_050335930.1	HO	CD	CD
WP_002343674.1	WP_012662198.1	WP_050335931.1	HO	HO	HO
WP_002345077.1	WP_012660773.1	WP_050335932.1	CD	HO	CD
WP_002345040.1	WP_012660900.1	WP_050335935.1	CD	HO	HO
WP_002344862.1	WP_012661122.1	WP_050335959.1	CD	CD	CD
WP_002344978.1	WP_012660990.1	WP_050335962.1	HO	HO	HO
WP_002344033.1	WP_012661614.1	WP_050335964.1	HO	HO	CD
WP_002344180.1	WP_012661355.1	WP_050335968.1	HO	HO	HO
WP_002343548.1	WP_012660888.1	WP_050335974.1	CD	HO	HO
WP_002344417.1	WP_012661246.1	WP_050335976.1	CD	CD	CD
WP_002344351.1	WP_012661262.1	WP_050335981.1	CD	HO	CD
WP_002344907.1	WP_012660996.1	WP_050335984.1	CD	HO	CD
WP_002344263.1	WP_012661299.1	WP_050335986.1	HO	CD	HO
WP_002344394.1	WP_012661011.1	WP_050335991.1	CD	HO	CD
WP_002343666.1	WP_012660784.1	WP_050335995.1	CD	CD	HO
WP_002343676.1	WP_012662196.1	WP_050336000.1	HO	HO	CD
WP_002343781.1	WP_012662027.1	WP_069435714.1	HO	HO	CD
WP_002344854.1	WP_012661131.1	WP_069435718.1	CD	CD	CD
WP_002344960.1	WP_002781429.1	WP_081617952.1	HO	CD	CD
WP_002344538.1	WP_012661931.1	WP_081755363.1	CD	HO	CD
WP_002343892.1	WP_012661069.1	WP_082162605.1	HO	CD	HO
WP_002344500.1	WP_012661767.1	WP_082162609.1	HO	HO	HO
WP_002344212.1	WP_012661339.1	WP_082162613.1	CD	HO	HO
WP_002344540.1	WP_012661209.1	WP_082162615.1	CD	CD	CD
WP_002344387.1	WP_012661836.1	WP_082162622.1	CD	HO	CD
WP_002344301.1	WP_012661313.1	WP_082162623.1	HO	HO	HO
WP_002343795.1	WP_012660925.1	WP_082162625.1	HO	HO	HO
WP_002343680.1	WP_012662192.1	WP_082162628.1	CD	CD	CD
WP_002344494.1	WP_012661761.1	WP_082162633.1	HO	HO	HO

## Sheet: 5
Klebsiella pneumoniae (A)	Klebsiella oxytoca (B)	Escherichia coli (C)	Orientation in A	Orientation in B	Orientation in C
WP_005229578.1	WP_004871826.1	WP_006776737.1	CD	CD	CD
WP_005229577.1	WP_004107206.1	WP_006776738.1	CD	CD	CD
WP_005229576.1	WP_032751800.1	WP_006776739.1	CD	CD	CD
WP_005229575.1	WP_004126944.1	WP_006776740.1	CD	CD	CD
WP_005229574.1	WP_032751801.1	WP_006776743.1	CD	CD	CD
WP_005229571.1	WP_032751803.1	WP_006776745.1	CD	CD	CD
WP_005229570.1	WP_025107561.1	WP_006776746.1	CD	CD	CD
WP_005229568.1	WP_032751806.1	WP_006776748.1	CD	CD	CD
WP_005229567.1	WP_071846050.1	WP_006776749.1	CD	CD	CD
WP_005229566.1	WP_032751807.1	WP_006776751.1	CD	CD	CD
WP_005229565.1	WP_032694303.1	WP_006776752.1	HO	HO	HO
WP_005229564.1	WP_004126917.1	WP_006776753.1	CD	CD	CD
WP_005229563.1	WP_004126915.1	WP_006776754.1	CD	CD	CD
WP_005229561.1	WP_047722790.1	WP_006776755.1	CD	CD	CD
WP_005229560.1	WP_047722791.1	WP_006776756.1	HO	HO	HO
WP_005229559.1	WP_047722792.1	WP_006776757.1	CD	CD	CD
WP_005229558.1	WP_004855669.1	WP_006776758.1	CD	CD	CD
WP_005229557.1	WP_004855665.1	WP_006776764.1	CD	CD	CD
WP_005229556.1	WP_014227322.1	WP_006776765.1	CD	CD	CD
WP_005229555.1	WP_004855659.1	WP_006776766.1	CD	CD	CD
WP_005229550.1	WP_004855651.1	WP_006776767.1	HO	HO	HO
WP_005229547.1	WP_004107126.1	WP_006776768.1	HO	HO	HO
WP_005229545.1	WP_047722794.1	WP_006776770.1	CD	CD	CD
WP_005229544.1	WP_004855635.1	WP_006776771.1	CD	CD	CD
WP_005229543.1	WP_004107112.1	WP_006776772.1	CD	CD	CD
WP_005229542.1	WP_032718749.1	WP_006776773.1	CD	CD	CD
WP_005229541.1	WP_014227316.1	WP_006776774.1	CD	CD	CD
WP_005229540.1	WP_004107098.1	WP_006776775.1	CD	CD	CD
WP_005227915.1	WP_014839035.1	WP_006776776.1	HO	HO	HO
WP_005229539.1	WP_025107571.1	WP_006776778.1	CD	CD	CD
WP_005229536.1	WP_025107573.1	WP_006776779.1	CD	CD	CD
WP_005229515.1	WP_047722799.1	WP_006776780.1	HO	HO	HO
WP_005229496.1	WP_025107595.1	WP_006776782.1	CD	CD	CD
WP_005229514.1	WP_009654083.1	WP_006776783.1	HO	HO	HO
WP_005228649.1	WP_047722954.1	WP_006776811.1	CD	CD	CD
WP_005229485.1	WP_047722811.1	WP_006776848.1	CD	CD	CD
WP_005229481.1	WP_047722813.1	WP_006776849.1	HO	HO	HO
WP_005229480.1	WP_004855527.1	WP_006776850.1	HO	HO	HO
WP_005229478.1	WP_014227262.1	WP_006776851.1	CD	CD	CD
WP_005229466.1	WP_047722816.1	WP_006776852.1	HO	HO	HO
WP_005229465.1	WP_004855515.1	WP_006776853.1	HO	HO	HO
WP_005229464.1	WP_004855514.1	WP_006776854.1	HO	HO	HO
WP_005229463.1	WP_004106927.1	WP_006776855.1	HO	HO	HO
WP_005229462.1	WP_004126677.1	WP_006776856.1	HO	HO	HO
WP_005229461.1	WP_047722817.1	WP_006776857.1	CD	CD	CD
WP_005229460.1	WP_014227255.1	WP_006776858.1	HO	HO	HO
WP_005229455.1	WP_004126669.1	WP_006776860.1	HO	HO	HO
WP_005229446.1	WP_004106921.1	WP_006776861.1	CD	CD	CD
WP_005229445.1	WP_004855508.1	WP_006776862.1	CD	CD	CD
WP_005229444.1	WP_004855507.1	WP_006776863.1	HO	HO	HO
WP_005229443.1	WP_004855506.1	WP_006776864.1	HO	HO	HO
WP_005229442.1	WP_014227252.1	WP_006776865.1	HO	HO	HO
WP_005229441.1	WP_004126657.1	WP_006776866.1	CD	CD	CD
WP_005229440.1	WP_002436699.1	WP_006776867.1	CD	CD	CD
WP_005229439.1	WP_003024094.1	WP_006776868.1	CD	CD	CD
WP_005229438.1	WP_014227251.1	WP_006776869.1	CD	CD	CD
WP_005229437.1	WP_004106901.1	WP_006776870.1	HO	HO	HO
WP_005229435.1	WP_014227249.1	WP_006776871.1	HO	HO	HO
WP_005229431.1	WP_025107815.1	WP_006776872.1	HO	HO	CD
WP_005229432.1	WP_032751699.1	WP_006776873.1	HO	HO	CD
WP_005229424.1	WP_047722819.1	WP_006776880.1	HO	HO	HO
WP_005229423.1	WP_014227240.1	WP_006776881.1	HO	HO	HO
WP_005229422.1	WP_014227239.1	WP_006776882.1	HO	HO	HO
WP_005229421.1	WP_014227238.1	WP_006776884.1	CD	CD	CD
WP_005229420.1	WP_032751695.1	WP_006776885.1	CD	CD	CD
WP_005229434.1	WP_032751704.1	WP_006776886.1	HO	HO	CD
WP_005229418.1	WP_025107809.1	WP_006776887.1	HO	HO	HO
WP_005229417.1	WP_025107808.1	WP_006776888.1	HO	HO	HO
WP_005229416.1	WP_014227235.1	WP_006776889.1	HO	HO	HO
WP_005229415.1	WP_004126582.1	WP_006776890.1	CD	CD	CD
WP_005229414.1	WP_004106850.1	WP_006776891.1	CD	CD	CD
WP_005229413.1	WP_004106849.1	WP_006776892.1	CD	CD	CD
WP_005229412.1	WP_004855462.1	WP_006776893.1	CD	CD	CD
WP_005229411.1	WP_004106845.1	WP_006776894.1	CD	CD	CD
WP_005229410.1	WP_014227233.1	WP_006776895.1	HO	HO	HO
WP_005229409.1	WP_047722820.1	WP_006776896.1	HO	HO	HO
WP_005229408.1	WP_014227231.1	WP_006776897.1	HO	HO	HO
WP_005229407.1	WP_038423856.1	WP_006776898.1	HO	HO	HO
WP_005229406.1	WP_014227229.1	WP_006776901.1	HO	HO	HO
WP_005229405.1	WP_004855451.1	WP_006776902.1	CD	CD	CD
WP_005229404.1	WP_014227228.1	WP_006776903.1	HO	HO	HO
WP_005229403.1	WP_025106769.1	WP_006776904.1	HO	HO	HO
WP_005229402.1	WP_004855446.1	WP_006776905.1	HO	HO	HO
WP_005229400.1	WP_004855442.1	WP_006776907.1	CD	CD	CD
WP_005229399.1	WP_014227226.1	WP_006776913.1	CD	CD	CD
WP_005229398.1	WP_047722821.1	WP_006776914.1	CD	CD	CD
WP_005229397.1	WP_014227224.1	WP_006776915.1	CD	CD	CD
WP_005229395.1	WP_032751668.1	WP_006776935.1	HO	HO	HO
WP_005229393.1	WP_071530269.1	WP_006776936.1	CD	CD	CD
WP_005229392.1	WP_004126484.1	WP_006776937.1	HO	HO	HO
WP_005229391.1	WP_032751665.1	WP_006776938.1	HO	HO	HO
WP_005229390.1	WP_004855381.1	WP_006776939.1	HO	HO	HO
WP_005229389.1	WP_014227205.1	WP_006776940.1	HO	HO	HO
WP_005229388.1	WP_025106783.1	WP_006776941.1	CD	CD	CD
WP_005229387.1	WP_014227203.1	WP_006776942.1	CD	CD	CD
WP_005229386.1	WP_025106785.1	WP_006776943.1	CD	CD	CD
WP_005229384.1	WP_025106787.1	WP_006776945.1	HO	HO	HO
WP_005229383.1	WP_014227200.1	WP_006776946.1	CD	CD	CD
WP_005229382.1	WP_004126458.1	WP_006776947.1	CD	CD	CD
WP_005229381.1	WP_025106788.1	WP_006776948.1	CD	CD	CD
WP_005229380.1	WP_004106778.1	WP_006776949.1	CD	CD	CD
WP_005229378.1	WP_004126446.1	WP_006776950.1	HO	HO	HO
WP_005229377.1	WP_004106774.1	WP_006776951.1	HO	HO	HO
WP_005229375.1	WP_004126443.1	WP_006776952.1	CD	CD	CD
WP_005229374.1	WP_009652700.1	WP_006776953.1	HO	HO	HO
WP_005229368.1	WP_004855336.1	WP_006776954.1	HO	HO	HO
WP_005229367.1	WP_047722830.1	WP_006776955.1	CD	CD	CD
WP_005229366.1	WP_004137819.1	WP_006776956.1	HO	HO	HO
WP_005229365.1	WP_025106795.1	WP_006776957.1	HO	HO	HO
WP_005229364.1	WP_032751649.1	WP_006776958.1	CD	CD	CD
WP_005229363.1	WP_047722831.1	WP_006776959.1	CD	CD	CD
WP_005228656.1	WP_032751110.1	WP_006776960.1	HO	HO	CD
WP_005229362.1	WP_014227190.1	WP_006776965.1	CD	CD	CD
WP_005229358.1	WP_004855324.1	WP_006776966.1	CD	CD	CD
WP_005229357.1	WP_014227188.1	WP_006776967.1	CD	CD	CD
WP_005229356.1	WP_025106797.1	WP_006776968.1	CD	CD	CD
WP_005229355.1	WP_004855320.1	WP_006776969.1	CD	CD	CD
WP_005229354.1	WP_014227185.1	WP_006776970.1	CD	CD	CD
WP_005229345.1	WP_047722836.1	WP_006776974.1	HO	HO	HO
WP_005229344.1	WP_047722837.1	WP_006776975.1	HO	HO	HO
WP_005229342.1	WP_004855289.1	WP_006776976.1	CD	CD	CD
WP_005229341.1	WP_032694187.1	WP_006776977.1	CD	CD	CD
WP_005229340.1	WP_014839747.1	WP_006776978.1	CD	CD	CD
WP_005229339.1	WP_032751634.1	WP_006776979.1	CD	CD	CD
WP_005229338.1	WP_025106808.1	WP_006776980.1	CD	CD	CD
WP_005229337.1	WP_032751632.1	WP_006776981.1	CD	CD	CD
WP_005229335.1	WP_074177383.1	WP_006776982.1	CD	CD	CD
WP_005229334.1	WP_014227166.1	WP_006776983.1	CD	CD	CD
WP_005229333.1	WP_032751626.1	WP_006776984.1	CD	CD	CD
WP_005229332.1	WP_032751624.1	WP_006776985.1	HO	HO	HO
WP_005228642.1	WP_032694725.1	WP_006776986.1	HO	HO	CD
WP_005229330.1	WP_032751622.1	WP_006776987.1	CD	CD	CD
WP_005229329.1	WP_004126314.1	WP_006776988.1	HO	HO	HO
WP_005229328.1	WP_004134249.1	WP_006776989.1	HO	HO	HO
WP_005229327.1	WP_014227163.1	WP_006776990.1	HO	HO	HO
WP_005229324.1	WP_014227158.1	WP_006776992.1	HO	HO	HO
WP_005227078.1	WP_025107119.1	WP_006777006.1	CD	CD	CD
WP_005228672.1	WP_047722939.1	WP_006777013.1	CD	CD	HO
WP_005228673.1	WP_032751164.1	WP_006777014.1	CD	CD	HO
WP_005229321.1	WP_032751613.1	WP_006777016.1	HO	HO	HO
WP_005229320.1	WP_009651758.1	WP_006777017.1	HO	HO	HO
WP_005229318.1	WP_014839726.1	WP_006777018.1	CD	CD	CD
WP_005229317.1	WP_014227143.1	WP_006777019.1	CD	CD	CD
WP_005229316.1	WP_025106828.1	WP_006777020.1	HO	HO	HO
WP_005229315.1	WP_004126268.1	WP_006777021.1	HO	HO	HO
WP_005229314.1	WP_004855171.1	WP_006777022.1	CD	CD	CD
WP_005229313.1	WP_014227140.1	WP_006777023.1	HO	HO	HO
WP_005229312.1	WP_014227139.1	WP_006777024.1	CD	CD	CD
WP_005224895.1	WP_028016386.1	WP_006777056.1	HO	CD	CD
WP_005224894.1	WP_047724800.1	WP_006777057.1	HO	CD	CD
WP_005224893.1	WP_021314392.1	WP_006777058.1	HO	CD	CD
WP_005229310.1	WP_025106836.1	WP_006777060.1	HO	HO	HO
WP_005229309.1	WP_047722842.1	WP_006777061.1	HO	HO	HO
WP_005229308.1	WP_032751597.1	WP_006777062.1	HO	HO	HO
WP_005229307.1	WP_004855132.1	WP_006777063.1	HO	HO	HO
WP_005229306.1	WP_047722843.1	WP_006777064.1	HO	HO	HO
WP_005229305.1	WP_047722844.1	WP_006777065.1	HO	HO	HO
WP_005229295.1	WP_009654337.1	WP_006777067.1	HO	HO	HO
WP_005229293.1	WP_047722845.1	WP_006777068.1	CD	CD	CD
WP_005229292.1	WP_004855087.1	WP_006777069.1	HO	HO	HO
WP_005229291.1	WP_025106844.1	WP_006777070.1	HO	HO	HO
WP_005229290.1	WP_004106582.1	WP_006777071.1	CD	CD	CD
WP_005229289.1	WP_032751584.1	WP_006777072.1	HO	HO	HO
WP_005229288.1	WP_047722846.1	WP_006777073.1	HO	HO	HO
WP_005229287.1	WP_025106846.1	WP_006777074.1	CD	CD	CD
WP_005229286.1	WP_004106574.1	WP_006777075.1	HO	HO	HO
WP_005229285.1	WP_014227097.1	WP_006777076.1	HO	HO	HO
WP_005229284.1	WP_032751583.1	WP_006777077.1	CD	CD	CD
WP_005229283.1	WP_004106557.1	WP_006777078.1	CD	CD	CD
WP_005229282.1	WP_025106848.1	WP_006777079.1	CD	CD	CD
WP_005229281.1	WP_004106554.1	WP_006777080.1	CD	CD	CD
WP_005229277.1	WP_032751579.1	WP_006777081.1	CD	CD	CD
WP_005229276.1	WP_032751578.1	WP_006777083.1	HO	HO	HO
WP_005229273.1	WP_032751577.1	WP_006777084.1	CD	CD	CD
WP_005229272.1	WP_047722848.1	WP_006777085.1	CD	CD	CD
WP_005229271.1	WP_032751575.1	WP_006777086.1	CD	CD	CD
WP_005229270.1	WP_004855045.1	WP_006777087.1	CD	CD	CD
WP_005229269.1	WP_004870185.1	WP_006777088.1	CD	CD	CD
WP_005229266.1	WP_004855028.1	WP_006777090.1	CD	CD	CD
WP_005229265.1	WP_004126134.1	WP_006777091.1	CD	CD	CD
WP_005229264.1	WP_047722851.1	WP_006777092.1	CD	CD	CD
WP_005229263.1	WP_025107858.1	WP_006777093.1	CD	CD	CD
WP_005229262.1	WP_047722852.1	WP_006777094.1	CD	CD	CD
WP_005229261.1	WP_014227081.1	WP_006777095.1	HO	HO	HO
WP_005229260.1	WP_047722853.1	WP_006777096.1	CD	CD	CD
WP_005229259.1	WP_032751567.1	WP_006777100.1	HO	HO	HO
WP_005229257.1	WP_032751563.1	WP_006777101.1	CD	CD	CD
WP_005229256.1	WP_025107853.1	WP_006777102.1	CD	CD	CD
WP_005229255.1	WP_004106498.1	WP_006777103.1	CD	CD	CD
WP_005229254.1	WP_004854998.1	WP_006777104.1	CD	CD	CD
WP_005229253.1	WP_047722854.1	WP_006777105.1	CD	CD	CD
WP_005229251.1	WP_004854992.1	WP_006777107.1	CD	CD	CD
WP_005229250.1	WP_032751560.1	WP_006777108.1	CD	CD	CD
WP_005229249.1	WP_032751558.1	WP_006777109.1	CD	CD	CD
WP_005229248.1	WP_004106488.1	WP_006777110.1	CD	CD	CD
WP_005229247.1	WP_004854984.1	WP_006777111.1	CD	CD	CD
WP_005229246.1	WP_047722855.1	WP_006777112.1	CD	CD	CD
WP_005229244.1	WP_004854978.1	WP_006777117.1	HO	HO	HO
WP_005229243.1	WP_004126086.1	WP_006777118.1	CD	CD	CD
WP_005229242.1	WP_014227070.1	WP_006777119.1	CD	CD	CD
WP_005229241.1	WP_025107850.1	WP_006777120.1	CD	CD	CD
WP_005229240.1	WP_047722856.1	WP_006777124.1	HO	HO	HO
WP_005229239.1	WP_025107849.1	WP_006777125.1	CD	CD	CD
WP_005229238.1	WP_047722858.1	WP_006777126.1	CD	CD	CD
WP_005229237.1	WP_004134706.1	WP_006777127.1	HO	CD	HO
WP_005229236.1	WP_004106660.1	WP_006777128.1	HO	CD	HO
WP_005229235.1	WP_032694208.1	WP_006777129.1	HO	CD	HO
WP_005229234.1	WP_032751608.1	WP_006777130.1	CD	HO	CD
WP_005229232.1	WP_014227148.1	WP_006777132.1	HO	CD	HO
WP_005229231.1	WP_032751986.1	WP_006777133.1	HO	CD	HO
WP_005229230.1	WP_004126281.1	WP_006777134.1	HO	CD	HO
WP_005229229.1	WP_032751610.1	WP_006777135.1	HO	CD	HO
WP_005229228.1	WP_004106676.1	WP_006777136.1	HO	CD	HO
WP_005229227.1	WP_001157751.1	WP_006777137.1	CD	HO	CD
WP_005229226.1	WP_014227153.1	WP_006777138.1	CD	HO	CD
WP_005227164.1	WP_004138143.1	WP_006777139.1	CD	CD	HO
WP_005229225.1	WP_014227066.1	WP_006777141.1	HO	HO	HO
WP_005229223.1	WP_025107847.1	WP_006777143.1	HO	HO	HO
WP_005229222.1	WP_014227064.1	WP_006777144.1	HO	HO	HO
WP_005229221.1	WP_029946960.1	WP_006777145.1	HO	HO	HO
WP_005229220.1	WP_047722859.1	WP_006777146.1	HO	HO	HO
WP_005229219.1	WP_004854946.1	WP_006777147.1	CD	CD	CD
WP_005229218.1	WP_009654857.1	WP_006777148.1	HO	HO	HO
WP_005229217.1	WP_047722860.1	WP_006777149.1	CD	CD	CD
WP_005229216.1	WP_047722861.1	WP_006777150.1	CD	CD	CD
WP_005229215.1	WP_025107843.1	WP_006777151.1	CD	CD	CD
WP_005229214.1	WP_032751539.1	WP_006777153.1	CD	CD	CD
WP_005229213.1	WP_004106441.1	WP_006777154.1	CD	CD	CD
WP_005229212.1	WP_004854923.1	WP_006777155.1	CD	CD	CD
WP_005229211.1	WP_032751538.1	WP_006777156.1	CD	CD	CD
WP_005229210.1	WP_025107840.1	WP_006777157.1	CD	CD	CD
WP_005229209.1	WP_004126039.1	WP_006777158.1	CD	CD	CD
WP_005229208.1	WP_025107839.1	WP_006777159.1	CD	CD	CD
WP_005229207.1	WP_047722863.1	WP_006777160.1	CD	CD	CD
WP_005225345.1	WP_032748166.1	WP_006777173.1	HO	HO	HO
WP_005229206.1	WP_004854905.1	WP_006777175.1	HO	HO	HO
WP_005229205.1	WP_004854898.1	WP_006777177.1	HO	HO	HO
WP_005229204.1	WP_047722864.1	WP_006777178.1	HO	HO	HO
WP_005229201.1	WP_004854892.1	WP_006777179.1	HO	HO	HO
WP_005229200.1	WP_004854889.1	WP_006777180.1	CD	CD	CD
WP_005229199.1	WP_004854887.1	WP_006777181.1	CD	CD	CD
WP_005229198.1	WP_009654847.1	WP_006777182.1	CD	CD	CD
WP_005229197.1	WP_014227049.1	WP_006777183.1	CD	CD	CD
WP_005229196.1	WP_014839676.1	WP_006777184.1	CD	CD	CD
WP_005229195.1	WP_014839675.1	WP_006777185.1	HO	HO	HO
WP_005229194.1	WP_000242758.1	WP_006777186.1	HO	HO	HO
WP_005229193.1	WP_004854875.1	WP_006777187.1	CD	CD	CD
WP_005229192.1	WP_004854874.1	WP_006777188.1	HO	HO	HO
WP_005229191.1	WP_004125965.1	WP_006777189.1	HO	HO	HO
WP_005229190.1	WP_004854871.1	WP_006777190.1	HO	HO	HO
WP_005229188.1	WP_047722865.1	WP_006777191.1	HO	HO	HO
WP_005229187.1	WP_004854856.1	WP_006777192.1	CD	CD	CD
WP_005229186.1	WP_032751529.1	WP_006777193.1	CD	CD	CD
WP_005229185.1	WP_004106389.1	WP_006777194.1	CD	CD	CD
WP_005229184.1	WP_004854848.1	WP_006777195.1	CD	CD	CD
WP_005229183.1	WP_004106384.1	WP_006777196.1	HO	HO	HO
WP_005229182.1	WP_025107830.1	WP_006777197.1	CD	CD	CD
WP_005229181.1	WP_004106380.1	WP_006777198.1	CD	CD	CD
WP_005229180.1	WP_032751527.1	WP_006777199.1	CD	CD	CD
WP_005229179.1	WP_004854839.1	WP_006777200.1	CD	CD	CD
WP_005229178.1	WP_025107828.1	WP_006777201.1	CD	CD	CD
WP_005229177.1	WP_002920115.1	WP_006777202.1	CD	CD	CD
WP_005229176.1	WP_004106370.1	WP_006777203.1	CD	CD	CD
WP_005229175.1	WP_004115957.1	WP_006777204.1	CD	CD	CD
WP_005229174.1	WP_004097636.1	WP_006777205.1	CD	CD	CD
WP_005229173.1	WP_004125913.1	WP_006777206.1	CD	CD	CD
WP_005229172.1	WP_004125910.1	WP_006777207.1	CD	CD	CD
WP_005229171.1	WP_014839668.1	WP_006777208.1	HO	HO	HO
WP_005229170.1	WP_001181005.1	WP_006777209.1	CD	CD	CD
WP_005229168.1	WP_004106354.1	WP_006777210.1	CD	CD	CD
WP_005229167.1	WP_003031119.1	WP_006777211.1	CD	CD	CD
WP_005229166.1	WP_000617546.1	WP_006777212.1	CD	CD	CD
WP_005229165.1	WP_000301869.1	WP_006777213.1	CD	CD	CD
WP_005229164.1	WP_001138115.1	WP_006777214.1	CD	CD	CD
WP_005229163.1	WP_002919773.1	WP_006777215.1	CD	CD	CD
WP_005229162.1	WP_004106350.1	WP_006777216.1	CD	CD	CD
WP_005229161.1	WP_002919759.1	WP_006777217.1	CD	CD	CD
WP_005229160.1	WP_002919754.1	WP_006777218.1	CD	CD	CD
WP_005229159.1	WP_004106347.1	WP_006777219.1	CD	CD	CD
WP_005229158.1	WP_000613954.1	WP_006777220.1	CD	CD	CD
WP_005229157.1	WP_004106345.1	WP_006777221.1	CD	CD	CD
WP_005229156.1	WP_001096202.1	WP_006777222.1	CD	CD	CD
WP_005229155.1	WP_002919667.1	WP_006777223.1	CD	CD	CD
WP_005229154.1	WP_004106343.1	WP_006777224.1	CD	CD	CD
WP_005229153.1	WP_025107523.1	WP_006777225.1	CD	CD	CD
WP_005229152.1	WP_000358960.1	WP_006777226.1	CD	CD	CD
WP_005229151.1	WP_004106339.1	WP_006777227.1	CD	CD	CD
WP_005229150.1	WP_047722866.1	WP_006777228.1	CD	CD	CD
WP_005229149.1	WP_004106336.1	WP_006777229.1	CD	CD	CD
WP_005229148.1	WP_004106334.1	WP_006777230.1	CD	CD	CD
WP_005229147.1	WP_004106333.1	WP_006777232.1	CD	CD	CD
WP_005229146.1	WP_004138423.1	WP_006777233.1	CD	CD	CD
WP_005229145.1	WP_004125897.1	WP_006777234.1	CD	CD	CD
WP_005229144.1	WP_002919219.1	WP_006777235.1	CD	CD	CD
WP_005229143.1	WP_001216372.1	WP_006777236.1	CD	CD	CD
WP_005229142.1	WP_032751525.1	WP_006777237.1	CD	CD	CD
WP_005229141.1	WP_014227035.1	WP_006777238.1	CD	CD	CD
WP_005229140.1	WP_032751980.1	WP_006777240.1	HO	HO	HO
WP_005229139.1	WP_004125888.1	WP_006777241.1	HO	HO	HO
WP_005229138.1	WP_032751524.1	WP_006777242.1	HO	HO	HO
WP_005229137.1	WP_032751523.1	WP_006777243.1	HO	HO	HO
WP_005229136.1	WP_004854751.1	WP_006777244.1	HO	HO	HO
WP_005229135.1	WP_014227031.1	WP_006777245.1	CD	CD	CD
WP_005229134.1	WP_025107517.1	WP_006777246.1	CD	CD	CD
WP_005229133.1	WP_071846057.1	WP_006777247.1	CD	CD	CD
WP_005229132.1	WP_004854739.1	WP_006777248.1	CD	CD	CD
WP_005229131.1	WP_014227028.1	WP_006777249.1	CD	CD	CD
WP_005229130.1	WP_014227027.1	WP_006777250.1	CD	CD	CD
WP_005229129.1	WP_014839658.1	WP_006777251.1	HO	HO	HO
WP_005229128.1	WP_032751522.1	WP_006777256.1	HO	HO	HO
WP_005229127.1	WP_032751521.1	WP_006777257.1	HO	HO	HO
WP_005229126.1	WP_032751519.1	WP_006777258.1	HO	HO	HO
WP_005229125.1	WP_032751517.1	WP_006777259.1	CD	CD	CD
WP_005229102.1	WP_000462905.1	WP_006777262.1	HO	HO	HO
WP_005229101.1	WP_014227023.1	WP_006777263.1	HO	HO	HO
WP_005229100.1	WP_014227021.1	WP_006777264.1	HO	HO	HO
WP_005229099.1	WP_032751512.1	WP_006777265.1	HO	HO	HO
WP_005229098.1	WP_004125848.1	WP_006777266.1	HO	HO	HO
WP_005229097.1	WP_004125846.1	WP_006777267.1	HO	HO	HO
WP_005229096.1	WP_004125844.1	WP_006777268.1	HO	HO	HO
WP_005227800.1	WP_032751507.1	WP_006777270.1	HO	HO	HO
WP_005229091.1	WP_032751505.1	WP_006777271.1	CD	CD	CD
WP_005229090.1	WP_002918653.1	WP_006777272.1	CD	CD	CD
WP_005229089.1	WP_004106252.1	WP_006777273.1	CD	CD	CD
WP_005229088.1	WP_004125830.1	WP_006777275.1	CD	CD	CD
WP_005229087.1	WP_047722867.1	WP_006777276.1	CD	CD	CD
WP_005229086.1	WP_004125826.1	WP_006777277.1	CD	CD	CD
WP_005229085.1	WP_009651883.1	WP_006777278.1	CD	CD	CD
WP_005229084.1	WP_004854666.1	WP_006777279.1	CD	CD	CD
WP_005229083.1	WP_004854659.1	WP_006777280.1	HO	HO	HO
WP_005229082.1	WP_002918640.1	WP_006777281.1	CD	CD	CD
WP_005229081.1	WP_032751502.1	WP_006777282.1	CD	CD	CD
WP_005229080.1	WP_014227012.1	WP_006777283.1	CD	CD	CD
WP_005229079.1	WP_004854654.1	WP_006777284.1	CD	CD	CD
WP_005229077.1	WP_004106226.1	WP_006777285.1	HO	HO	HO
WP_005229076.1	WP_004106225.1	WP_006777286.1	HO	HO	HO
WP_005229075.1	WP_032751499.1	WP_006777287.1	CD	CD	CD
WP_005229074.1	WP_009651894.1	WP_006777288.1	HO	HO	HO
WP_005229073.1	WP_014226999.1	WP_006777289.1	HO	HO	HO
WP_005229072.1	WP_004854637.1	WP_006777290.1	HO	HO	HO
WP_005229071.1	WP_032751487.1	WP_006777291.1	CD	CD	CD
WP_005229070.1	WP_004106200.1	WP_006777292.1	CD	CD	CD
WP_005229069.1	WP_000829815.1	WP_006777293.1	CD	CD	CD
WP_005229068.1	WP_014226997.1	WP_006777294.1	CD	CD	CD
WP_005229067.1	WP_014226996.1	WP_006777295.1	CD	CD	CD
WP_005226857.1	WP_047724651.1	WP_006777298.1	HO	HO	CD
WP_005227003.1	WP_032751792.1	WP_006777299.1	CD	HO	CD
WP_005229066.1	WP_032751789.1	WP_006777300.1	CD	HO	CD
WP_005229065.1	WP_004854608.1	WP_006777305.1	HO	HO	HO
WP_005229064.1	WP_025108152.1	WP_006777306.1	HO	HO	HO
WP_005229063.1	WP_014226987.1	WP_006777307.1	CD	CD	CD
WP_005229058.1	WP_047722874.1	WP_006777308.1	CD	CD	CD
WP_005229057.1	WP_014226985.1	WP_006777309.1	CD	CD	CD
WP_005229056.1	WP_014226984.1	WP_006777310.1	CD	CD	CD
WP_005229055.1	WP_004106170.1	WP_006777312.1	HO	HO	HO
WP_005229054.1	WP_004106169.1	WP_006777313.1	HO	HO	HO
WP_005229053.1	WP_004854593.1	WP_006777314.1	HO	HO	HO
WP_005229052.1	WP_004106167.1	WP_006777315.1	HO	HO	HO
WP_005229051.1	WP_004854591.1	WP_006777316.1	HO	HO	HO
WP_005229050.1	WP_004125705.1	WP_006777317.1	HO	HO	HO
WP_005229049.1	WP_004125703.1	WP_006777318.1	HO	HO	HO
WP_005229048.1	WP_004854587.1	WP_006777319.1	HO	HO	HO
WP_005229047.1	WP_004854584.1	WP_006777320.1	HO	HO	HO
WP_005229046.1	WP_004854583.1	WP_006777321.1	HO	HO	HO
WP_005229045.1	WP_004854581.1	WP_006777322.1	HO	HO	HO
WP_005229044.1	WP_004125691.1	WP_006777323.1	CD	CD	CD
WP_005229043.1	WP_004125690.1	WP_006777324.1	CD	CD	CD
WP_005229042.1	WP_014226983.1	WP_006777325.1	CD	CD	CD
WP_005229041.1	WP_004125682.1	WP_006777326.1	CD	CD	CD
WP_005229040.1	WP_014839634.1	WP_006777327.1	CD	CD	CD
WP_005229039.1	WP_004106141.1	WP_006777328.1	CD	CD	CD
WP_005229038.1	WP_004854569.1	WP_006777329.1	CD	CD	CD
WP_005229037.1	WP_004854566.1	WP_006777330.1	HO	HO	HO
WP_005229036.1	WP_047722875.1	WP_006777331.1	HO	HO	HO
WP_005229034.1	WP_003861831.1	WP_006777333.1	CD	CD	CD
WP_005229033.1	WP_032751479.1	WP_006777334.1	CD	CD	CD
WP_005229032.1	WP_047722876.1	WP_006777335.1	CD	CD	CD
WP_005229031.1	WP_032751477.1	WP_006777336.1	HO	HO	HO
WP_005229030.1	WP_004854554.1	WP_006777337.1	CD	CD	CD
WP_005229029.1	WP_004139797.1	WP_006777338.1	HO	HO	HO
WP_005229028.1	WP_004106110.1	WP_006777339.1	CD	CD	CD
WP_005229027.1	WP_004854549.1	WP_006777340.1	CD	CD	CD
WP_005229026.1	WP_014226978.1	WP_006777341.1	CD	CD	CD
WP_005229025.1	WP_014226977.1	WP_006777342.1	CD	CD	CD
WP_005229024.1	WP_004106103.1	WP_006777343.1	CD	CD	CD
WP_005229019.1	WP_032751471.1	WP_006777345.1	HO	HO	HO
WP_005229016.1	WP_004125659.1	WP_006777346.1	CD	CD	CD
WP_005229015.1	WP_004854539.1	WP_006777347.1	CD	CD	CD
WP_005229014.1	WP_025108147.1	WP_006777348.1	CD	CD	CD
WP_005229013.1	WP_004106092.1	WP_006777349.1	CD	CD	CD
WP_005229012.1	WP_032751469.1	WP_006777350.1	CD	CD	CD
WP_005229011.1	WP_002918244.1	WP_006777351.1	CD	CD	CD
WP_005229009.1	WP_047722877.1	WP_006777352.1	CD	CD	CD
WP_005229008.1	WP_004854535.1	WP_006777353.1	CD	CD	CD
WP_005229007.1	WP_014839626.1	WP_006777354.1	CD	CD	CD
WP_005229006.1	WP_047722878.1	WP_006777356.1	CD	CD	CD
WP_005229005.1	WP_047722879.1	WP_006777357.1	HO	HO	HO
WP_005229004.1	WP_032720215.1	WP_006777358.1	HO	HO	HO
WP_005229003.1	WP_004106058.1	WP_006777359.1	HO	HO	HO
WP_005229002.1	WP_004854523.1	WP_006777360.1	CD	CD	CD
WP_005229001.1	WP_004125592.1	WP_006777361.1	CD	CD	CD
WP_005229000.1	WP_004854522.1	WP_006777362.1	HO	HO	HO
WP_005228999.1	WP_046878315.1	WP_006777363.1	CD	CD	CD
WP_005228998.1	WP_004854517.1	WP_006777364.1	HO	HO	HO
WP_005228997.1	WP_032751460.1	WP_006777365.1	CD	CD	CD
WP_005228996.1	WP_047722880.1	WP_006777366.1	CD	CD	CD
WP_005228995.1	WP_004125578.1	WP_006777367.1	HO	HO	HO
WP_005228994.1	WP_002918211.1	WP_006777368.1	HO	HO	HO
WP_005228993.1	WP_014226966.1	WP_006777369.1	HO	HO	HO
WP_005228992.1	WP_047722881.1	WP_006777370.1	HO	HO	HO
WP_005228991.1	WP_009651852.1	WP_006777371.1	CD	CD	CD
WP_005228984.1	WP_032751393.1	WP_006777387.1	HO	HO	HO
WP_005228976.1	WP_047722882.1	WP_006777391.1	HO	HO	HO
WP_005228974.1	WP_047722883.1	WP_006777392.1	CD	CD	CD
WP_005228973.1	WP_025108328.1	WP_006777393.1	CD	CD	CD
WP_005228972.1	WP_004105999.1	WP_006777394.1	CD	CD	CD
WP_005228971.1	WP_047722884.1	WP_006777395.1	CD	CD	CD
WP_005228966.1	WP_014226945.1	WP_006777410.1	HO	HO	HO
WP_005228965.1	WP_014226944.1	WP_006777411.1	CD	CD	CD
WP_005228964.1	WP_004105984.1	WP_006777414.1	HO	HO	HO
WP_005228963.1	WP_032693245.1	WP_006777415.1	HO	HO	HO
WP_005228962.1	WP_004125512.1	WP_006777416.1	HO	HO	HO
WP_005228961.1	WP_032693244.1	WP_006777417.1	HO	HO	HO
WP_005228960.1	WP_004854455.1	WP_006777418.1	HO	HO	HO
WP_005228959.1	WP_004854453.1	WP_006777419.1	HO	HO	HO
WP_005228958.1	WP_047722886.1	WP_006777420.1	HO	HO	HO
WP_005228957.1	WP_004854450.1	WP_006777421.1	HO	HO	HO
WP_005228956.1	WP_004125499.1	WP_006777422.1	HO	HO	HO
WP_005228955.1	WP_004854448.1	WP_006777423.1	HO	HO	HO
WP_005228954.1	WP_004854445.1	WP_006777428.1	HO	HO	HO
WP_005228953.1	WP_047722887.1	WP_006777429.1	CD	CD	CD
WP_005228952.1	WP_047722888.1	WP_006777430.1	CD	CD	CD
WP_005228951.1	WP_014226934.1	WP_006777431.1	CD	CD	CD
WP_005228950.1	WP_032751376.1	WP_006777432.1	HO	HO	HO
WP_005228949.1	WP_032751374.1	WP_006777433.1	HO	HO	HO
WP_005228948.1	WP_032751372.1	WP_006777434.1	HO	HO	HO
WP_005228947.1	WP_014839612.1	WP_006777436.1	HO	HO	HO
WP_005228944.1	WP_047722891.1	WP_006777437.1	CD	CD	CD
WP_005228943.1	WP_047722892.1	WP_006777440.1	HO	HO	HO
WP_005228934.1	WP_014226908.1	WP_006777448.1	HO	HO	HO
WP_005228933.1	WP_032751351.1	WP_006777450.1	HO	HO	HO
WP_005228931.1	WP_047722898.1	WP_006777451.1	CD	CD	CD
WP_005228907.1	WP_009651862.1	WP_006777452.1	CD	CD	CD
WP_005228906.1	WP_004105908.1	WP_006777453.1	HO	HO	HO
WP_005228905.1	WP_014226898.1	WP_006777454.1	HO	HO	HO
WP_005228904.1	WP_001144069.1	WP_006777455.1	HO	HO	HO
WP_005228903.1	WP_025105907.1	WP_006777456.1	CD	CD	CD
WP_005226754.1	WP_004851326.1	WP_006777457.1	HO	HO	HO
WP_005228892.1	WP_004854283.1	WP_006777461.1	HO	HO	HO
WP_005228891.1	WP_014226889.1	WP_006777462.1	CD	CD	CD
WP_005228890.1	WP_004854277.1	WP_006777463.1	CD	CD	CD
WP_005228889.1	WP_014226887.1	WP_006777464.1	HO	HO	HO
WP_005228888.1	WP_014226886.1	WP_006777465.1	HO	HO	HO
WP_005228887.1	WP_032751304.1	WP_006777466.1	CD	CD	CD
WP_005228886.1	WP_004854270.1	WP_006777467.1	CD	CD	CD
WP_005228885.1	WP_014226884.1	WP_006777468.1	CD	CD	CD
WP_005228883.1	WP_004854266.1	WP_006777472.1	CD	CD	CD
WP_005228882.1	WP_004854265.1	WP_006777477.1	HO	HO	HO
WP_005228881.1	WP_004854262.1	WP_006777478.1	CD	CD	CD
WP_005228880.1	WP_025105919.1	WP_006777480.1	HO	HO	HO
WP_005228879.1	WP_032751296.1	WP_006777481.1	CD	CD	CD
WP_005228878.1	WP_032751293.1	WP_006777482.1	HO	HO	HO
WP_005228877.1	WP_004125303.1	WP_006777483.1	HO	HO	HO
WP_005228876.1	WP_004854252.1	WP_006777484.1	HO	HO	HO
WP_005228875.1	WP_004854249.1	WP_006777485.1	CD	CD	CD
WP_005228874.1	WP_032751291.1	WP_006777486.1	CD	CD	CD
WP_005228873.1	WP_004854245.1	WP_006777487.1	CD	CD	CD
WP_005228872.1	WP_004854243.1	WP_006777488.1	CD	CD	CD
WP_005228871.1	WP_004854242.1	WP_006777489.1	CD	CD	CD
WP_005228870.1	WP_004125281.1	WP_006777490.1	HO	HO	HO
WP_005228869.1	WP_014226872.1	WP_006777491.1	HO	HO	HO
WP_005228868.1	WP_032751288.1	WP_006777493.1	HO	HO	HO
WP_005228867.1	WP_014226870.1	WP_006777494.1	HO	HO	HO
WP_005228866.1	WP_014839568.1	WP_006777495.1	CD	CD	CD
WP_005228865.1	WP_032751285.1	WP_006777496.1	CD	CD	CD
WP_005228864.1	WP_047722905.1	WP_006777497.1	CD	CD	CD
WP_005228863.1	WP_004125254.1	WP_006777498.1	CD	CD	CD
WP_005228862.1	WP_004854230.1	WP_006777499.1	CD	CD	CD
WP_005228861.1	WP_014226867.1	WP_006777500.1	CD	CD	CD
WP_005228859.1	WP_025105927.1	WP_006777503.1	HO	HO	HO
WP_005228858.1	WP_032692877.1	WP_006777504.1	HO	HO	HO
WP_005228857.1	WP_047722906.1	WP_006777506.1	CD	CD	CD
WP_005228856.1	WP_004125241.1	WP_006777507.1	HO	HO	HO
WP_005228855.1	WP_047722907.1	WP_006777508.1	HO	HO	HO
WP_005228853.1	WP_004105812.1	WP_006777509.1	CD	CD	CD
WP_005228852.1	WP_014226862.1	WP_006777510.1	CD	CD	CD
WP_005227108.1	WP_032749766.1	WP_006777511.1	HO	HO	HO
WP_005228849.1	WP_004105804.1	WP_006777512.1	CD	CD	CD
WP_005228113.1	WP_025106645.1	WP_006777513.1	HO	HO	HO
WP_005228848.1	WP_025105929.1	WP_006777514.1	CD	CD	CD
WP_005228846.1	WP_032692869.1	WP_006777525.1	HO	HO	HO
WP_005228843.1	WP_009654105.1	WP_006777526.1	CD	CD	CD
WP_005225176.1	WP_047724426.1	WP_006777550.1	HO	HO	CD
WP_005225188.1	WP_047724413.1	WP_006777552.1	HO	HO	CD
WP_005225187.1	WP_047725172.1	WP_006777553.1	HO	HO	CD
WP_005225186.1	WP_047724416.1	WP_006777554.1	HO	HO	CD
WP_005225185.1	WP_047724418.1	WP_006777555.1	HO	HO	CD
WP_005225184.1	WP_004098709.1	WP_006777556.1	HO	HO	CD
WP_005225182.1	WP_009654631.1	WP_006777558.1	HO	HO	CD
WP_005225181.1	WP_047724421.1	WP_006777559.1	HO	HO	CD
WP_005225180.1	WP_047724422.1	WP_006777560.1	HO	HO	CD
WP_005225179.1	WP_047724424.1	WP_006777561.1	HO	HO	CD
WP_005225178.1	WP_025107362.1	WP_006777562.1	HO	HO	CD
WP_005226597.1	WP_014229069.1	WP_006777587.1	CD	CD	CD
WP_005226598.1	WP_025108179.1	WP_006777588.1	CD	CD	CD
WP_005228769.1	WP_004135818.1	WP_006777643.1	HO	HO	HO
WP_005228768.1	WP_014226846.1	WP_006777644.1	CD	CD	CD
WP_005228767.1	WP_009651814.1	WP_006777645.1	HO	HO	HO
WP_005228766.1	WP_014839539.1	WP_006777646.1	HO	HO	HO
WP_005228764.1	WP_004854175.1	WP_006777647.1	HO	HO	HO
WP_005228763.1	WP_047722927.1	WP_006777648.1	HO	HO	HO
WP_005228762.1	WP_032751249.1	WP_006777649.1	CD	CD	CD
WP_005228761.1	WP_004854168.1	WP_006777650.1	CD	CD	CD
WP_005228760.1	WP_009651812.1	WP_006777652.1	CD	CD	CD
WP_005226344.1	WP_047724080.1	WP_006777653.1	CD	CD	CD
WP_005228759.1	WP_032751248.1	WP_006777655.1	HO	HO	HO
WP_005228758.1	WP_004854157.1	WP_006777656.1	HO	HO	HO
WP_005228757.1	WP_004854155.1	WP_006777657.1	HO	HO	HO
WP_005228756.1	WP_004105714.1	WP_006777658.1	HO	HO	HO
WP_005228755.1	WP_025105939.1	WP_006777659.1	HO	HO	HO
WP_005228754.1	WP_032751245.1	WP_006777660.1	CD	CD	CD
WP_005228751.1	WP_014226836.1	WP_006777661.1	HO	HO	HO
WP_005228750.1	WP_014226835.1	WP_006777662.1	HO	HO	HO
WP_005228749.1	WP_047722928.1	WP_006777663.1	HO	HO	HO
WP_005228748.1	WP_032720268.1	WP_006777664.1	HO	HO	HO
WP_005228747.1	WP_032751240.1	WP_006777665.1	HO	HO	HO
WP_005228746.1	WP_032751238.1	WP_006777666.1	HO	HO	HO
WP_005228745.1	WP_004854145.1	WP_006777667.1	HO	HO	HO
WP_005228744.1	WP_014226830.1	WP_006777668.1	HO	HO	HO
WP_005228742.1	WP_071846065.1	WP_006777671.1	CD	CD	CD
WP_005228741.1	WP_032751235.1	WP_006777673.1	CD	CD	CD
WP_005228724.1	WP_032692845.1	WP_006777674.1	HO	HO	HO
WP_005228723.1	WP_004854129.1	WP_006777675.1	CD	CD	CD
WP_005228722.1	WP_032751210.1	WP_006777687.1	CD	CD	CD
WP_005228721.1	WP_004125049.1	WP_006777688.1	CD	CD	CD
WP_005228720.1	WP_009654956.1	WP_006777689.1	CD	CD	CD
WP_005228719.1	WP_014839522.1	WP_006777690.1	CD	CD	CD
WP_005228717.1	WP_032751208.1	WP_006777691.1	CD	CD	CD
WP_005228716.1	WP_025105958.1	WP_006777692.1	CD	CD	CD
WP_005228715.1	WP_004105608.1	WP_006777699.1	HO	HO	HO
WP_005228714.1	WP_004125006.1	WP_006777700.1	CD	CD	CD
WP_005228712.1	WP_004115297.1	WP_006777701.1	CD	CD	CD
WP_005228711.1	WP_047722932.1	WP_006777702.1	HO	HO	HO
WP_005228710.1	WP_004854096.1	WP_006777704.1	CD	CD	CD
WP_005228709.1	WP_014226807.1	WP_006777705.1	CD	CD	CD
WP_005228708.1	WP_047722933.1	WP_006777706.1	CD	CD	CD
WP_005228707.1	WP_004854091.1	WP_006777707.1	CD	CD	CD
WP_005228706.1	WP_025105964.1	WP_006777708.1	CD	CD	CD
WP_005228705.1	WP_004854088.1	WP_006777709.1	CD	CD	CD
WP_005228704.1	WP_032751198.1	WP_006777710.1	CD	CD	CD
WP_005228703.1	WP_032751196.1	WP_006777711.1	CD	CD	CD
WP_005228698.1	WP_025105966.1	WP_006777712.1	HO	HO	HO
WP_005228696.1	WP_025105968.1	WP_006777713.1	CD	CD	CD
WP_005228695.1	WP_047724901.1	WP_006777714.1	CD	CD	CD
WP_005228694.1	WP_014226793.1	WP_006777715.1	HO	HO	HO
WP_005228693.1	WP_004124953.1	WP_006777716.1	CD	CD	CD
WP_005228692.1	WP_004854060.1	WP_006777717.1	CD	CD	CD
WP_005228691.1	WP_014226792.1	WP_006777718.1	HO	HO	HO
WP_005228690.1	WP_004105555.1	WP_006777719.1	CD	CD	CD
WP_005228689.1	WP_004854054.1	WP_006777720.1	CD	CD	CD
WP_005228688.1	WP_032751182.1	WP_006777721.1	CD	CD	CD
WP_005228686.1	WP_014226789.1	WP_006777723.1	CD	CD	CD
WP_005228685.1	WP_032751178.1	WP_006777724.1	HO	HO	HO
WP_005227045.1	WP_032750174.1	WP_006777730.1	HO	HO	HO
WP_005226142.1	WP_014229762.1	WP_006777742.1	CD	HO	HO
WP_005228683.1	WP_032751176.1	WP_006777748.1	CD	CD	CD
WP_005228638.1	WP_014226692.1	WP_006777773.1	HO	HO	HO
WP_005228635.1	WP_047722958.1	WP_006777774.1	CD	CD	CD
WP_005228631.1	WP_004124661.1	WP_006777776.1	CD	CD	CD
WP_005228630.1	WP_014226687.1	WP_006777777.1	CD	CD	CD
WP_005228619.1	WP_046876731.1	WP_006777778.1	CD	CD	CD
WP_005228618.1	WP_047722966.1	WP_006777779.1	HO	HO	HO
WP_005228617.1	WP_047722967.1	WP_006777780.1	CD	CD	CD
WP_005228611.1	WP_014226665.1	WP_006777781.1	HO	HO	HO
WP_005228609.1	WP_025107411.1	WP_006777782.1	CD	CD	CD
WP_005228608.1	WP_047722972.1	WP_006777783.1	CD	CD	CD
WP_005228607.1	WP_014226662.1	WP_006777784.1	HO	HO	HO
WP_005228606.1	WP_004105255.1	WP_006777785.1	HO	HO	HO
WP_005228605.1	WP_004105253.1	WP_006777786.1	HO	HO	HO
WP_005228604.1	WP_014226661.1	WP_006777787.1	HO	HO	HO
WP_005228602.1	WP_004124593.1	WP_006777788.1	CD	CD	CD
WP_005228601.1	WP_004853863.1	WP_006777789.1	CD	CD	CD
WP_005228600.1	WP_014226659.1	WP_006777790.1	CD	CD	CD
WP_005228599.1	WP_004124584.1	WP_006777791.1	CD	CD	CD
WP_005228598.1	WP_047722973.1	WP_006777792.1	CD	CD	CD
WP_005228597.1	WP_014226658.1	WP_006777793.1	CD	CD	CD
WP_005228596.1	WP_014226657.1	WP_006777794.1	CD	CD	CD
WP_005228595.1	WP_014226656.1	WP_006777795.1	CD	CD	CD
WP_005228594.1	WP_032751082.1	WP_006777796.1	CD	CD	CD
WP_005228593.1	WP_025107418.1	WP_006777797.1	CD	CD	CD
WP_005228592.1	WP_047722974.1	WP_006777798.1	CD	CD	CD
WP_005228591.1	WP_038423517.1	WP_006777799.1	CD	CD	CD
WP_005228589.1	WP_004853841.1	WP_006777800.1	HO	HO	HO
WP_005228588.1	WP_014226651.1	WP_006777801.1	CD	CD	CD
WP_005228545.1	WP_004124438.1	WP_006777802.1	CD	CD	CD
WP_005228544.1	WP_009651598.1	WP_006777803.1	CD	CD	CD
WP_005228543.1	WP_032751059.1	WP_006777804.1	HO	HO	HO
WP_005228542.1	WP_032720169.1	WP_006777805.1	HO	HO	HO
WP_005228541.1	WP_014226620.1	WP_006777806.1	CD	CD	CD
WP_005228540.1	WP_004114967.1	WP_006777807.1	CD	CD	CD
WP_005228539.1	WP_004853688.1	WP_006777808.1	CD	CD	CD
WP_005228538.1	WP_014226619.1	WP_006777809.1	CD	CD	CD
WP_005228537.1	WP_025108018.1	WP_006777810.1	HO	HO	HO
WP_005228536.1	WP_004853682.1	WP_006777811.1	HO	HO	HO
WP_005228535.1	WP_032751058.1	WP_006777812.1	HO	HO	HO
WP_005228534.1	WP_047722984.1	WP_006777813.1	HO	HO	HO
WP_005228533.1	WP_004853675.1	WP_006777814.1	HO	HO	HO
WP_005228531.1	WP_004853673.1	WP_006777815.1	CD	CD	CD
WP_005228530.1	WP_047723008.1	WP_006777816.1	CD	CD	CD
WP_005228529.1	WP_025108014.1	WP_006777817.1	HO	HO	HO
WP_005228517.1	WP_032751051.1	WP_006777818.1	HO	HO	HO
WP_005228516.1	WP_032751049.1	WP_006777819.1	HO	HO	HO
WP_005228515.1	WP_004853652.1	WP_006777820.1	HO	HO	HO
WP_005228514.1	WP_047722988.1	WP_006777821.1	HO	HO	HO
WP_005228513.1	WP_014226606.1	WP_006777822.1	CD	CD	CD
WP_005228512.1	WP_014226604.1	WP_006777824.1	CD	CD	CD
WP_005228510.1	WP_014226602.1	WP_006777825.1	CD	CD	CD
WP_005228509.1	WP_004124361.1	WP_006777826.1	CD	CD	CD
WP_005228507.1	WP_014226600.1	WP_006777827.1	CD	CD	CD
WP_005228505.1	WP_047722990.1	WP_006777828.1	HO	HO	HO
WP_005228504.1	WP_047722991.1	WP_006777829.1	CD	CD	CD
WP_005228503.1	WP_004853643.1	WP_006777830.1	CD	CD	CD
WP_005228502.1	WP_014226596.1	WP_006777833.1	CD	CD	CD
WP_005228501.1	WP_004105009.1	WP_006777834.1	CD	CD	CD
WP_005228500.1	WP_004124327.1	WP_006777835.1	CD	CD	CD
WP_005228497.1	WP_004124321.1	WP_006777839.1	CD	CD	CD
WP_005225292.1	WP_004851068.1	WP_006777848.1	HO	HO	HO
WP_005228496.1	WP_004853637.1	WP_006777851.1	HO	HO	HO
WP_005228494.1	WP_025106432.1	WP_006777852.1	CD	CD	CD
WP_005228493.1	WP_004853633.1	WP_006777853.1	CD	CD	CD
WP_005228492.1	WP_014226592.1	WP_006777854.1	CD	CD	CD
WP_005228491.1	WP_025106436.1	WP_006777865.1	HO	HO	HO
WP_005228489.1	WP_004104981.1	WP_006777866.1	CD	CD	CD
WP_005228488.1	WP_032751037.1	WP_006777867.1	CD	CD	CD
WP_005228487.1	WP_004853621.1	WP_006777868.1	CD	CD	CD
WP_005228486.1	WP_014839365.1	WP_006777869.1	CD	CD	CD
WP_005228485.1	WP_004104977.1	WP_006777870.1	CD	CD	CD
WP_005228484.1	WP_004853617.1	WP_006777871.1	CD	CD	CD
WP_005228483.1	WP_004853615.1	WP_006777872.1	CD	CD	CD
WP_005228482.1	WP_014226586.1	WP_006777873.1	CD	CD	CD
WP_005228481.1	WP_004124266.1	WP_006777874.1	CD	CD	CD
WP_005228480.1	WP_047722993.1	WP_006777875.1	CD	CD	CD
WP_005228479.1	WP_047722994.1	WP_006777876.1	CD	CD	CD
WP_005228478.1	WP_004104962.1	WP_006777877.1	CD	CD	CD
WP_005228474.1	WP_032751029.1	WP_006777878.1	HO	HO	HO
WP_005228473.1	WP_047722998.1	WP_006777879.1	CD	CD	CD
WP_005228472.1	WP_047722999.1	WP_006777880.1	CD	CD	CD
WP_005228471.1	WP_047723000.1	WP_006777881.1	CD	CD	CD
WP_005228469.1	WP_047723001.1	WP_006777889.1	HO	HO	HO
WP_005228457.1	WP_074177959.1	WP_006777891.1	CD	CD	CD
WP_005228442.1	WP_047723022.1	WP_006777892.1	HO	HO	HO
WP_005228441.1	WP_014839322.1	WP_006777893.1	HO	HO	HO
WP_005228440.1	WP_014226535.1	WP_006777894.1	HO	HO	HO
WP_005228439.1	WP_004104861.1	WP_006777895.1	HO	HO	HO
WP_005228438.1	WP_047723023.1	WP_006777896.1	HO	HO	HO
WP_005228436.1	WP_004114752.1	WP_006777897.1	HO	HO	HO
WP_005228435.1	WP_004124100.1	WP_006777898.1	CD	CD	CD
WP_005228434.1	WP_004124097.1	WP_006777900.1	CD	CD	CD
WP_005228433.1	WP_047723024.1	WP_006777901.1	CD	CD	CD
WP_005228432.1	WP_004104852.1	WP_006777902.1	CD	CD	CD
WP_005228431.1	WP_047723025.1	WP_006777903.1	CD	CD	CD
WP_005228430.1	WP_047723026.1	WP_006777904.1	CD	CD	CD
WP_005228429.1	WP_032750980.1	WP_006777905.1	CD	CD	CD
WP_005228428.1	WP_014226530.1	WP_006777906.1	CD	CD	CD
WP_005228427.1	WP_047723027.1	WP_006777907.1	CD	CD	CD
WP_005228425.1	WP_032750979.1	WP_006777911.1	HO	HO	HO
WP_005228424.1	WP_047723028.1	WP_006777912.1	HO	HO	HO
WP_005228422.1	WP_025107280.1	WP_006777913.1	CD	CD	CD
WP_005228421.1	WP_047723029.1	WP_006777914.1	CD	CD	CD
WP_005228420.1	WP_047723030.1	WP_006777915.1	CD	CD	CD
WP_005228418.1	WP_047723031.1	WP_006777916.1	HO	HO	HO
WP_005228417.1	WP_047723032.1	WP_006777917.1	HO	HO	HO
WP_005228415.1	WP_025107285.1	WP_006777918.1	CD	CD	CD
WP_005228414.1	WP_014226519.1	WP_006777919.1	HO	HO	HO
WP_005228413.1	WP_047723033.1	WP_006777920.1	HO	HO	HO
WP_005228412.1	WP_047723034.1	WP_006777921.1	HO	HO	HO
WP_005228411.1	WP_014226518.1	WP_006777922.1	HO	HO	HO
WP_005228410.1	WP_004132227.1	WP_006777923.1	HO	HO	HO
WP_005228409.1	WP_047723035.1	WP_006777924.1	HO	HO	HO
WP_005228408.1	WP_004104818.1	WP_006777925.1	HO	HO	HO
WP_005228407.1	WP_009651581.1	WP_006777926.1	CD	CD	CD
WP_005228403.1	WP_014226512.1	WP_006777927.1	CD	CD	CD
WP_005228402.1	WP_004104808.1	WP_006777928.1	CD	CD	CD
WP_005228401.1	WP_009651620.1	WP_006777929.1	CD	CD	CD
WP_005228400.1	WP_032720437.1	WP_006777931.1	CD	CD	CD
WP_005228399.1	WP_000906486.1	WP_006777932.1	CD	CD	CD
WP_005228396.1	WP_014226508.1	WP_006777933.1	CD	CD	CD
WP_005228395.1	WP_032750960.1	WP_006777934.1	CD	CD	CD
WP_005228394.1	WP_047723039.1	WP_006777935.1	CD	CD	CD
WP_005228393.1	WP_004104795.1	WP_006777936.1	CD	CD	CD
WP_005228390.1	WP_004123984.1	WP_006777937.1	HO	HO	HO
WP_005228389.1	WP_014226503.1	WP_006777938.1	HO	HO	HO
WP_005228387.1	WP_004104785.1	WP_006777939.1	HO	HO	HO
WP_005228385.1	WP_009652550.1	WP_006777940.1	HO	HO	HO
WP_005228384.1	WP_047723041.1	WP_006777941.1	HO	HO	HO
WP_005227236.1	WP_047724085.1	WP_006777942.1	HO	CD	HO
WP_005228383.1	WP_004853458.1	WP_006777943.1	HO	HO	HO
WP_005228382.1	WP_047723042.1	WP_006777944.1	HO	HO	HO
WP_005228381.1	WP_014226499.1	WP_006777945.1	HO	HO	HO
WP_005228380.1	WP_014226498.1	WP_006777946.1	HO	HO	HO
WP_005228379.1	WP_047723043.1	WP_006777947.1	HO	HO	HO
WP_005228378.1	WP_025107293.1	WP_006777948.1	HO	HO	HO
WP_005228377.1	WP_004853449.1	WP_006777949.1	HO	HO	HO
WP_005228374.1	WP_004123945.1	WP_006777950.1	HO	HO	HO
WP_005228373.1	WP_004123942.1	WP_006777951.1	CD	CD	CD
WP_005228372.1	WP_014839290.1	WP_006777952.1	HO	HO	HO
WP_005228370.1	WP_042945891.1	WP_006777953.1	CD	CD	CD
WP_005228367.1	WP_014226492.1	WP_006777954.1	HO	HO	HO
WP_005228366.1	WP_014226491.1	WP_006777955.1	HO	HO	HO
WP_005226707.1	WP_047723897.1	WP_006777956.1	CD	HO	CD
WP_005226969.1	WP_047723918.1	WP_006777957.1	CD	CD	CD
WP_005225282.1	WP_032748090.1	WP_006777961.1	HO	HO	HO
WP_005228361.1	WP_004104655.1	WP_006777975.1	HO	HO	HO
WP_005228360.1	WP_029946935.1	WP_006777976.1	CD	CD	CD
WP_005228359.1	WP_025107350.1	WP_006777977.1	CD	CD	CD
WP_005228358.1	WP_004123807.1	WP_006777978.1	HO	HO	HO
WP_005228356.1	WP_032750923.1	WP_006777979.1	HO	HO	HO
WP_005228355.1	WP_004123797.1	WP_006777980.1	HO	HO	HO
WP_005228354.1	WP_009652098.1	WP_006777981.1	CD	CD	CD
WP_005228353.1	WP_014839241.1	WP_006777982.1	HO	HO	HO
WP_005228349.1	WP_004853326.1	WP_006777983.1	HO	HO	HO
WP_005228348.1	WP_004123779.1	WP_006777984.1	CD	CD	CD
WP_005228347.1	WP_004123777.1	WP_006777985.1	CD	CD	CD
WP_005228346.1	WP_014226441.1	WP_006777986.1	CD	CD	CD
WP_005228345.1	WP_004104636.1	WP_006777987.1	CD	CD	CD
WP_005228344.1	WP_004104634.1	WP_006777988.1	CD	CD	CD
WP_005228296.1	WP_014226437.1	WP_006777989.1	HO	HO	HO
WP_005228295.1	WP_014839238.1	WP_006777990.1	HO	HO	HO
WP_005228294.1	WP_004853313.1	WP_006777991.1	HO	HO	HO
WP_005228293.1	WP_014226435.1	WP_006777993.1	CD	CD	CD
WP_005228292.1	WP_014226434.1	WP_006777994.1	CD	CD	CD
WP_005228290.1	WP_004853306.1	WP_006777995.1	HO	HO	HO
WP_005228289.1	WP_004104616.1	WP_006777996.1	HO	HO	HO
WP_005228288.1	WP_004853303.1	WP_006777997.1	HO	HO	HO
WP_005228287.1	WP_004853302.1	WP_006777998.1	CD	CD	CD
WP_005228286.1	WP_025107359.1	WP_006777999.1	CD	CD	CD
WP_005228284.1	WP_014226431.1	WP_006778000.1	CD	CD	CD
WP_005228282.1	WP_004853296.1	WP_006778001.1	CD	CD	CD
WP_005228281.1	WP_014839230.1	WP_006778002.1	HO	HO	HO
WP_005228280.1	WP_014230410.1	WP_006778003.1	HO	HO	HO
WP_005228279.1	WP_032750916.1	WP_006778004.1	HO	HO	HO
WP_005228278.1	WP_032750915.1	WP_006778005.1	HO	HO	HO
WP_005228277.1	WP_004104599.1	WP_006778006.1	HO	HO	HO
WP_005228276.1	WP_047723111.1	WP_006778007.1	CD	CD	CD
WP_005228275.1	WP_014230405.1	WP_006778008.1	HO	HO	HO
WP_005228274.1	WP_004104596.1	WP_006778009.1	CD	CD	CD
WP_005228273.1	WP_004853282.1	WP_006778013.1	HO	HO	HO
WP_005228272.1	WP_032750910.1	WP_006778014.1	CD	CD	CD
WP_005228271.1	WP_004853280.1	WP_006778015.1	HO	HO	HO
WP_005228270.1	WP_004104583.1	WP_006778017.1	CD	CD	CD
WP_005228269.1	WP_004853279.1	WP_006778018.1	CD	CD	CD
WP_005228268.1	WP_032750909.1	WP_006778019.1	CD	CD	CD
WP_005228267.1	WP_032750908.1	WP_006778020.1	CD	CD	CD
WP_005228266.1	WP_004853275.1	WP_006778021.1	CD	CD	CD
WP_005228265.1	WP_032750907.1	WP_006778022.1	CD	CD	CD
WP_005228263.1	WP_004104573.1	WP_006778023.1	CD	CD	CD
WP_005228262.1	WP_004104571.1	WP_006778024.1	CD	CD	CD
WP_005228261.1	WP_004853269.1	WP_006778025.1	CD	CD	CD
WP_005228260.1	WP_014230400.1	WP_006778026.1	CD	CD	CD
WP_005228259.1	WP_032750906.1	WP_006778027.1	CD	CD	CD
WP_005228258.1	WP_004114478.1	WP_006778029.1	HO	HO	HO
WP_005228257.1	WP_014230398.1	WP_006778030.1	HO	HO	HO
WP_005228256.1	WP_004853258.1	WP_006778031.1	CD	CD	CD
WP_005228255.1	WP_071846082.1	WP_006778032.1	CD	CD	CD
WP_005228254.1	WP_014839219.1	WP_006778033.1	HO	HO	HO
WP_005228253.1	WP_032751925.1	WP_006778034.1	CD	CD	CD
WP_005228252.1	WP_032750904.1	WP_006778035.1	CD	CD	CD
WP_005228251.1	WP_032750903.1	WP_006778036.1	CD	CD	CD
WP_005228250.1	WP_014230390.1	WP_006778037.1	CD	CD	CD
WP_005228249.1	WP_002914032.1	WP_006778038.1	CD	CD	CD
WP_005228248.1	WP_032750902.1	WP_006778039.1	HO	HO	HO
WP_005228247.1	WP_009654385.1	WP_006778040.1	CD	CD	CD
WP_005228245.1	WP_009654343.1	WP_006778041.1	HO	HO	HO
WP_005228244.1	WP_032750901.1	WP_006778042.1	CD	CD	CD
WP_005228242.1	WP_047723112.1	WP_006778047.1	CD	CD	CD
WP_005228246.1	WP_025106587.1	WP_006778048.1	HO	HO	HO
WP_005228733.1	WP_032751229.1	WP_006778049.1	CD	CD	HO
WP_005228739.1	WP_004854142.1	WP_006778051.1	CD	CD	HO
WP_005227141.1	WP_047723860.1	WP_006778052.1	CD	CD	HO
WP_005227142.1	WP_046878380.1	WP_006778053.1	CD	CD	HO
WP_005228241.1	WP_004853228.1	WP_006778055.1	CD	CD	CD
WP_005228240.1	WP_032750899.1	WP_006778056.1	HO	HO	HO
WP_005228236.1	WP_004853221.1	WP_006778058.1	HO	HO	HO
WP_005228235.1	WP_025106595.1	WP_006778059.1	CD	CD	CD
WP_005228234.1	WP_004853217.1	WP_006778060.1	CD	CD	CD
WP_005228233.1	WP_004134936.1	WP_006778061.1	CD	CD	CD
WP_005228232.1	WP_002913991.1	WP_006778062.1	CD	CD	CD
WP_005228231.1	WP_004104506.1	WP_006778063.1	CD	CD	CD
WP_005228230.1	WP_004114426.1	WP_006778064.1	CD	CD	CD
WP_005228229.1	WP_032750897.1	WP_006778065.1	CD	CD	CD
WP_005228228.1	WP_004104503.1	WP_006778066.1	CD	CD	CD
WP_005228227.1	WP_004104502.1	WP_006778067.1	CD	CD	CD
WP_005228226.1	WP_014230371.1	WP_006778068.1	CD	CD	CD
WP_005228225.1	WP_025106598.1	WP_006778069.1	CD	CD	CD
WP_005228223.1	WP_014230369.1	WP_006778070.1	HO	HO	HO
WP_005228222.1	WP_047723113.1	WP_006778071.1	CD	CD	CD
WP_005228221.1	WP_032750893.1	WP_006778072.1	CD	CD	CD
WP_005228220.1	WP_004114414.1	WP_006778073.1	CD	CD	CD
WP_005228219.1	WP_004123586.1	WP_006778074.1	CD	CD	CD
WP_005228218.1	WP_025106603.1	WP_006778075.1	CD	CD	CD
WP_005228217.1	WP_004104485.1	WP_006778076.1	CD	CD	CD
WP_005228216.1	WP_014230362.1	WP_006778077.1	CD	CD	CD
WP_005228215.1	WP_004853194.1	WP_006778078.1	CD	CD	CD
WP_005228214.1	WP_004104478.1	WP_006778079.1	CD	CD	CD
WP_005228213.1	WP_014230361.1	WP_006778080.1	CD	CD	CD
WP_005228211.1	WP_004853184.1	WP_006778081.1	CD	CD	CD
WP_005228210.1	WP_032750874.1	WP_006778082.1	HO	HO	HO
WP_005228209.1	WP_014230355.1	WP_006778083.1	CD	CD	CD
WP_005228207.1	WP_004853173.1	WP_006778084.1	CD	CD	CD
WP_005228202.1	WP_009654356.1	WP_006778087.1	HO	HO	HO
WP_005228201.1	WP_032750872.1	WP_006778089.1	CD	CD	CD
WP_005228200.1	WP_004853121.1	WP_006778090.1	HO	HO	HO
WP_005228199.1	WP_004123499.1	WP_006778091.1	HO	HO	HO
WP_005228198.1	WP_004853109.1	WP_006778092.1	HO	HO	HO
WP_005228197.1	WP_047723135.1	WP_006778093.1	HO	HO	HO
WP_005228194.1	WP_004123492.1	WP_006778094.1	CD	CD	CD
WP_005228193.1	WP_004853099.1	WP_006778095.1	CD	CD	CD
WP_005228192.1	WP_029946903.1	WP_006778096.1	CD	CD	CD
WP_005228190.1	WP_004853095.1	WP_006778097.1	HO	HO	HO
WP_005228189.1	WP_004853093.1	WP_006778098.1	HO	HO	HO
WP_005228187.1	WP_004123481.1	WP_006778099.1	CD	CD	CD
WP_005228186.1	WP_004104423.1	WP_006778114.1	HO	HO	HO
WP_005228185.1	WP_004123480.1	WP_006778115.1	HO	HO	HO
WP_005228184.1	WP_004853086.1	WP_006778116.1	CD	CD	CD
WP_005228183.1	WP_004853085.1	WP_006778117.1	CD	CD	CD
WP_005228182.1	WP_004104417.1	WP_006778119.1	CD	CD	CD
WP_005228181.1	WP_014839185.1	WP_006778122.1	CD	CD	CD
WP_005228180.1	WP_032750868.1	WP_006778123.1	CD	CD	CD
WP_005228178.1	WP_004853078.1	WP_006778124.1	CD	CD	CD
WP_005228177.1	WP_004123464.1	WP_006778125.1	HO	HO	HO
WP_005228176.1	WP_004853076.1	WP_006778126.1	HO	HO	HO
WP_005228175.1	WP_014839182.1	WP_006778127.1	HO	HO	HO
WP_005228174.1	WP_004853071.1	WP_006778128.1	HO	HO	HO
WP_005228173.1	WP_025106618.1	WP_006778130.1	CD	CD	CD
WP_005228172.1	WP_025106619.1	WP_006778131.1	CD	CD	CD
WP_005228170.1	WP_032720557.1	WP_006778132.1	CD	CD	CD
WP_005228169.1	WP_032750864.1	WP_006778133.1	HO	HO	HO
WP_005228167.1	WP_004853066.1	WP_006778135.1	CD	CD	CD
WP_005228166.1	WP_004123425.1	WP_006778136.1	CD	CD	CD
WP_005228165.1	WP_009654912.1	WP_006778137.1	CD	CD	CD
WP_005228164.1	WP_014230335.1	WP_006778138.1	CD	CD	CD
WP_005228163.1	WP_014839175.1	WP_006778139.1	CD	CD	CD
WP_005228162.1	WP_032750862.1	WP_006778140.1	CD	CD	CD
WP_005228161.1	WP_000387720.1	WP_006778141.1	CD	CD	CD
WP_005228160.1	WP_004853058.1	WP_006778142.1	CD	CD	CD
WP_005228159.1	WP_025106624.1	WP_006778143.1	CD	CD	CD
WP_005228158.1	WP_032750859.1	WP_006778144.1	CD	CD	CD
WP_005228157.1	WP_032750855.1	WP_006778145.1	CD	CD	CD
WP_005228156.1	WP_004853049.1	WP_006778146.1	CD	CD	CD
WP_005228155.1	WP_047723137.1	WP_006778147.1	CD	CD	CD
WP_005228154.1	WP_004104373.1	WP_006778148.1	CD	CD	CD
WP_005228153.1	WP_032693169.1	WP_006778149.1	CD	CD	CD
WP_005228152.1	WP_004853042.1	WP_006778150.1	CD	CD	CD
WP_005228151.1	WP_047723138.1	WP_006778151.1	CD	CD	CD
WP_005228150.1	WP_025106630.1	WP_006778152.1	CD	CD	CD
WP_005228149.1	WP_047723139.1	WP_006778153.1	HO	HO	HO
WP_005228148.1	WP_047723140.1	WP_006778154.1	HO	HO	HO
WP_005228147.1	WP_004853033.1	WP_006778155.1	CD	CD	CD
WP_005228146.1	WP_004853030.1	WP_006778156.1	CD	CD	CD
WP_005228145.1	WP_014230324.1	WP_006778157.1	CD	CD	CD
WP_005228144.1	WP_009654897.1	WP_006778158.1	CD	CD	CD
WP_005229513.1	WP_032751833.1	WP_006778160.1	HO	HO	HO
WP_005229512.1	WP_009654080.1	WP_006778161.1	HO	HO	HO
WP_005228141.1	WP_014230322.1	WP_006778164.1	CD	CD	CD
WP_005228140.1	WP_004123378.1	WP_006778165.1	CD	CD	CD
WP_005228139.1	WP_047723141.1	WP_006778166.1	CD	CD	CD
WP_005228138.1	WP_004853015.1	WP_006778167.1	CD	CD	CD
WP_005228137.1	WP_014230319.1	WP_006778168.1	CD	CD	CD
WP_005228134.1	WP_025106636.1	WP_006778170.1	CD	CD	CD
WP_005228132.1	WP_000522253.1	WP_006778171.1	HO	HO	HO
WP_005228131.1	WP_004852999.1	WP_006778172.1	HO	HO	HO
WP_005228130.1	WP_002913505.1	WP_006778173.1	HO	HO	HO
WP_005228128.1	WP_025106638.1	WP_006778174.1	HO	HO	HO
WP_005228127.1	WP_009654873.1	WP_006778175.1	HO	HO	HO
WP_005228125.1	WP_047723144.1	WP_006778176.1	CD	CD	CD
WP_005228124.1	WP_047723145.1	WP_006778177.1	CD	CD	CD
WP_005228123.1	WP_004852992.1	WP_006778178.1	CD	CD	CD
WP_005228122.1	WP_004852990.1	WP_006778179.1	HO	HO	HO
WP_005228121.1	WP_042945769.1	WP_006778180.1	CD	CD	CD
WP_005228120.1	WP_014230306.1	WP_006778186.1	CD	CD	CD
WP_005228119.1	WP_032720507.1	WP_006778187.1	HO	HO	HO
WP_005228118.1	WP_004852968.1	WP_006778188.1	HO	HO	HO
WP_005228117.1	WP_047723147.1	WP_006778189.1	CD	CD	CD
WP_005228116.1	WP_004104312.1	WP_006778190.1	HO	HO	HO
WP_005228115.1	WP_004852949.1	WP_006778191.1	CD	CD	CD
WP_005228114.1	WP_014230302.1	WP_006778192.1	HO	HO	HO
WP_005228111.1	WP_014230299.1	WP_006778193.1	HO	HO	HO
WP_005228110.1	WP_004852938.1	WP_006778194.1	CD	CD	CD
WP_005228109.1	WP_025106647.1	WP_006778201.1	HO	HO	HO
WP_005228108.1	WP_004852935.1	WP_006778202.1	HO	HO	HO
WP_005228105.1	WP_009654875.1	WP_006778203.1	CD	CD	CD
WP_005226347.1	WP_004138325.1	WP_006778204.1	CD	CD	HO
WP_005229554.1	WP_014227321.1	WP_006778216.1	HO	HO	HO
WP_005228629.1	WP_047722959.1	WP_006778218.1	HO	HO	CD
WP_005228626.1	WP_047724912.1	WP_006778219.1	CD	CD	HO
WP_005225627.1	WP_025107095.1	WP_006778220.1	HO	HO	CD
WP_005228627.1	WP_014226685.1	WP_006778221.1	CD	CD	CD
WP_005228099.1	WP_032694845.1	WP_006778259.1	HO	HO	HO
WP_005228097.1	WP_014230289.1	WP_006778260.1	CD	CD	CD
WP_005228095.1	WP_014839142.1	WP_006778262.1	HO	HO	HO
WP_005228094.1	WP_047723150.1	WP_006778263.1	CD	CD	CD
WP_005228093.1	WP_025106653.1	WP_006778264.1	CD	CD	CD
WP_005228092.1	WP_042945760.1	WP_006778265.1	CD	CD	CD
WP_005228091.1	WP_014230284.1	WP_006778266.1	CD	CD	CD
WP_005228090.1	WP_047723151.1	WP_006778275.1	HO	HO	HO
WP_005228089.1	WP_075594687.1	WP_006778276.1	CD	CD	CD
WP_005228088.1	WP_014230282.1	WP_006778277.1	CD	CD	CD
WP_005228087.1	WP_032750757.1	WP_006778278.1	CD	CD	CD
WP_005228086.1	WP_014230280.1	WP_006778279.1	CD	CD	CD
WP_005228085.1	WP_014230279.1	WP_006778280.1	CD	CD	CD
WP_005228084.1	WP_014230278.1	WP_006778281.1	CD	CD	CD
WP_005228083.1	WP_047724962.1	WP_006778282.1	HO	HO	HO
WP_005228082.1	WP_014230276.1	WP_006778283.1	CD	CD	CD
WP_005228081.1	WP_014230275.1	WP_006778284.1	CD	CD	CD
WP_005228080.1	WP_047723152.1	WP_006778285.1	HO	HO	HO
WP_005228079.1	WP_047723153.1	WP_006778286.1	CD	CD	CD
WP_005228078.1	WP_047723154.1	WP_006778287.1	CD	CD	CD
WP_005228077.1	WP_009654666.1	WP_006778288.1	CD	CD	CD
WP_005228076.1	WP_047723155.1	WP_006778289.1	CD	CD	CD
WP_005228075.1	WP_004123216.1	WP_006778290.1	CD	CD	CD
WP_005228074.1	WP_047723156.1	WP_006778291.1	CD	CD	CD
WP_005228073.1	WP_025106662.1	WP_006778292.1	CD	CD	CD
WP_005228072.1	WP_004104143.1	WP_006778293.1	CD	CD	CD
WP_005228071.1	WP_004123211.1	WP_006778294.1	CD	CD	CD
WP_005228070.1	WP_004852887.1	WP_006778295.1	CD	CD	CD
WP_005228068.1	WP_032750751.1	WP_006778296.1	CD	CD	CD
WP_005228067.1	WP_047723157.1	WP_006778297.1	CD	CD	CD
WP_005228066.1	WP_014230269.1	WP_006778298.1	CD	CD	CD
WP_005228065.1	WP_004852883.1	WP_006778299.1	CD	CD	CD
WP_005228064.1	WP_004852881.1	WP_006778300.1	CD	CD	CD
WP_005228061.1	WP_047723159.1	WP_006778302.1	HO	HO	HO
WP_005228060.1	WP_004104107.1	WP_006778303.1	HO	HO	HO
WP_005228059.1	WP_025106668.1	WP_006778304.1	HO	HO	HO
WP_005228058.1	WP_014839128.1	WP_006778305.1	CD	CD	CD
WP_005228057.1	WP_014230262.1	WP_006778306.1	CD	CD	CD
WP_005228056.1	WP_004852867.1	WP_006778307.1	CD	CD	CD
WP_005228055.1	WP_014230257.1	WP_006778309.1	HO	HO	HO
WP_005228054.1	WP_004123156.1	WP_006778310.1	HO	HO	HO
WP_005228053.1	WP_004104090.1	WP_006778312.1	CD	CD	CD
WP_005228052.1	WP_004123152.1	WP_006778313.1	CD	CD	CD
WP_005228051.1	WP_009654668.1	WP_006778314.1	CD	CD	CD
WP_005228050.1	WP_047723161.1	WP_006778315.1	CD	CD	CD
WP_005228049.1	WP_004852850.1	WP_006778316.1	HO	HO	HO
WP_005228048.1	WP_004852849.1	WP_006778317.1	HO	HO	HO
WP_005228047.1	WP_047723162.1	WP_006778318.1	CD	CD	CD
WP_005228045.1	WP_004123140.1	WP_006778319.1	CD	CD	CD
WP_005228044.1	WP_002913178.1	WP_006778320.1	CD	CD	CD
WP_005228043.1	WP_032692336.1	WP_006778321.1	CD	CD	CD
WP_005228042.1	WP_004104075.1	WP_006778322.1	CD	CD	CD
WP_005228041.1	WP_004852841.1	WP_006778323.1	CD	CD	CD
WP_005228040.1	WP_025106677.1	WP_006778324.1	CD	CD	CD
WP_005228039.1	WP_004104068.1	WP_006778325.1	CD	CD	CD
WP_005228038.1	WP_004104066.1	WP_006778326.1	CD	CD	CD
WP_005228037.1	WP_014230252.1	WP_006778327.1	CD	CD	CD
WP_005228036.1	WP_004104062.1	WP_006778328.1	CD	CD	CD
WP_005228035.1	WP_025106678.1	WP_006778329.1	CD	CD	CD
WP_005228034.1	WP_004104059.1	WP_006778330.1	CD	CD	CD
WP_005228033.1	WP_004852828.1	WP_006778331.1	CD	CD	CD
WP_005228032.1	WP_014230243.1	WP_006778334.1	HO	HO	HO
WP_005228031.1	WP_032750729.1	WP_006778335.1	CD	CD	CD
WP_005228030.1	WP_077258076.1	WP_006778337.1	CD	CD	CD
WP_005228029.1	WP_047723167.1	WP_006778338.1	CD	CD	CD
WP_005228028.1	WP_032750726.1	WP_006778339.1	CD	CD	CD
WP_005228027.1	WP_004123101.1	WP_006778340.1	CD	CD	CD
WP_005228026.1	WP_032750724.1	WP_006778341.1	CD	CD	CD
WP_005228025.1	WP_047723170.1	WP_006778342.1	CD	CD	CD
WP_005227803.1	WP_014229908.1	WP_006778343.1	HO	HO	CD
WP_005229296.1	WP_004855095.1	WP_006778344.1	CD	CD	HO
WP_005229297.1	WP_032751588.1	WP_006778345.1	CD	CD	HO
WP_005229298.1	WP_032751589.1	WP_006778346.1	CD	CD	HO
WP_005229299.1	WP_014227123.1	WP_006778347.1	CD	CD	HO
WP_005229300.1	WP_032751591.1	WP_006778348.1	CD	CD	HO
WP_005229301.1	WP_004126208.1	WP_006778349.1	CD	CD	HO
WP_005229302.1	WP_004855110.1	WP_006778350.1	CD	CD	HO
WP_005228024.1	WP_014230231.1	WP_006778352.1	HO	HO	HO
WP_005228021.1	WP_004123076.1	WP_006778353.1	CD	CD	CD
WP_005228020.1	WP_032750698.1	WP_006778354.1	CD	CD	CD
WP_005228015.1	WP_047723181.1	WP_006778357.1	HO	HO	HO
WP_005228014.1	WP_047723182.1	WP_006778358.1	HO	HO	HO
WP_005228013.1	WP_047723184.1	WP_006778359.1	HO	HO	HO
WP_005228012.1	WP_004852762.1	WP_006778360.1	CD	CD	CD
WP_005228011.1	WP_047723186.1	WP_006778361.1	CD	CD	CD
WP_005228010.1	WP_047723189.1	WP_006778365.1	HO	HO	HO
WP_005228009.1	WP_004852757.1	WP_006778366.1	HO	HO	HO
WP_005228008.1	WP_004852755.1	WP_006778367.1	HO	HO	HO
WP_005228007.1	WP_014230217.1	WP_006778369.1	HO	HO	HO
WP_005228006.1	WP_014839094.1	WP_006778370.1	CD	CD	CD
WP_005228005.1	WP_047723191.1	WP_006778376.1	CD	CD	CD
WP_005228004.1	WP_004103995.1	WP_006778377.1	HO	HO	HO
WP_005228003.1	WP_047723193.1	WP_006778378.1	HO	HO	HO
WP_005228001.1	WP_047723195.1	WP_006778379.1	CD	CD	CD
WP_005228000.1	WP_047723198.1	WP_006778380.1	CD	CD	CD
WP_005227999.1	WP_032750686.1	WP_006778381.1	CD	CD	CD
WP_005227998.1	WP_047723200.1	WP_006778382.1	CD	CD	CD
WP_005227997.1	WP_025106712.1	WP_006778383.1	CD	CD	CD
WP_005227994.1	WP_025106713.1	WP_006778384.1	CD	CD	CD
WP_005227993.1	WP_014230206.1	WP_006778385.1	HO	HO	HO
WP_005227515.1	WP_047723635.1	WP_006778389.1	CD	CD	CD
WP_005227360.1	WP_032751934.1	WP_006778394.1	CD	CD	CD
WP_005227359.1	WP_025107307.1	WP_006778395.1	CD	CD	CD
WP_005227358.1	WP_032750933.1	WP_006778396.1	CD	CD	CD
WP_005227357.1	WP_032750932.1	WP_006778397.1	CD	CD	CD
WP_005227356.1	WP_014839268.1	WP_006778398.1	CD	CD	CD
WP_005227355.1	WP_032750931.1	WP_006778399.1	CD	CD	CD
WP_005227354.1	WP_014226473.1	WP_006778400.1	CD	CD	CD
WP_005227353.1	WP_047723050.1	WP_006778401.1	CD	CD	CD
WP_005227991.1	WP_047723205.1	WP_006778405.1	HO	HO	HO
WP_005227990.1	WP_004133900.1	WP_006778406.1	HO	HO	HO
WP_005227989.1	WP_004122954.1	WP_006778407.1	CD	CD	CD
WP_005227984.1	WP_004103955.1	WP_006778408.1	HO	HO	HO
WP_005227983.1	WP_047723207.1	WP_006778409.1	HO	HO	HO
WP_005227982.1	WP_014230178.1	WP_006778410.1	CD	CD	CD
WP_005227981.1	WP_014230177.1	WP_006778411.1	CD	CD	CD
WP_005227980.1	WP_004122937.1	WP_006778412.1	CD	CD	CD
WP_005227979.1	WP_047723210.1	WP_006778413.1	HO	HO	HO
WP_005227978.1	WP_047723213.1	WP_006778414.1	HO	HO	HO
WP_005227977.1	WP_004122930.1	WP_006778415.1	HO	HO	HO
WP_005227976.1	WP_047724964.1	WP_006778416.1	HO	HO	HO
WP_005227975.1	WP_047723215.1	WP_006778417.1	HO	HO	HO
WP_005227974.1	WP_004122922.1	WP_006778418.1	HO	HO	HO
WP_005227973.1	WP_014230173.1	WP_006778419.1	HO	HO	HO
WP_005227972.1	WP_047723217.1	WP_006778420.1	HO	HO	HO
WP_005227971.1	WP_047723219.1	WP_006778421.1	HO	HO	HO
WP_005227969.1	WP_004122911.1	WP_006778422.1	HO	HO	HO
WP_005227966.1	WP_032721873.1	WP_006778424.1	HO	HO	HO
WP_005227965.1	WP_004852698.1	WP_006778425.1	CD	CD	CD
WP_005227964.1	WP_004103928.1	WP_006778426.1	CD	CD	CD
WP_005227963.1	WP_014230167.1	WP_006778427.1	CD	CD	CD
WP_005227962.1	WP_014230162.1	WP_006778435.1	HO	HO	HO
WP_005227961.1	WP_047723226.1	WP_006778436.1	HO	HO	HO
WP_005227959.1	WP_014839059.1	WP_006778437.1	CD	CD	CD
WP_005227958.1	WP_004852681.1	WP_006778438.1	CD	CD	CD
WP_005227957.1	WP_014230158.1	WP_006778439.1	CD	CD	CD
WP_005227955.1	WP_014839058.1	WP_006778440.1	HO	HO	HO
WP_005227954.1	WP_004103895.1	WP_006778441.1	CD	CD	CD
WP_005227953.1	WP_025106752.1	WP_006778442.1	CD	CD	CD
WP_005227952.1	WP_014230155.1	WP_006778443.1	CD	CD	CD
WP_005227951.1	WP_014230154.1	WP_006778444.1	CD	CD	CD
WP_005227950.1	WP_014230153.1	WP_006778445.1	CD	CD	CD
WP_005227949.1	WP_004852662.1	WP_006778446.1	CD	CD	CD
WP_005227948.1	WP_004852661.1	WP_006778450.1	HO	HO	HO
WP_005227947.1	WP_032750617.1	WP_006778451.1	HO	HO	HO
WP_005227946.1	WP_025106754.1	WP_006778452.1	HO	HO	HO
WP_005227945.1	WP_014230151.1	WP_006778453.1	HO	HO	HO
WP_005227944.1	WP_014230145.1	WP_006778454.1	CD	CD	CD
WP_005227938.1	WP_047723241.1	WP_006778456.1	CD	CD	CD
WP_005227937.1	WP_014230139.1	WP_006778458.1	HO	HO	HO
WP_005227936.1	WP_047723243.1	WP_006778459.1	CD	CD	CD
WP_005227935.1	WP_014230138.1	WP_006778460.1	CD	CD	CD
WP_005227933.1	WP_047723245.1	WP_006778461.1	HO	HO	HO
WP_005227932.1	WP_071846086.1	WP_006778462.1	CD	CD	CD
WP_005227931.1	WP_047723247.1	WP_006778463.1	CD	CD	CD
WP_005227930.1	WP_047723249.1	WP_006778464.1	CD	CD	CD
WP_005227929.1	WP_014230133.1	WP_006778465.1	CD	CD	CD
WP_005227928.1	WP_047723251.1	WP_006778466.1	CD	CD	CD
WP_005227927.1	WP_004103838.1	WP_006778467.1	HO	HO	HO
WP_005227926.1	WP_004852614.1	WP_006778469.1	CD	CD	CD
WP_005227925.1	WP_004852613.1	WP_006778470.1	CD	CD	CD
WP_005227924.1	WP_004852612.1	WP_006778471.1	CD	CD	CD
WP_005227923.1	WP_014230128.1	WP_006778480.1	HO	HO	HO
WP_005227921.1	WP_047723255.1	WP_006778481.1	CD	CD	CD
WP_005227918.1	WP_004852605.1	WP_006778487.1	HO	HO	HO
WP_005225465.1	WP_047724304.1	WP_006778488.1	HO	HO	HO
WP_005225466.1	WP_004129869.1	WP_006778489.1	CD	CD	CD
WP_005227911.1	WP_047723265.1	WP_006778490.1	CD	CD	CD
WP_005227910.1	WP_047723266.1	WP_006778491.1	CD	CD	CD
WP_005225658.1	WP_014228269.1	WP_006778496.1	CD	CD	HO
WP_005227909.1	WP_004852587.1	WP_006778497.1	CD	CD	CD
WP_005227893.1	WP_047723272.1	WP_006778504.1	HO	HO	HO
WP_005227892.1	WP_025107782.1	WP_006778506.1	HO	HO	HO
WP_005227891.1	WP_014230101.1	WP_006778510.1	HO	HO	HO
WP_005227890.1	WP_016946933.1	WP_006778511.1	HO	HO	HO
WP_005227889.1	WP_047723274.1	WP_006778512.1	HO	HO	HO
WP_005227888.1	WP_047723276.1	WP_006778513.1	HO	HO	HO
WP_005227887.1	WP_047723278.1	WP_006778514.1	HO	HO	HO
WP_005227886.1	WP_047723279.1	WP_006778515.1	HO	HO	HO
WP_005227880.1	WP_047723293.1	WP_006778519.1	HO	HO	HO
WP_005227879.1	WP_047723295.1	WP_006778520.1	CD	CD	CD
WP_005227878.1	WP_004122537.1	WP_006778522.1	CD	CD	CD
WP_005227877.1	WP_004852489.1	WP_006778523.1	CD	CD	CD
WP_005227876.1	WP_014230076.1	WP_006778524.1	CD	CD	CD
WP_005227875.1	WP_014230075.1	WP_006778525.1	HO	HO	HO
WP_005227874.1	WP_047723298.1	WP_006778547.1	CD	CD	CD
WP_005229433.1	WP_032751701.1	WP_006778554.1	HO	HO	CD
WP_005227859.1	WP_004122486.1	WP_006778557.1	CD	CD	CD
WP_005227854.1	WP_032693859.1	WP_006778558.1	CD	CD	CD
WP_005227843.1	WP_047723331.1	WP_006778560.1	HO	HO	HO
WP_005227842.1	WP_014230048.1	WP_006778561.1	HO	HO	HO
WP_005227841.1	WP_047723333.1	WP_006778562.1	HO	HO	HO
WP_005227840.1	WP_046877512.1	WP_006778563.1	HO	HO	HO
WP_005227839.1	WP_047723334.1	WP_006778564.1	HO	HO	HO
WP_005227838.1	WP_047723336.1	WP_006778565.1	HO	HO	HO
WP_005227837.1	WP_047723339.1	WP_006778566.1	HO	HO	HO
WP_005227836.1	WP_047723341.1	WP_006778567.1	HO	HO	HO
WP_005227835.1	WP_004852412.1	WP_006778570.1	CD	CD	CD
WP_005227834.1	WP_047723343.1	WP_006778571.1	CD	CD	CD
WP_005227833.1	WP_014838930.1	WP_006778572.1	CD	CD	CD
WP_005227830.1	WP_047723373.1	WP_006778575.1	HO	HO	HO
WP_005227829.1	WP_014230017.1	WP_006778576.1	CD	CD	CD
WP_005227827.1	WP_025107721.1	WP_006778577.1	CD	CD	CD
WP_005227826.1	WP_004103626.1	WP_006778578.1	CD	CD	CD
WP_005227825.1	WP_004103624.1	WP_006778581.1	CD	CD	CD
WP_005228584.1	WP_014226647.1	WP_006778582.1	HO	HO	HO
WP_005226558.1	WP_001000409.1	WP_006778601.1	HO	CD	CD
WP_005226979.1	WP_014229400.1	WP_006778614.1	HO	HO	HO
WP_005226980.1	WP_047723925.1	WP_006778615.1	HO	HO	HO
WP_005226941.1	WP_047722945.1	WP_006778616.1	HO	HO	HO
WP_005228547.1	WP_004853703.1	WP_006778620.1	CD	CD	CD
WP_005227824.1	WP_014838908.1	WP_006778621.1	CD	CD	CD
WP_005228546.1	WP_004853701.1	WP_006778622.1	CD	CD	CD
WP_005227757.1	WP_047723403.1	WP_006778623.1	CD	CD	CD
WP_005227759.1	WP_046878091.1	WP_006778624.1	CD	CD	CD
WP_005227758.1	WP_014229985.1	WP_006778625.1	CD	CD	CD
WP_005227805.1	WP_047723412.1	WP_006778626.1	CD	CD	CD
WP_005227804.1	WP_047723414.1	WP_006778628.1	HO	HO	HO
WP_005227817.1	WP_047723385.1	WP_006778629.1	HO	HO	HO
WP_005226362.1	WP_032749531.1	WP_006778630.1	CD	CD	CD
WP_005227754.1	WP_032720330.1	WP_006778645.1	HO	HO	HO
WP_005229094.1	WP_014227019.1	WP_006778647.1	HO	HO	HO
WP_005229093.1	WP_014227018.1	WP_006778648.1	HO	HO	HO
WP_005225594.1	WP_014229777.1	WP_006778649.1	CD	CD	HO
WP_005227751.1	WP_004852229.1	WP_006778659.1	CD	CD	CD
WP_005227750.1	WP_047723439.1	WP_006778660.1	CD	CD	CD
WP_005227749.1	WP_047723440.1	WP_006778661.1	CD	CD	CD
WP_005227748.1	WP_047723441.1	WP_006778662.1	CD	CD	CD
WP_005227747.1	WP_047723443.1	WP_006778663.1	HO	HO	HO
WP_005227746.1	WP_004852222.1	WP_006778664.1	CD	CD	CD
WP_005227745.1	WP_014838854.1	WP_006778667.1	CD	CD	CD
WP_005227744.1	WP_014229881.1	WP_006778669.1	HO	HO	HO
WP_005227743.1	WP_004136599.1	WP_006778670.1	CD	CD	CD
WP_005227742.1	WP_025106103.1	WP_006778671.1	HO	HO	HO
WP_005226175.1	WP_014228676.1	WP_006778687.1	CD	CD	CD
WP_005226176.1	WP_047725097.1	WP_006778688.1	CD	CD	CD
WP_005226709.1	WP_004102619.1	WP_006778691.1	HO	HO	HO
WP_005226710.1	WP_025105821.1	WP_006778692.1	HO	HO	HO
WP_005227741.1	WP_004852212.1	WP_006778693.1	CD	CD	CD
WP_005227740.1	WP_047723448.1	WP_006778694.1	HO	HO	HO
WP_005227739.1	WP_014229877.1	WP_006778701.1	CD	CD	CD
WP_005227738.1	WP_025106106.1	WP_006778702.1	CD	CD	CD
WP_005227737.1	WP_004103458.1	WP_006778703.1	CD	CD	CD
WP_005227736.1	WP_004852203.1	WP_006778704.1	CD	CD	CD
WP_005227735.1	WP_014229875.1	WP_006778705.1	CD	CD	CD
WP_005227734.1	WP_004122104.1	WP_006778706.1	HO	HO	HO
WP_005227733.1	WP_004122102.1	WP_006778708.1	CD	CD	CD
WP_005227732.1	WP_047723450.1	WP_006778709.1	CD	CD	CD
WP_005227731.1	WP_004122100.1	WP_006778710.1	CD	CD	CD
WP_005227729.1	WP_014229873.1	WP_006778711.1	CD	CD	CD
WP_005227728.1	WP_047723519.1	WP_006778712.1	HO	HO	HO
WP_005227727.1	WP_004852186.1	WP_006778713.1	CD	CD	CD
WP_005227726.1	WP_004852185.1	WP_006778714.1	HO	HO	HO
WP_005227722.1	WP_047723522.1	WP_006778716.1	CD	CD	CD
WP_005227719.1	WP_047723525.1	WP_006778717.1	HO	HO	HO
WP_005227717.1	WP_014229864.1	WP_006778718.1	CD	CD	CD
WP_005227716.1	WP_025106113.1	WP_006778719.1	CD	CD	CD
WP_005227715.1	WP_047723528.1	WP_006778720.1	CD	CD	CD
WP_005227714.1	WP_014229862.1	WP_006778721.1	CD	CD	CD
WP_005227713.1	WP_014229861.1	WP_006778722.1	CD	CD	CD
WP_005227712.1	WP_004852164.1	WP_006778723.1	HO	HO	HO
WP_005227709.1	WP_025106115.1	WP_006778740.1	HO	HO	HO
WP_005227708.1	WP_014838837.1	WP_006778741.1	CD	CD	CD
WP_005227707.1	WP_047723530.1	WP_006778742.1	CD	CD	CD
WP_005227706.1	WP_004852151.1	WP_006778745.1	HO	HO	HO
WP_005227705.1	WP_009652021.1	WP_006778746.1	HO	HO	HO
WP_005227704.1	WP_025106117.1	WP_006778747.1	HO	HO	HO
WP_005227703.1	WP_047723532.1	WP_006778748.1	HO	HO	HO
WP_005226595.1	WP_019705237.1	WP_006778812.1	HO	HO	HO
WP_005227702.1	WP_046878055.1	WP_006778814.1	HO	HO	HO
WP_005227701.1	WP_047723535.1	WP_006778815.1	CD	CD	CD
WP_005227700.1	WP_004852138.1	WP_006778816.1	CD	CD	CD
WP_005227699.1	WP_004122063.1	WP_006778817.1	CD	CD	CD
WP_005227698.1	WP_014229855.1	WP_006778818.1	CD	CD	CD
WP_005227697.1	WP_004103390.1	WP_006778820.1	CD	CD	CD
WP_005227696.1	WP_047723538.1	WP_006778821.1	CD	CD	CD
WP_005227695.1	WP_014229854.1	WP_006778822.1	HO	HO	HO
WP_005227694.1	WP_014229853.1	WP_006778823.1	HO	HO	HO
WP_005227693.1	WP_004852123.1	WP_006778824.1	CD	CD	CD
WP_005227692.1	WP_047723540.1	WP_006778825.1	CD	CD	CD
WP_005227691.1	WP_047723542.1	WP_006778826.1	CD	CD	CD
WP_005227690.1	WP_047723544.1	WP_006778827.1	HO	HO	HO
WP_005227689.1	WP_004852107.1	WP_006778828.1	HO	HO	HO
WP_005227687.1	WP_047723546.1	WP_006778830.1	CD	CD	CD
WP_005227686.1	WP_025106126.1	WP_006778831.1	CD	CD	CD
WP_005227683.1	WP_047723547.1	WP_006778832.1	CD	CD	CD
WP_005227682.1	WP_004852102.1	WP_006778833.1	HO	HO	HO
WP_005227681.1	WP_025106127.1	WP_006778834.1	CD	CD	CD
WP_005227680.1	WP_047723549.1	WP_006778837.1	CD	CD	CD
WP_005227679.1	WP_033836507.1	WP_006778838.1	CD	CD	CD
WP_005227677.1	WP_014229839.1	WP_006778839.1	HO	HO	HO
WP_005227676.1	WP_004103351.1	WP_006778841.1	HO	HO	HO
WP_005227675.1	WP_014229838.1	WP_006778842.1	CD	CD	CD
WP_005227674.1	WP_047723551.1	WP_006778843.1	CD	CD	CD
WP_005227673.1	WP_004103344.1	WP_006778844.1	CD	CD	CD
WP_005227670.1	WP_047723558.1	WP_006778846.1	CD	CD	CD
WP_005227669.1	WP_004122014.1	WP_006778847.1	HO	HO	HO
WP_005227668.1	WP_004852069.1	WP_006778848.1	HO	HO	HO
WP_005227667.1	WP_047723560.1	WP_006778849.1	HO	HO	HO
WP_005227666.1	WP_046878044.1	WP_006778850.1	HO	HO	HO
WP_005227665.1	WP_047723563.1	WP_006778851.1	HO	HO	HO
WP_005227664.1	WP_047723565.1	WP_006778852.1	CD	CD	CD
WP_005227663.1	WP_004852059.1	WP_006778853.1	CD	CD	CD
WP_005227662.1	WP_047723566.1	WP_006778854.1	CD	CD	CD
WP_005227661.1	WP_014229823.1	WP_006778855.1	CD	CD	CD
WP_005227660.1	WP_032750368.1	WP_006778856.1	HO	HO	HO
WP_005227659.1	WP_047723569.1	WP_006778857.1	CD	CD	CD
WP_005227658.1	WP_032750366.1	WP_006778858.1	HO	HO	HO
WP_005227656.1	WP_004103312.1	WP_006778860.1	CD	CD	CD
WP_005227654.1	WP_001062678.1	WP_006778862.1	CD	CD	CD
WP_005227652.1	WP_047723573.1	WP_006778863.1	CD	CD	CD
WP_005227651.1	WP_014229818.1	WP_006778864.1	HO	HO	HO
WP_005227650.1	WP_004852044.1	WP_006778865.1	HO	HO	HO
WP_005227649.1	WP_004103307.1	WP_006778866.1	HO	HO	HO
WP_005227648.1	WP_004103305.1	WP_006778867.1	HO	HO	HO
WP_005227647.1	WP_004103303.1	WP_006778868.1	HO	HO	HO
WP_005227646.1	WP_047723575.1	WP_006778869.1	CD	CD	CD
WP_005227645.1	WP_047723576.1	WP_006778870.1	HO	HO	HO
WP_005227643.1	WP_032694112.1	WP_006778871.1	HO	HO	HO
WP_005227642.1	WP_004852034.1	WP_006778872.1	HO	HO	HO
WP_005227641.1	WP_047723577.1	WP_006778873.1	HO	HO	HO
WP_005227640.1	WP_004103292.1	WP_006778874.1	CD	CD	CD
WP_005228669.1	WP_071846061.1	WP_006778875.1	CD	CD	HO
WP_005227639.1	WP_004113724.1	WP_006778876.1	HO	HO	HO
WP_005227638.1	WP_014229807.1	WP_006778877.1	CD	CD	CD
WP_005227637.1	WP_004852009.1	WP_006778878.1	CD	CD	CD
WP_005227636.1	WP_004852007.1	WP_006778879.1	CD	CD	CD
WP_005227635.1	WP_047723581.1	WP_006778880.1	CD	CD	CD
WP_005227634.1	WP_047723583.1	WP_006778881.1	CD	CD	CD
WP_005226188.1	WP_014838053.1	WP_006778885.1	HO	HO	HO
WP_005226190.1	WP_047724115.1	WP_006778886.1	CD	CD	CD
WP_005226348.1	WP_025106941.1	WP_006778887.1	CD	CD	CD
WP_005227813.1	WP_004852354.1	WP_006778888.1	CD	CD	CD
WP_005227812.1	WP_014229999.1	WP_006778889.1	CD	CD	CD
WP_005227447.1	WP_004851762.1	WP_006778891.1	CD	CD	CD
WP_005226352.1	WP_047724073.1	WP_006778893.1	HO	HO	HO
WP_005226353.1	WP_025106943.1	WP_006778894.1	CD	CD	CD
WP_005226354.1	WP_014228940.1	WP_006778895.1	HO	HO	HO
WP_005226357.1	WP_025106946.1	WP_006778896.1	HO	HO	HO
WP_005226358.1	WP_032749534.1	WP_006778897.1	CD	CD	CD
WP_005226359.1	WP_004138309.1	WP_006778898.1	HO	HO	HO
WP_005226360.1	WP_032749533.1	WP_006778900.1	HO	HO	HO
WP_005226375.1	WP_004138302.1	WP_006778903.1	HO	HO	HO
WP_005226376.1	WP_004121478.1	WP_006778904.1	HO	HO	HO
WP_005226377.1	WP_004850021.1	WP_006778905.1	CD	CD	CD
WP_005226378.1	WP_032749530.1	WP_006778906.1	CD	CD	CD
WP_005226379.1	WP_025106951.1	WP_006778907.1	HO	HO	HO
WP_005226380.1	WP_004138295.1	WP_006778908.1	HO	HO	HO
WP_005226381.1	WP_004121465.1	WP_006778909.1	CD	CD	CD
WP_005226382.1	WP_047724045.1	WP_006778910.1	CD	CD	CD
WP_005226386.1	WP_047724044.1	WP_006778911.1	CD	CD	CD
WP_005226387.1	WP_047724043.1	WP_006778912.1	CD	CD	CD
WP_005226388.1	WP_047725081.1	WP_006778913.1	CD	CD	CD
WP_005226389.1	WP_047724042.1	WP_006778914.1	CD	CD	CD
WP_005226390.1	WP_032749515.1	WP_006778915.1	CD	CD	CD
WP_005226391.1	WP_032749514.1	WP_006778916.1	CD	CD	CD
WP_005226392.1	WP_047724041.1	WP_006778917.1	CD	CD	CD
WP_005226393.1	WP_047724040.1	WP_006778918.1	CD	CD	CD
WP_005226394.1	WP_047724039.1	WP_006778919.1	HO	HO	HO
WP_005226395.1	WP_004850037.1	WP_006778920.1	HO	HO	HO
WP_005226396.1	WP_014228962.1	WP_006778921.1	HO	HO	HO
WP_005226397.1	WP_038424334.1	WP_006778922.1	CD	CD	CD
WP_005226401.1	WP_047724037.1	WP_006778923.1	CD	CD	CD
WP_005226402.1	WP_014228966.1	WP_006778924.1	CD	CD	CD
WP_005226405.1	WP_004850048.1	WP_006778926.1	HO	HO	HO
WP_005226407.1	WP_025106956.1	WP_006778928.1	HO	HO	HO
WP_005226408.1	WP_025106957.1	WP_006778929.1	CD	CD	CD
WP_005226409.1	WP_047725080.1	WP_006778930.1	HO	HO	HO
WP_005226410.1	WP_032749497.1	WP_006778931.1	HO	HO	HO
WP_005226411.1	WP_014228971.1	WP_006778932.1	HO	HO	HO
WP_005226412.1	WP_032749495.1	WP_006778933.1	HO	HO	HO
WP_005226413.1	WP_032749493.1	WP_006778934.1	HO	HO	HO
WP_005226414.1	WP_032749492.1	WP_006778935.1	HO	HO	HO
WP_005226415.1	WP_032749489.1	WP_006778937.1	HO	HO	HO
WP_005226417.1	WP_004850068.1	WP_006778938.1	HO	HO	HO
WP_005226418.1	WP_032749488.1	WP_006778939.1	CD	CD	CD
WP_005226419.1	WP_014228978.1	WP_006778940.1	CD	CD	CD
WP_005226420.1	WP_047724036.1	WP_006778941.1	CD	CD	CD
WP_005226421.1	WP_047724035.1	WP_006778942.1	CD	CD	CD
WP_005226422.1	WP_047724034.1	WP_006778943.1	CD	CD	CD
WP_005226424.1	WP_014228981.1	WP_006778944.1	CD	CD	CD
WP_005226495.1	WP_047724366.1	WP_006778945.1	HO	CD	CD
WP_005226425.1	WP_032749480.1	WP_006778946.1	HO	HO	HO
WP_005226426.1	WP_004850083.1	WP_006778948.1	HO	HO	HO
WP_005226427.1	WP_004850085.1	WP_006778949.1	CD	CD	CD
WP_005226428.1	WP_004101340.1	WP_006778950.1	CD	CD	CD
WP_005226431.1	WP_004850089.1	WP_006778951.1	CD	CD	CD
WP_005226432.1	WP_047724032.1	WP_006778952.1	CD	CD	CD
WP_005226433.1	WP_071532282.1	WP_006778953.1	CD	CD	CD
WP_005226434.1	WP_009653470.1	WP_006778954.1	CD	CD	CD
WP_005226435.1	WP_047724031.1	WP_006778955.1	CD	CD	CD
WP_005226436.1	WP_047724029.1	WP_006778956.1	HO	HO	HO
WP_005226437.1	WP_072351776.1	WP_006778957.1	CD	CD	CD
WP_005226438.1	WP_047724028.1	WP_006778960.1	HO	HO	HO
WP_005226439.1	WP_032749476.1	WP_006778961.1	HO	HO	HO
WP_005226441.1	WP_025106974.1	WP_006778962.1	HO	HO	HO
WP_005226442.1	WP_009653426.1	WP_006778963.1	CD	CD	CD
WP_005227477.1	WP_032749904.1	WP_006778964.1	HO	HO	HO
WP_005227476.1	WP_009653733.1	WP_006778965.1	HO	HO	HO
WP_005227475.1	WP_032694070.1	WP_006778966.1	HO	HO	HO
WP_005227474.1	WP_004851801.1	WP_006778967.1	CD	CD	CD
WP_005227472.1	WP_004102966.1	WP_006778969.1	CD	CD	CD
WP_005227471.1	WP_052746887.1	WP_006778970.1	CD	CD	CD
WP_005227470.1	WP_001124225.1	WP_006778971.1	CD	CD	CD
WP_005227469.1	WP_004851795.1	WP_006778973.1	CD	CD	CD
WP_005227468.1	WP_032749902.1	WP_006778974.1	CD	CD	CD
WP_005227467.1	WP_004851790.1	WP_006778975.1	CD	CD	CD
WP_005225309.1	WP_004213128.1	WP_006778977.1	CD	CD	HO
WP_005226050.1	WP_047724046.1	WP_006778980.1	CD	CD	HO
WP_005226043.1	WP_047724047.1	WP_006778981.1	CD	HO	CD
WP_005228338.1	WP_047724048.1	WP_006778982.1	HO	HO	CD
WP_005228339.1	WP_047724049.1	WP_006778983.1	HO	HO	CD
WP_005228340.1	WP_032440702.1	WP_006778984.1	HO	HO	CD
WP_005228341.1	WP_047724050.1	WP_006778985.1	HO	HO	CD
WP_005226049.1	WP_047724051.1	WP_006778986.1	CD	HO	CD
WP_005226037.1	WP_047724052.1	WP_006778991.1	CD	CD	HO
WP_005228331.1	WP_024359484.1	WP_006778992.1	HO	CD	HO
WP_005228330.1	WP_032437020.1	WP_006778993.1	HO	CD	HO
WP_005228329.1	WP_047724053.1	WP_006778994.1	HO	CD	HO
WP_005226031.1	WP_047724054.1	WP_006778995.1	CD	CD	HO
WP_005226025.1	WP_047724057.1	WP_006779000.1	CD	CD	HO
WP_005226024.1	WP_047724058.1	WP_006779001.1	CD	CD	HO
WP_005226022.1	WP_047724059.1	WP_006779003.1	CD	CD	HO
WP_005226021.1	WP_047724060.1	WP_006779004.1	CD	CD	HO
WP_005226020.1	WP_047724061.1	WP_006779005.1	HO	HO	CD
WP_005228310.1	WP_047724069.1	WP_006779011.1	HO	CD	HO
WP_005227462.1	WP_009653750.1	WP_006779026.1	CD	CD	CD
WP_005227460.1	WP_047723642.1	WP_006779027.1	CD	CD	CD
WP_005227459.1	WP_025108224.1	WP_006779028.1	CD	CD	CD
WP_005227458.1	WP_047723644.1	WP_006779029.1	CD	CD	CD
WP_005227457.1	WP_032749900.1	WP_006779031.1	CD	CD	CD
WP_005227456.1	WP_014229724.1	WP_006779032.1	HO	HO	HO
WP_005227455.1	WP_032749898.1	WP_006779033.1	HO	HO	HO
WP_005227454.1	WP_047723646.1	WP_006779034.1	HO	HO	HO
WP_005227452.1	WP_047723648.1	WP_006779035.1	CD	CD	CD
WP_005224971.1	WP_047724566.1	WP_006779042.1	CD	CD	CD
WP_005226936.1	WP_032751153.1	WP_006779044.1	HO	HO	HO
WP_005225088.1	WP_014837399.1	WP_006779045.1	HO	HO	HO
WP_005225090.1	WP_004108154.1	WP_006779046.1	HO	HO	HO
WP_005225089.1	WP_047724498.1	WP_006779048.1	HO	HO	HO
WP_005227451.1	WP_032749896.1	WP_006779050.1	HO	HO	HO
WP_005227449.1	WP_032749894.1	WP_006779051.1	CD	CD	CD
WP_005227448.1	WP_032749885.1	WP_006779052.1	CD	CD	CD
WP_005226735.1	WP_004102581.1	WP_006779053.1	CD	CD	CD
WP_005227426.1	WP_004119171.1	WP_006779054.1	CD	CD	CD
WP_005227425.1	WP_014229711.1	WP_006779055.1	CD	CD	CD
WP_005227424.1	WP_004851743.1	WP_006779056.1	CD	CD	CD
WP_005227423.1	WP_032749876.1	WP_006779057.1	CD	CD	CD
WP_005227422.1	WP_032749875.1	WP_006779058.1	CD	CD	CD
WP_005227421.1	WP_032749873.1	WP_006779059.1	CD	CD	CD
WP_005227420.1	WP_047723655.1	WP_006779060.1	CD	CD	CD
WP_005227419.1	WP_003029373.1	WP_006779061.1	HO	HO	HO
WP_005227418.1	WP_004119183.1	WP_006779062.1	HO	HO	HO
WP_005227415.1	WP_004851729.1	WP_006779063.1	CD	CD	CD
WP_005227004.1	WP_077254490.1	WP_006779070.1	HO	HO	HO
WP_005227282.1	WP_014229610.1	WP_006779073.1	HO	HO	HO
WP_005227281.1	WP_032749754.1	WP_006779074.1	CD	CD	CD
WP_005227280.1	WP_014838673.1	WP_006779075.1	HO	HO	HO
WP_005227279.1	WP_032749752.1	WP_006779076.1	HO	HO	HO
WP_005227278.1	WP_004851481.1	WP_006779078.1	HO	HO	HO
WP_005227277.1	WP_004851479.1	WP_006779080.1	CD	CD	CD
WP_005227276.1	WP_004851476.1	WP_006779081.1	HO	HO	HO
WP_005227274.1	WP_025105837.1	WP_006779082.1	HO	HO	HO
WP_005227273.1	WP_004102692.1	WP_006779083.1	CD	CD	CD
WP_005227272.1	WP_014229602.1	WP_006779085.1	HO	HO	HO
WP_005227271.1	WP_004119471.1	WP_006779086.1	HO	HO	HO
WP_005227270.1	WP_004851469.1	WP_006779087.1	HO	HO	HO
WP_005227269.1	WP_014229601.1	WP_006779088.1	HO	HO	HO
WP_005227268.1	WP_004113446.1	WP_006779089.1	CD	CD	CD
WP_005227267.1	WP_032748921.1	WP_006779090.1	CD	CD	CD
WP_005227266.1	WP_004119475.1	WP_006779091.1	CD	CD	CD
WP_005227265.1	WP_047723721.1	WP_006779092.1	HO	HO	HO
WP_005227263.1	WP_014229597.1	WP_006779093.1	HO	HO	HO
WP_005227262.1	WP_004851455.1	WP_006779094.1	HO	HO	HO
WP_005227261.1	WP_016810099.1	WP_006779095.1	CD	CD	CD
WP_005227258.1	WP_004851450.1	WP_006779096.1	HO	HO	HO
WP_005227257.1	WP_032748924.1	WP_006779097.1	CD	CD	CD
WP_005227256.1	WP_014229593.1	WP_006779098.1	CD	CD	CD
WP_005227255.1	WP_004851446.1	WP_006779099.1	CD	CD	CD
WP_005227254.1	WP_004851444.1	WP_006779100.1	CD	CD	CD
WP_005227253.1	WP_009654806.1	WP_006779101.1	CD	CD	CD
WP_005227252.1	WP_032748927.1	WP_006779102.1	HO	HO	HO
WP_005227251.1	WP_032748929.1	WP_006779103.1	HO	HO	HO
WP_005227249.1	WP_004851438.1	WP_006779105.1	HO	HO	HO
WP_005227248.1	WP_004851436.1	WP_006779106.1	HO	HO	HO
WP_005227247.1	WP_004851434.1	WP_006779107.1	HO	HO	HO
WP_005227246.1	WP_047723722.1	WP_006779108.1	HO	HO	HO
WP_005227244.1	WP_047723723.1	WP_006779109.1	HO	HO	HO
WP_005227243.1	WP_004851428.1	WP_006779110.1	HO	HO	HO
WP_005227242.1	WP_004102633.1	WP_006779111.1	HO	HO	HO
WP_005227241.1	WP_004851426.1	WP_006779112.1	HO	HO	HO
WP_005227240.1	WP_004134363.1	WP_006779113.1	HO	HO	HO
WP_005227238.1	WP_014838658.1	WP_006779114.1	CD	CD	CD
WP_005227237.1	WP_025105823.1	WP_006779115.1	HO	HO	HO
WP_005226715.1	WP_032719254.1	WP_006779116.1	HO	HO	HO
WP_005226716.1	WP_004119586.1	WP_006779117.1	HO	HO	HO
WP_005226717.1	WP_047723724.1	WP_006779118.1	CD	CD	CD
WP_005226237.1	WP_014228823.1	WP_006779120.1	CD	CD	CD
WP_005226718.1	WP_032748935.1	WP_006779124.1	HO	HO	HO
WP_005226719.1	WP_014229579.1	WP_006779125.1	HO	HO	HO
WP_005226720.1	WP_014229578.1	WP_006779126.1	CD	CD	CD
WP_005226721.1	WP_025105818.1	WP_006779127.1	CD	CD	CD
WP_005226722.1	WP_032748937.1	WP_006779128.1	HO	HO	HO
WP_005226723.1	WP_014229576.1	WP_006779129.1	HO	HO	HO
WP_005226725.1	WP_004851385.1	WP_006779130.1	HO	HO	HO
WP_005226726.1	WP_014229570.1	WP_006779131.1	CD	CD	CD
WP_005226727.1	WP_014838648.1	WP_006779132.1	HO	HO	HO
WP_005226728.1	WP_014229568.1	WP_006779133.1	HO	HO	HO
WP_005226729.1	WP_032748948.1	WP_006779134.1	HO	HO	HO
WP_005226733.1	WP_004851372.1	WP_006779135.1	CD	CD	CD
WP_005226734.1	WP_014229565.1	WP_006779136.1	CD	CD	CD
WP_005226773.1	WP_047723737.1	WP_006779137.1	HO	HO	HO
WP_005226774.1	WP_047725021.1	WP_006779138.1	CD	CD	CD
WP_005226775.1	WP_004851284.1	WP_006779139.1	CD	CD	CD
WP_005226777.1	WP_014229539.1	WP_006779140.1	HO	HO	HO
WP_005226783.1	WP_014229535.1	WP_006779143.1	HO	HO	HO
WP_005226784.1	WP_025105786.1	WP_006779144.1	CD	CD	CD
WP_005226785.1	WP_014229533.1	WP_006779145.1	CD	CD	CD
WP_005226786.1	WP_004851267.1	WP_006779146.1	CD	CD	CD
WP_005226787.1	WP_047723739.1	WP_006779147.1	HO	HO	HO
WP_005226788.1	WP_032748990.1	WP_006779148.1	HO	HO	HO
WP_005229538.1	WP_004126838.1	WP_006779178.1	HO	HO	HO
WP_005226792.1	WP_047723740.1	WP_006779227.1	HO	HO	HO
WP_005226793.1	WP_004119709.1	WP_006779228.1	HO	HO	HO
WP_005226794.1	WP_014229527.1	WP_006779229.1	CD	CD	CD
WP_005226795.1	WP_004102449.1	WP_006779230.1	HO	HO	HO
WP_005226796.1	WP_047723741.1	WP_006779231.1	HO	HO	HO
WP_005226797.1	WP_014229526.1	WP_006779232.1	CD	CD	CD
WP_005229061.1	WP_025105779.1	WP_006779234.1	HO	CD	CD
WP_005226799.1	WP_047725022.1	WP_006779236.1	CD	CD	CD
WP_005226801.1	WP_004851246.1	WP_006779238.1	HO	HO	HO
WP_005226802.1	WP_004851244.1	WP_006779239.1	HO	HO	HO
WP_005226803.1	WP_047723742.1	WP_006779240.1	CD	CD	CD
WP_005226812.1	WP_047723715.1	WP_006779241.1	CD	CD	HO
WP_005227097.1	WP_032749764.1	WP_006779242.1	CD	CD	CD
WP_005226844.1	WP_047723749.1	WP_006779245.1	HO	HO	HO
WP_005226845.1	WP_014229493.1	WP_006779246.1	CD	CD	CD
WP_005228195.1	WP_014230344.1	WP_006779252.1	CD	CD	CD
WP_005226846.1	WP_004851184.1	WP_006779253.1	HO	HO	HO
WP_005226847.1	WP_004102351.1	WP_006779254.1	HO	HO	HO
WP_005226848.1	WP_004102349.1	WP_006779255.1	HO	HO	HO
WP_005226850.1	WP_004119839.1	WP_006779256.1	CD	CD	CD
WP_005226851.1	WP_025105754.1	WP_006779257.1	HO	HO	HO
WP_005226864.1	WP_004851166.1	WP_006779260.1	HO	HO	HO
WP_005226865.1	WP_047723753.1	WP_006779261.1	CD	CD	CD
WP_005226866.1	WP_014229486.1	WP_006779262.1	CD	CD	CD
WP_005226867.1	WP_004851158.1	WP_006779263.1	CD	CD	CD
WP_005226868.1	WP_004851155.1	WP_006779264.1	CD	CD	CD
WP_005226870.1	WP_047723755.1	WP_006779265.1	CD	CD	CD
WP_005227090.1	WP_014229301.1	WP_006779266.1	CD	CD	CD
WP_005226877.1	WP_047723756.1	WP_006779267.1	HO	HO	HO
WP_005228935.1	WP_047722893.1	WP_006779268.1	CD	CD	HO
WP_005228936.1	WP_004125444.1	WP_006779269.1	CD	CD	HO
WP_005228937.1	WP_014839604.1	WP_006779270.1	CD	CD	HO
WP_005228938.1	WP_014226923.1	WP_006779271.1	CD	CD	HO
WP_005228939.1	WP_014226924.1	WP_006779272.1	CD	CD	HO
WP_005228940.1	WP_014226925.1	WP_006779273.1	CD	CD	HO
WP_005228941.1	WP_004105944.1	WP_006779274.1	HO	HO	CD
WP_005228942.1	WP_032751364.1	WP_006779275.1	HO	HO	CD
WP_005228655.1	WP_004105373.1	WP_006779282.1	HO	HO	CD
WP_005228661.1	WP_014229995.1	WP_006779287.1	HO	HO	CD
WP_005227089.1	WP_047723873.1	WP_006779288.1	CD	CD	CD
WP_005226903.1	WP_047723893.1	WP_006779298.1	HO	HO	CD
WP_005227896.1	WP_032719861.1	WP_006779304.1	CD	CD	CD
WP_005227303.1	WP_047723706.1	WP_006779305.1	HO	HO	CD
WP_005227095.1	WP_047723870.1	WP_006779307.1	CD	CD	HO
WP_005227112.1	WP_004101955.1	WP_006779309.1	HO	HO	CD
WP_005227114.1	WP_014229295.1	WP_006779310.1	HO	HO	CD
WP_005227123.1	WP_004120604.1	WP_006779311.1	HO	HO	CD
WP_005227134.1	WP_004120645.1	WP_006779313.1	CD	CD	HO
WP_005227135.1	WP_014838425.1	WP_006779314.1	CD	CD	HO
WP_005227153.1	WP_014229273.1	WP_006779321.1	HO	HO	HO
WP_005227154.1	WP_014838419.1	WP_006779322.1	HO	HO	HO
WP_005226852.1	WP_047723750.1	WP_006779323.1	CD	CD	HO
WP_005227155.1	WP_014229271.1	WP_006779324.1	CD	CD	CD
WP_005227159.1	WP_004850682.1	WP_006779325.1	HO	HO	HO
WP_005227165.1	WP_004850668.1	WP_006779326.1	CD	CD	CD
WP_005227166.1	WP_046877306.1	WP_006779332.1	CD	CD	CD
WP_005227177.1	WP_025107878.1	WP_006779333.1	HO	HO	HO
WP_005227179.1	WP_014229249.1	WP_006779334.1	CD	CD	CD
WP_005227180.1	WP_047723848.1	WP_006779335.1	HO	HO	HO
WP_005227043.1	WP_047724122.1	WP_006779336.1	CD	CD	CD
WP_005227185.1	WP_025107882.1	WP_006779337.1	CD	CD	CD
WP_005227187.1	WP_014838395.1	WP_006779338.1	HO	HO	HO
WP_005227188.1	WP_032749209.1	WP_006779339.1	HO	HO	HO
WP_005227189.1	WP_014229241.1	WP_006779340.1	CD	CD	CD
WP_005227195.1	WP_004850604.1	WP_006779341.1	CD	CD	CD
WP_005227199.1	WP_047723841.1	WP_006779343.1	CD	CD	CD
WP_005227200.1	WP_004850598.1	WP_006779344.1	CD	CD	CD
WP_005227201.1	WP_042945096.1	WP_006779345.1	CD	CD	CD
WP_005227202.1	WP_047723840.1	WP_006779346.1	CD	CD	CD
WP_005227203.1	WP_014838383.1	WP_006779347.1	CD	CD	CD
WP_005227204.1	WP_004850592.1	WP_006779348.1	CD	CD	CD
WP_005227209.1	WP_004850586.1	WP_006779350.1	HO	HO	HO
WP_005227210.1	WP_047725056.1	WP_006779351.1	CD	CD	CD
WP_005227212.1	WP_047723837.1	WP_006779352.1	CD	CD	CD
WP_005227213.1	WP_047723836.1	WP_006779353.1	HO	HO	HO
WP_005227217.1	WP_014229219.1	WP_006779355.1	CD	CD	CD
WP_005227218.1	WP_047723835.1	WP_006779356.1	CD	CD	CD
WP_005227219.1	WP_047723834.1	WP_006779357.1	CD	CD	CD
WP_005227220.1	WP_047723833.1	WP_006779358.1	HO	HO	HO
WP_005227221.1	WP_004850562.1	WP_006779359.1	CD	CD	CD
WP_005227222.1	WP_004850560.1	WP_006779362.1	CD	CD	CD
WP_005227225.1	WP_032749245.1	WP_006779363.1	CD	CD	CD
WP_005227228.1	WP_004850547.1	WP_006779364.1	HO	HO	HO
WP_005227232.1	WP_047723830.1	WP_006779368.1	CD	CD	CD
WP_005226706.1	WP_004850532.1	WP_006779369.1	HO	HO	HO
WP_005226705.1	WP_032693447.1	WP_006779370.1	CD	CD	CD
WP_005226702.1	WP_047723829.1	WP_006779371.1	CD	CD	CD
WP_005226684.1	WP_047723827.1	WP_006779372.1	CD	CD	CD
WP_005226683.1	WP_047723826.1	WP_006779373.1	HO	HO	HO
WP_005228639.1	WP_047722957.1	WP_006779379.1	HO	HO	CD
WP_005226681.1	WP_047723825.1	WP_006779380.1	CD	CD	CD
WP_005226680.1	WP_032693442.1	WP_006779381.1	CD	CD	CD
WP_005226679.1	WP_004850513.1	WP_006779382.1	CD	CD	CD
WP_005226678.1	WP_047723824.1	WP_006779383.1	CD	CD	CD
WP_005226677.1	WP_025107920.1	WP_006779384.1	CD	CD	CD
WP_005226676.1	WP_047723823.1	WP_006779385.1	CD	CD	CD
WP_005226675.1	WP_046877272.1	WP_006779386.1	CD	CD	CD
WP_005226674.1	WP_047723822.1	WP_006779387.1	CD	CD	CD
WP_005226673.1	WP_047723821.1	WP_006779388.1	CD	CD	CD
WP_005226672.1	WP_004850498.1	WP_006779389.1	CD	CD	CD
WP_005226671.1	WP_046877270.1	WP_006779390.1	CD	CD	CD
WP_005226670.1	WP_004850493.1	WP_006779391.1	CD	CD	CD
WP_005226669.1	WP_047725054.1	WP_006779392.1	CD	CD	CD
WP_005226668.1	WP_047723820.1	WP_006779393.1	HO	HO	HO
WP_005226667.1	WP_032749276.1	WP_006779394.1	HO	HO	HO
WP_005226664.1	WP_047723807.1	WP_006779395.1	CD	CD	CD
WP_005226663.1	WP_025107961.1	WP_006779396.1	HO	HO	HO
WP_005226662.1	WP_014838317.1	WP_006779397.1	CD	CD	CD
WP_005226661.1	WP_004121063.1	WP_006779398.1	CD	CD	CD
WP_005226658.1	WP_032749333.1	WP_006779399.1	CD	CD	CD
WP_005226656.1	WP_004112629.1	WP_006779400.1	HO	HO	HO
WP_005226655.1	WP_032749338.1	WP_006779401.1	HO	HO	HO
WP_005226654.1	WP_004101621.1	WP_006779402.1	CD	CD	CD
WP_005226653.1	WP_032750138.1	WP_006779403.1	HO	HO	HO
WP_005226652.1	WP_009652979.1	WP_006779404.1	HO	HO	HO
WP_005226650.1	WP_004101601.1	WP_006779405.1	HO	HO	HO
WP_005226649.1	WP_004850317.1	WP_006779406.1	HO	HO	HO
WP_005226648.1	WP_032749350.1	WP_006779407.1	CD	CD	CD
WP_005226647.1	WP_004850311.1	WP_006779409.1	CD	CD	CD
WP_005226744.1	WP_004851345.1	WP_006779411.1	CD	CD	CD
WP_005226743.1	WP_014229560.1	WP_006779412.1	CD	CD	CD
WP_005226742.1	WP_047723727.1	WP_006779413.1	HO	HO	HO
WP_005226741.1	WP_047723726.1	WP_006779414.1	HO	HO	HO
WP_005226738.1	WP_014229564.1	WP_006779416.1	HO	HO	HO
WP_005226737.1	WP_004851364.1	WP_006779417.1	HO	HO	HO
WP_005226736.1	WP_004851366.1	WP_006779418.1	HO	HO	HO
WP_005226349.1	WP_004131510.1	WP_006779419.1	CD	CD	CD
WP_005226523.1	WP_046877372.1	WP_006779421.1	CD	CD	CD
WP_005227175.1	WP_047724997.1	WP_006779423.1	HO	CD	CD
WP_005226521.1	WP_004850230.1	WP_006779426.1	HO	HO	HO
WP_005226520.1	WP_032749410.1	WP_006779427.1	CD	CD	CD
WP_005226519.1	WP_032749412.1	WP_006779428.1	HO	HO	HO
WP_005226517.1	WP_004850219.1	WP_006779429.1	CD	CD	CD
WP_005226514.1	WP_032749415.1	WP_006779430.1	CD	CD	CD
WP_005226513.1	WP_032750153.1	WP_006779431.1	CD	CD	CD
WP_005226512.1	WP_004101464.1	WP_006779445.1	CD	CD	CD
WP_005226511.1	WP_004850207.1	WP_006779446.1	CD	CD	CD
WP_005226510.1	WP_004101459.1	WP_006779447.1	CD	CD	CD
WP_005226509.1	WP_004121203.1	WP_006779448.1	CD	CD	CD
WP_005226508.1	WP_014229026.1	WP_006779449.1	HO	HO	HO
WP_005229279.1	WP_032751581.1	WP_006779450.1	CD	CD	CD
WP_005226191.1	WP_047724114.1	WP_006779451.1	HO	HO	CD
WP_005226192.1	WP_025106246.1	WP_006779452.1	HO	HO	CD
WP_005226194.1	WP_004849766.1	WP_006779453.1	HO	HO	CD
WP_005226195.1	WP_047724113.1	WP_006779454.1	HO	HO	CD
WP_005226196.1	WP_004849770.1	WP_006779455.1	CD	CD	HO
WP_005226197.1	WP_014228791.1	WP_006779456.1	CD	CD	HO
WP_005227109.1	WP_014228996.1	WP_006779457.1	HO	HO	HO
WP_005226502.1	WP_004850192.1	WP_006779458.1	HO	HO	HO
WP_005226500.1	WP_014229022.1	WP_006779459.1	HO	HO	HO
WP_005226499.1	WP_004139490.1	WP_006779460.1	HO	HO	HO
WP_005226498.1	WP_004850183.1	WP_006779461.1	HO	HO	HO
WP_005226497.1	WP_004850180.1	WP_006779462.1	HO	HO	HO
WP_005226494.1	WP_004121225.1	WP_006779464.1	HO	HO	HO
WP_005226492.1	WP_014229020.1	WP_006779465.1	HO	HO	HO
WP_005226491.1	WP_032749434.1	WP_006779466.1	HO	HO	HO
WP_005226490.1	WP_004121231.1	WP_006779469.1	HO	HO	HO
WP_005226489.1	WP_047724010.1	WP_006779470.1	HO	HO	HO
WP_005226487.1	WP_004101401.1	WP_006779471.1	HO	HO	HO
WP_005226486.1	WP_014229017.1	WP_006779472.1	CD	CD	CD
WP_005226485.1	WP_014229016.1	WP_006779473.1	CD	CD	CD
WP_005226483.1	WP_004850164.1	WP_006779474.1	CD	CD	CD
WP_005226482.1	WP_014229014.1	WP_006779475.1	CD	CD	CD
WP_005226481.1	WP_004850159.1	WP_006779476.1	CD	CD	CD
WP_005226480.1	WP_004121245.1	WP_006779477.1	HO	HO	HO
WP_005226479.1	WP_025106987.1	WP_006779478.1	CD	CD	CD
WP_005226477.1	WP_004121247.1	WP_006779481.1	CD	CD	CD
WP_005226476.1	WP_004121248.1	WP_006779482.1	CD	CD	CD
WP_005226475.1	WP_032749439.1	WP_006779483.1	CD	CD	CD
WP_005226473.1	WP_032749442.1	WP_006779484.1	HO	HO	HO
WP_005226472.1	WP_025106986.1	WP_006779485.1	CD	CD	CD
WP_005226470.1	WP_047724011.1	WP_006779486.1	HO	HO	HO
WP_005226469.1	WP_004850148.1	WP_006779487.1	HO	HO	HO
WP_005226468.1	WP_004121268.1	WP_006779488.1	CD	CD	CD
WP_005226465.1	WP_004850139.1	WP_006779489.1	CD	CD	CD
WP_005226464.1	WP_032749459.1	WP_006779490.1	CD	CD	CD
WP_005226463.1	WP_032749461.1	WP_006779491.1	HO	HO	HO
WP_005226462.1	WP_004850135.1	WP_006779492.1	HO	HO	HO
WP_005226461.1	WP_025106981.1	WP_006779493.1	HO	HO	HO
WP_005226460.1	WP_032749462.1	WP_006779494.1	HO	HO	HO
WP_005226459.1	WP_032749463.1	WP_006779495.1	HO	HO	HO
WP_005226330.1	WP_047723720.1	WP_006779496.1	CD	HO	HO
WP_005226331.1	WP_009653688.1	WP_006779497.1	CD	HO	HO
WP_005226554.1	WP_025714746.1	WP_006779540.1	CD	CD	CD
WP_005226448.1	WP_004121296.1	WP_006779559.1	CD	CD	CD
WP_005226446.1	WP_004850117.1	WP_006779560.1	HO	HO	HO
WP_005226445.1	WP_004101360.1	WP_006779561.1	HO	HO	HO
WP_005226443.1	WP_004850109.1	WP_006779562.1	HO	HO	HO
WP_005227478.1	WP_032749907.1	WP_006779563.1	CD	CD	CD
WP_005227479.1	WP_004103089.1	WP_006779564.1	HO	HO	HO
WP_005227486.1	WP_029946974.1	WP_006779565.1	CD	CD	HO
WP_005227484.1	WP_009653730.1	WP_006779566.1	HO	HO	HO
WP_005227485.1	WP_004103097.1	WP_006779567.1	HO	HO	HO
WP_005227487.1	WP_004851821.1	WP_006779568.1	CD	CD	CD
WP_005227488.1	WP_004851823.1	WP_006779569.1	CD	CD	CD
WP_005227489.1	WP_004121697.1	WP_006779570.1	CD	CD	CD
WP_005227490.1	WP_004851825.1	WP_006779571.1	CD	CD	CD
WP_005227491.1	WP_025108232.1	WP_006779572.1	CD	CD	CD
WP_005227493.1	WP_004851832.1	WP_006779573.1	CD	CD	CD
WP_005227495.1	WP_004132197.1	WP_006779574.1	HO	HO	HO
WP_005227496.1	WP_025108233.1	WP_006779575.1	CD	CD	CD
WP_005227498.1	WP_004121719.1	WP_006779576.1	HO	HO	HO
WP_005227499.1	WP_025108234.1	WP_006779577.1	CD	CD	CD
WP_005227500.1	WP_025108235.1	WP_006779578.1	CD	CD	CD
WP_005227501.1	WP_025108236.1	WP_006779579.1	CD	CD	CD
WP_005227502.1	WP_014229741.1	WP_006779580.1	HO	HO	HO
WP_005227503.1	WP_004121732.1	WP_006779581.1	HO	HO	HO
WP_005227506.1	WP_014229742.1	WP_006779582.1	CD	CD	CD
WP_005227507.1	WP_014229743.1	WP_006779583.1	CD	CD	CD
WP_005227508.1	WP_014229744.1	WP_006779584.1	CD	CD	CD
WP_005227509.1	WP_014229745.1	WP_006779585.1	CD	CD	CD
WP_005227512.1	WP_014229747.1	WP_006779587.1	HO	HO	HO
WP_005227513.1	WP_004103129.1	WP_006779588.1	HO	HO	HO
WP_005227514.1	WP_014838758.1	WP_006779589.1	CD	CD	CD
WP_005227524.1	WP_047723631.1	WP_006779590.1	HO	HO	HO
WP_005227526.1	WP_047723628.1	WP_006779591.1	CD	CD	CD
WP_005227527.1	WP_032749922.1	WP_006779592.1	CD	CD	CD
WP_005227528.1	WP_004121802.1	WP_006779593.1	HO	HO	HO
WP_005227529.1	WP_004851877.1	WP_006779597.1	CD	CD	CD
WP_005227530.1	WP_004851879.1	WP_006779598.1	CD	CD	CD
WP_005227531.1	WP_004851880.1	WP_006779599.1	CD	CD	CD
WP_005227532.1	WP_047723625.1	WP_006779600.1	CD	CD	CD
WP_005227533.1	WP_004851884.1	WP_006779601.1	CD	CD	CD
WP_005227534.1	WP_004851885.1	WP_006779602.1	CD	CD	CD
WP_005227535.1	WP_004851888.1	WP_006779603.1	HO	HO	HO
WP_005227536.1	WP_047723623.1	WP_006779604.1	HO	HO	HO
WP_005227537.1	WP_004103157.1	WP_006779605.1	HO	HO	HO
WP_005227538.1	WP_071846095.1	WP_006779606.1	HO	HO	HO
WP_005227540.1	WP_004103160.1	WP_006779607.1	CD	CD	CD
WP_005227541.1	WP_047723619.1	WP_006779608.1	HO	HO	HO
WP_005227542.1	WP_032694087.1	WP_006779609.1	HO	HO	HO
WP_005228924.1	WP_032751345.1	WP_006779612.1	CD	CD	CD
WP_005228927.1	WP_009651831.1	WP_006779613.1	HO	HO	HO
WP_005228928.1	WP_014226902.1	WP_006779614.1	HO	HO	HO
WP_005228929.1	WP_032751347.1	WP_006779615.1	HO	HO	HO
WP_005227613.1	WP_047723592.1	WP_006779616.1	HO	HO	HO
WP_005227615.1	WP_009651970.1	WP_006779620.1	CD	CD	CD
WP_005227617.1	WP_014229799.1	WP_006779621.1	HO	HO	HO
WP_005227618.1	WP_004851981.1	WP_006779622.1	HO	HO	HO
WP_005227619.1	WP_047723590.1	WP_006779623.1	CD	CD	CD
WP_005227620.1	WP_004851984.1	WP_006779624.1	CD	CD	CD
WP_005227622.1	WP_004138526.1	WP_006779625.1	HO	HO	HO
WP_005227623.1	WP_004851987.1	WP_006779626.1	CD	CD	CD
WP_005227624.1	WP_025106151.1	WP_006779627.1	HO	HO	HO
WP_005227625.1	WP_014229804.1	WP_006779628.1	HO	HO	HO
WP_005226365.1	WP_004850301.1	WP_006779630.1	CD	CD	CD
WP_005227627.1	WP_004851995.1	WP_006779632.1	CD	CD	CD
WP_005227628.1	WP_047723588.1	WP_006779633.1	CD	CD	CD
WP_005227629.1	WP_047723585.1	WP_006779634.1	CD	CD	CD
WP_005227631.1	WP_004852000.1	WP_006779637.1	HO	HO	HO
WP_005227632.1	WP_004103267.1	WP_006779638.1	HO	HO	HO
WP_005227633.1	WP_002910902.1	WP_006779639.1	HO	HO	HO
WP_005225912.1	WP_014228477.1	WP_006779647.1	HO	HO	CD
WP_005225906.1	WP_004849010.1	WP_006779648.1	HO	HO	CD
WP_005225908.1	WP_004849015.1	WP_006779650.1	HO	HO	CD
WP_005225909.1	WP_014228474.1	WP_006779651.1	CD	CD	HO
WP_005225910.1	WP_004849019.1	WP_006779652.1	CD	CD	HO
WP_005224592.1	WP_004097807.1	WP_006779654.1	CD	CD	HO
WP_005226321.1	WP_004131480.1	WP_006779655.1	CD	CD	CD
WP_005226320.1	WP_047724082.1	WP_006779656.1	HO	HO	HO
WP_005226319.1	WP_025106932.1	WP_006779657.1	HO	HO	HO
WP_005226318.1	WP_032749565.1	WP_006779658.1	HO	HO	HO
WP_005226317.1	WP_004131471.1	WP_006779659.1	HO	HO	HO
WP_005226316.1	WP_004131470.1	WP_006779660.1	HO	HO	HO
WP_005226313.1	WP_004101181.1	WP_006779661.1	HO	HO	HO
WP_005226312.1	WP_004849971.1	WP_006779662.1	HO	HO	HO
WP_005226311.1	WP_047724086.1	WP_006779663.1	HO	HO	HO
WP_005226310.1	WP_014228870.1	WP_006779664.1	CD	CD	CD
WP_005226309.1	WP_014228869.1	WP_006779665.1	HO	HO	HO
WP_005226308.1	WP_004849963.1	WP_006779666.1	HO	HO	HO
WP_005226307.1	WP_004849960.1	WP_006779667.1	HO	HO	HO
WP_005226306.1	WP_004849958.1	WP_006779668.1	HO	HO	HO
WP_005226301.1	WP_047724090.1	WP_006779671.1	CD	CD	CD
WP_005226300.1	WP_025106920.1	WP_006779672.1	CD	CD	CD
WP_005226299.1	WP_014228856.1	WP_006779673.1	CD	CD	CD
WP_005226298.1	WP_014228855.1	WP_006779674.1	CD	CD	CD
WP_005226297.1	WP_014838099.1	WP_006779675.1	CD	CD	CD
WP_005226295.1	WP_014228854.1	WP_006779677.1	HO	HO	HO
WP_005226294.1	WP_029946911.1	WP_006779678.1	HO	HO	HO
WP_005226293.1	WP_004131427.1	WP_006779679.1	CD	CD	CD
WP_005226291.1	WP_004849937.1	WP_006779680.1	HO	HO	HO
WP_005226286.1	WP_004131424.1	WP_006779681.1	CD	CD	CD
WP_005226285.1	WP_004849932.1	WP_006779682.1	CD	CD	CD
WP_005226284.1	WP_004849931.1	WP_006779683.1	CD	CD	CD
WP_005226283.1	WP_025106915.1	WP_006779684.1	CD	CD	CD
WP_005226282.1	WP_047724092.1	WP_006779685.1	CD	CD	CD
WP_005226281.1	WP_014228847.1	WP_006779686.1	CD	CD	CD
WP_005226280.1	WP_014228846.1	WP_006779687.1	CD	CD	CD
WP_005226279.1	WP_047724093.1	WP_006779688.1	CD	CD	CD
WP_005226278.1	WP_014228844.1	WP_006779690.1	CD	CD	CD
WP_005226277.1	WP_032749596.1	WP_006779691.1	CD	CD	CD
WP_005226276.1	WP_032749598.1	WP_006779692.1	CD	CD	CD
WP_005226275.1	WP_025106911.1	WP_006779693.1	CD	CD	CD
WP_005226274.1	WP_004849912.1	WP_006779694.1	CD	CD	CD
WP_005226273.1	WP_025106910.1	WP_006779695.1	CD	CD	CD
WP_005226272.1	WP_004849908.1	WP_006779696.1	CD	CD	CD
WP_005226271.1	WP_000103754.1	WP_006779697.1	CD	CD	CD
WP_005226270.1	WP_004131399.1	WP_006779698.1	CD	CD	CD
WP_005226269.1	WP_047724095.1	WP_006779699.1	CD	CD	CD
WP_005226268.1	WP_004131395.1	WP_006779700.1	CD	CD	CD
WP_005226267.1	WP_077253183.1	WP_006779701.1	CD	CD	CD
WP_005226266.1	WP_004101077.1	WP_006779702.1	CD	CD	CD
WP_005226265.1	WP_004849895.1	WP_006779703.1	CD	CD	CD
WP_005226264.1	WP_004849894.1	WP_006779704.1	HO	HO	HO
WP_005226263.1	WP_004849890.1	WP_006779705.1	CD	CD	CD
WP_005226262.1	WP_032749607.1	WP_006779707.1	HO	HO	HO
WP_005226258.1	WP_004849883.1	WP_006779722.1	CD	CD	CD
WP_005226257.1	WP_025106906.1	WP_006779723.1	CD	CD	CD
WP_005226256.1	WP_014228831.1	WP_006779724.1	CD	CD	CD
WP_005226255.1	WP_004131378.1	WP_006779725.1	CD	CD	CD
WP_005226254.1	WP_004849878.1	WP_006779726.1	HO	HO	HO
WP_005226253.1	WP_004849873.1	WP_006779728.1	HO	HO	HO
WP_005226252.1	WP_014838079.1	WP_006779729.1	HO	HO	HO
WP_005226250.1	WP_004101040.1	WP_006779730.1	HO	HO	HO
WP_005226249.1	WP_004101039.1	WP_006779731.1	HO	HO	HO
WP_005226248.1	WP_047724097.1	WP_006779732.1	HO	HO	HO
WP_005226247.1	WP_004101037.1	WP_006779733.1	HO	HO	HO
WP_005226246.1	WP_032692823.1	WP_006779736.1	CD	CD	CD
WP_005226244.1	WP_047724098.1	WP_006779737.1	HO	HO	HO
WP_005226243.1	WP_014228827.1	WP_006779738.1	HO	HO	HO
WP_005226242.1	WP_004137236.1	WP_006779739.1	HO	HO	HO
WP_005226241.1	WP_025106903.1	WP_006779740.1	CD	CD	CD
WP_005226240.1	WP_047724099.1	WP_006779741.1	CD	CD	CD
WP_005226239.1	WP_004101027.1	WP_006779742.1	CD	CD	CD
WP_005226238.1	WP_047724100.1	WP_006779743.1	HO	HO	HO
WP_005226236.1	WP_047724101.1	WP_006779745.1	CD	CD	CD
WP_005228752.1	WP_014226837.1	WP_006779750.1	CD	CD	HO
WP_005226235.1	WP_014228820.1	WP_006779754.1	CD	CD	CD
WP_005226234.1	WP_025106901.1	WP_006779755.1	CD	CD	CD
WP_005226233.1	WP_025106900.1	WP_006779756.1	CD	CD	CD
WP_005226232.1	WP_014838073.1	WP_006779757.1	CD	CD	CD
WP_005224683.1	WP_004097913.1	WP_006779814.1	HO	HO	CD
WP_005224684.1	WP_032747591.1	WP_006779815.1	HO	HO	CD
WP_005227872.1	WP_000019450.1	WP_006779819.1	HO	CD	HO
WP_005227259.1	WP_032748922.1	WP_006779846.1	HO	HO	CD
WP_005226226.1	WP_071846126.1	WP_006779851.1	CD	CD	CD
WP_005226225.1	WP_047724108.1	WP_006779852.1	CD	CD	CD
WP_005226224.1	WP_014838066.1	WP_006779853.1	CD	CD	CD
WP_005226223.1	WP_009653546.1	WP_006779854.1	CD	CD	CD
WP_005226219.1	WP_047724109.1	WP_006779855.1	CD	CD	CD
WP_005226218.1	WP_032749626.1	WP_006779857.1	HO	HO	HO
WP_005226215.1	WP_004849813.1	WP_006779858.1	CD	CD	CD
WP_005226214.1	WP_032749627.1	WP_006779859.1	HO	HO	HO
WP_005226213.1	WP_046876529.1	WP_006779860.1	HO	HO	HO
WP_005226212.1	WP_004131297.1	WP_006779861.1	HO	HO	HO
WP_005226210.1	WP_047724110.1	WP_006779862.1	HO	HO	HO
WP_005226209.1	WP_047724111.1	WP_006779863.1	HO	HO	HO
WP_005226208.1	WP_004849801.1	WP_006779864.1	HO	HO	HO
WP_005226207.1	WP_047724112.1	WP_006779865.1	HO	HO	HO
WP_005225588.1	WP_047725099.1	WP_006779894.1	CD	CD	CD
WP_005225556.1	WP_047724174.1	WP_006779905.1	CD	CD	CD
WP_005225553.1	WP_071846129.1	WP_006779927.1	CD	CD	HO
WP_005226204.1	WP_004100968.1	WP_006779939.1	HO	HO	HO
WP_005226203.1	WP_004849783.1	WP_006779940.1	HO	HO	HO
WP_005226202.1	WP_025106248.1	WP_006779941.1	CD	CD	CD
WP_005224656.1	WP_014227587.1	WP_006779943.1	HO	HO	HO
WP_005224655.1	WP_004097873.1	WP_006779944.1	HO	HO	HO
WP_005227869.1	WP_047723303.1	WP_006779959.1	CD	CD	HO
WP_005227868.1	WP_047723306.1	WP_006779961.1	CD	CD	HO
WP_005226179.1	WP_004100829.1	WP_006779972.1	HO	HO	HO
WP_005226178.1	WP_004849563.1	WP_006779973.1	HO	HO	HO
WP_005226177.1	WP_004849561.1	WP_006779974.1	CD	CD	CD
WP_005226174.1	WP_009651924.1	WP_006779975.1	HO	HO	HO
WP_005226173.1	WP_009651933.1	WP_006779976.1	HO	HO	HO
WP_005226172.1	WP_014228669.1	WP_006779977.1	CD	CD	CD
WP_005226171.1	WP_014228668.1	WP_006779979.1	HO	HO	HO
WP_005226170.1	WP_032695058.1	WP_006779980.1	CD	CD	CD
WP_005226169.1	WP_004849527.1	WP_006779981.1	HO	HO	HO
WP_005226168.1	WP_032749744.1	WP_006779982.1	HO	HO	HO
WP_005226167.1	WP_046878167.1	WP_006779983.1	CD	CD	CD
WP_005226166.1	WP_032749745.1	WP_006779984.1	HO	HO	HO
WP_005226165.1	WP_004849520.1	WP_006779985.1	HO	HO	HO
WP_005226164.1	WP_014228663.1	WP_006779986.1	CD	CD	CD
WP_005226163.1	WP_032749746.1	WP_006779987.1	HO	HO	HO
WP_005226162.1	WP_004849514.1	WP_006779988.1	HO	HO	HO
WP_005226161.1	WP_004849513.1	WP_006779990.1	CD	CD	CD
WP_005226160.1	WP_004849511.1	WP_006779991.1	CD	CD	CD
WP_005226159.1	WP_014228659.1	WP_006779992.1	CD	CD	CD
WP_005226158.1	WP_004849507.1	WP_006779993.1	CD	CD	CD
WP_005226157.1	WP_014228658.1	WP_006779994.1	CD	CD	CD
WP_005226156.1	WP_047724148.1	WP_006779995.1	HO	HO	HO
WP_005226155.1	WP_004849504.1	WP_006779996.1	CD	CD	CD
WP_005226154.1	WP_004130996.1	WP_006779997.1	CD	CD	CD
WP_005226153.1	WP_009653287.1	WP_006780005.1	HO	HO	HO
WP_005226150.1	WP_004849501.1	WP_006780008.1	HO	HO	HO
WP_005226149.1	WP_014837971.1	WP_006780009.1	HO	HO	HO
WP_005226148.1	WP_014228655.1	WP_006780010.1	CD	CD	CD
WP_005226146.1	WP_025107499.1	WP_006780011.1	HO	HO	HO
WP_005226139.1	WP_004849497.1	WP_006780012.1	HO	HO	HO
WP_005226136.1	WP_009653304.1	WP_006780015.1	HO	HO	HO
WP_005226135.1	WP_047724190.1	WP_006780017.1	CD	CD	CD
WP_005226134.1	WP_004130967.1	WP_006780018.1	CD	CD	CD
WP_005226133.1	WP_032748916.1	WP_006780019.1	CD	CD	CD
WP_005226132.1	WP_047724191.1	WP_006780020.1	CD	CD	CD
WP_005226131.1	WP_004100725.1	WP_006780021.1	CD	CD	CD
WP_005226130.1	WP_014228648.1	WP_006780022.1	CD	CD	CD
WP_005226128.1	WP_004849490.1	WP_006780023.1	CD	CD	CD
WP_005226127.1	WP_032748912.1	WP_006780024.1	HO	HO	HO
WP_005226126.1	WP_047724192.1	WP_006780025.1	CD	CD	CD
WP_005226125.1	WP_032748911.1	WP_006780026.1	CD	CD	CD
WP_005226124.1	WP_004130952.1	WP_006780027.1	CD	CD	CD
WP_005226123.1	WP_047724193.1	WP_006780028.1	CD	CD	CD
WP_005226122.1	WP_047724194.1	WP_006780029.1	CD	CD	CD
WP_005226121.1	WP_014228642.1	WP_006780030.1	CD	CD	CD
WP_005226120.1	WP_047724195.1	WP_006780031.1	CD	CD	CD
WP_005226119.1	WP_004100704.1	WP_006780032.1	CD	CD	CD
WP_005226118.1	WP_004100702.1	WP_006780033.1	CD	CD	CD
WP_005226117.1	WP_004849475.1	WP_006780034.1	CD	CD	CD
WP_005226116.1	WP_004849473.1	WP_006780036.1	CD	CD	CD
WP_005226115.1	WP_004849472.1	WP_006780037.1	CD	CD	CD
WP_005226114.1	WP_014228639.1	WP_006780038.1	CD	CD	CD
WP_005226113.1	WP_014228638.1	WP_006780039.1	HO	HO	HO
WP_005226112.1	WP_004849465.1	WP_006780040.1	HO	HO	HO
WP_005226111.1	WP_014228637.1	WP_006780041.1	HO	HO	HO
WP_005226110.1	WP_004871674.1	WP_006780042.1	HO	HO	HO
WP_005226109.1	WP_009653261.1	WP_006780046.1	CD	CD	CD
WP_005226107.1	WP_047724197.1	WP_006780048.1	CD	CD	CD
WP_005226105.1	WP_047724198.1	WP_006780050.1	CD	CD	CD
WP_005226104.1	WP_047724199.1	WP_006780051.1	CD	CD	CD
WP_005226103.1	WP_047724200.1	WP_006780052.1	CD	CD	CD
WP_005226102.1	WP_004130911.1	WP_006780053.1	CD	CD	CD
WP_005226101.1	WP_047724201.1	WP_006780054.1	CD	CD	CD
WP_005226100.1	WP_002439523.1	WP_006780055.1	CD	CD	CD
WP_005226098.1	WP_075594595.1	WP_006780056.1	HO	HO	HO
WP_005226097.1	WP_014228628.1	WP_006780057.1	HO	HO	HO
WP_005226096.1	WP_025108297.1	WP_006780058.1	HO	HO	HO
WP_005226095.1	WP_025108296.1	WP_006780059.1	HO	HO	HO
WP_005226094.1	WP_002211347.1	WP_006780060.1	HO	HO	HO
WP_005226093.1	WP_004849425.1	WP_006780061.1	CD	HO	CD
WP_005226092.1	WP_004100628.1	WP_006780062.1	CD	HO	CD
WP_005226091.1	WP_004100627.1	WP_006780063.1	HO	CD	HO
WP_005226090.1	WP_025108294.1	WP_006780064.1	CD	CD	CD
WP_005226089.1	WP_047724203.1	WP_006780065.1	CD	CD	CD
WP_005227671.1	WP_004852075.1	WP_006780066.1	HO	HO	HO
WP_005226088.1	WP_047724204.1	WP_006780067.1	CD	CD	CD
WP_005226086.1	WP_004849414.1	WP_006780068.1	HO	HO	HO
WP_005226085.1	WP_014837946.1	WP_006780069.1	HO	HO	HO
WP_005226084.1	WP_025108293.1	WP_006780070.1	HO	HO	HO
WP_005226083.1	WP_032748889.1	WP_006780071.1	HO	HO	HO
WP_005226081.1	WP_025108290.1	WP_006780072.1	HO	HO	HO
WP_005226080.1	WP_032694256.1	WP_006780073.1	HO	HO	HO
WP_005226079.1	WP_032748886.1	WP_006780074.1	HO	HO	HO
WP_005226078.1	WP_009653274.1	WP_006780075.1	HO	HO	HO
WP_005226077.1	WP_014837943.1	WP_006780076.1	CD	CD	CD
WP_005226075.1	WP_004849391.1	WP_006780078.1	HO	HO	HO
WP_005226074.1	WP_004111834.1	WP_006780079.1	HO	HO	HO
WP_005226073.1	WP_047724205.1	WP_006780080.1	HO	HO	HO
WP_005226072.1	WP_004100599.1	WP_006780081.1	HO	HO	HO
WP_005226071.1	WP_014228606.1	WP_006780082.1	HO	HO	HO
WP_005226070.1	WP_014228605.1	WP_006780083.1	HO	HO	HO
WP_005226067.1	WP_032748882.1	WP_006780084.1	CD	CD	CD
WP_005226066.1	WP_004100588.1	WP_006780085.1	CD	CD	CD
WP_005226065.1	WP_047724206.1	WP_006780086.1	CD	CD	CD
WP_005226064.1	WP_014228601.1	WP_006780087.1	CD	CD	CD
WP_005226063.1	WP_004100581.1	WP_006780088.1	CD	CD	CD
WP_005226062.1	WP_004849369.1	WP_006780089.1	CD	CD	CD
WP_005226061.1	WP_032748880.1	WP_006780090.1	CD	CD	CD
WP_005226060.1	WP_009653278.1	WP_006780091.1	CD	CD	CD
WP_005226059.1	WP_025108025.1	WP_006780092.1	CD	CD	CD
WP_005226057.1	WP_009653259.1	WP_006780093.1	CD	CD	CD
WP_005226056.1	WP_004100567.1	WP_006780094.1	HO	HO	HO
WP_005226055.1	WP_032748878.1	WP_006780095.1	CD	CD	CD
WP_005226053.1	WP_004849356.1	WP_006780096.1	HO	HO	HO
WP_005226012.1	WP_014228592.1	WP_006780097.1	CD	CD	CD
WP_005226011.1	WP_014228591.1	WP_006780098.1	HO	HO	HO
WP_005226010.1	WP_047724207.1	WP_006780099.1	HO	HO	HO
WP_005226009.1	WP_032748874.1	WP_006780101.1	CD	CD	CD
WP_005226008.1	WP_047724208.1	WP_006780102.1	HO	HO	HO
WP_005226007.1	WP_047724209.1	WP_006780103.1	HO	HO	HO
WP_005226006.1	WP_032721350.1	WP_006780104.1	CD	CD	CD
WP_005226004.1	WP_014837893.1	WP_006780105.1	HO	HO	HO
WP_005226003.1	WP_047724210.1	WP_006780106.1	CD	CD	CD
WP_005226002.1	WP_004849210.1	WP_006780107.1	CD	CD	CD
WP_005226000.1	WP_009653812.1	WP_006780108.1	HO	HO	HO
WP_005225999.1	WP_009653837.1	WP_006780111.1	CD	CD	CD
WP_005225998.1	WP_009653824.1	WP_006780112.1	CD	CD	CD
WP_005225997.1	WP_047724211.1	WP_006780113.1	CD	CD	CD
WP_005225996.1	WP_014228532.1	WP_006780114.1	CD	CD	CD
WP_005225995.1	WP_032748869.1	WP_006780115.1	CD	CD	CD
WP_005225994.1	WP_014837888.1	WP_006780116.1	HO	HO	HO
WP_005225993.1	WP_032748868.1	WP_006780117.1	HO	HO	HO
WP_005225992.1	WP_032748867.1	WP_006780119.1	HO	HO	HO
WP_005225991.1	WP_047724212.1	WP_006780120.1	HO	HO	HO
WP_005225990.1	WP_047724213.1	WP_006780121.1	HO	HO	HO
WP_005225989.1	WP_047724214.1	WP_006780122.1	HO	HO	HO
WP_005225985.1	WP_004849135.1	WP_006780124.1	CD	CD	CD
WP_005225983.1	WP_004130773.1	WP_006780125.1	HO	HO	HO
WP_005225980.1	WP_014837877.1	WP_006780126.1	CD	CD	CD
WP_005225979.1	WP_004130763.1	WP_006780127.1	CD	CD	CD
WP_005225978.1	WP_004100500.1	WP_006780128.1	HO	HO	HO
WP_005225977.1	WP_032694517.1	WP_006780129.1	HO	HO	HO
WP_005225976.1	WP_004130755.1	WP_006780130.1	CD	CD	CD
WP_005225974.1	WP_004100495.1	WP_006780131.1	HO	HO	HO
WP_005225973.1	WP_004130751.1	WP_006780132.1	HO	HO	HO
WP_005225972.1	WP_004849110.1	WP_006780133.1	HO	HO	HO
WP_005225971.1	WP_004100490.1	WP_006780134.1	HO	HO	HO
WP_005225970.1	WP_004849106.1	WP_006780135.1	HO	HO	HO
WP_005225969.1	WP_047724219.1	WP_006780136.1	HO	HO	HO
WP_005225967.1	WP_047724220.1	WP_006780137.1	CD	CD	CD
WP_005226450.1	WP_038424244.1	WP_006780139.1	HO	HO	HO
WP_005226449.1	WP_004849092.1	WP_006780140.1	HO	HO	HO
WP_005225964.1	WP_004130731.1	WP_006780141.1	HO	HO	HO
WP_005225963.1	WP_004130722.1	WP_006780142.1	HO	HO	HO
WP_005227369.1	WP_032749825.1	WP_006780143.1	HO	HO	CD
WP_005225962.1	WP_047724222.1	WP_006780144.1	CD	CD	CD
WP_005225961.1	WP_047724223.1	WP_006780145.1	CD	CD	CD
WP_005225960.1	WP_038424242.1	WP_006780147.1	CD	CD	CD
WP_005225951.1	WP_047725128.1	WP_006780148.1	HO	HO	HO
WP_005225950.1	WP_014228502.1	WP_006780149.1	HO	HO	HO
WP_005225949.1	WP_047724224.1	WP_006780150.1	HO	HO	HO
WP_005225948.1	WP_032718694.1	WP_006780151.1	HO	HO	HO
WP_005225947.1	WP_004849064.1	WP_006780152.1	HO	HO	HO
WP_005225946.1	WP_004130686.1	WP_006780153.1	CD	CD	CD
WP_005225945.1	WP_047724225.1	WP_006780154.1	HO	HO	HO
WP_005225944.1	WP_014837867.1	WP_006780155.1	HO	HO	HO
WP_005225943.1	WP_014837866.1	WP_006780156.1	HO	HO	HO
WP_005225942.1	WP_025108111.1	WP_006780159.1	CD	CD	CD
WP_005225941.1	WP_004849058.1	WP_006780160.1	CD	CD	CD
WP_005225940.1	WP_004849056.1	WP_006780161.1	CD	CD	CD
WP_005225939.1	WP_014228494.1	WP_006780162.1	CD	CD	CD
WP_005225938.1	WP_009653795.1	WP_006780163.1	CD	CD	CD
WP_005225937.1	WP_047724976.1	WP_006780164.1	CD	HO	CD
WP_005225936.1	WP_004849048.1	WP_006780165.1	HO	HO	HO
WP_005225932.1	WP_004849041.1	WP_006780166.1	CD	CD	CD
WP_005225930.1	WP_025108113.1	WP_006780167.1	CD	CD	CD
WP_005225929.1	WP_047724227.1	WP_006780168.1	CD	CD	CD
WP_005225928.1	WP_047724228.1	WP_006780169.1	CD	CD	CD
WP_005225927.1	WP_047724229.1	WP_006780170.1	CD	CD	CD
WP_005225926.1	WP_047725130.1	WP_006780171.1	HO	HO	HO
WP_005225925.1	WP_009653774.1	WP_006780172.1	HO	HO	HO
WP_005225544.1	WP_047723986.1	WP_006780222.1	HO	HO	HO
WP_005225917.1	WP_047724230.1	WP_006780236.1	HO	HO	HO
WP_005225905.1	WP_014228470.1	WP_006780241.1	CD	CD	CD
WP_005225904.1	WP_025108127.1	WP_006780242.1	HO	HO	HO
WP_005225903.1	WP_047724232.1	WP_006780243.1	CD	CD	CD
WP_005225902.1	WP_047724233.1	WP_006780244.1	CD	CD	CD
WP_005225901.1	WP_047724234.1	WP_006780245.1	CD	CD	CD
WP_005225900.1	WP_004848993.1	WP_006780246.1	CD	CD	CD
WP_005225899.1	WP_047725135.1	WP_006780247.1	HO	HO	HO
WP_005225895.1	WP_004130603.1	WP_006780249.1	HO	HO	HO
WP_005225894.1	WP_004848986.1	WP_006780250.1	HO	HO	HO
WP_005225893.1	WP_032748787.1	WP_006780251.1	HO	HO	HO
WP_005225892.1	WP_014228463.1	WP_006780252.1	HO	HO	HO
WP_005225891.1	WP_004100351.1	WP_006780253.1	HO	HO	HO
WP_005225890.1	WP_014228462.1	WP_006780254.1	CD	CD	CD
WP_005225889.1	WP_025108131.1	WP_006780255.1	HO	HO	HO
WP_005225888.1	WP_032748784.1	WP_006780256.1	HO	HO	HO
WP_005225887.1	WP_032748782.1	WP_006780257.1	CD	CD	CD
WP_005225886.1	WP_032748781.1	WP_006780258.1	CD	CD	CD
WP_005225884.1	WP_047724235.1	WP_006780259.1	CD	CD	CD
WP_005225883.1	WP_004100337.1	WP_006780260.1	CD	CD	CD
WP_005225882.1	WP_004130584.1	WP_006780261.1	CD	CD	CD
WP_005225881.1	WP_047724236.1	WP_006780262.1	CD	CD	CD
WP_005225880.1	WP_004130580.1	WP_006780263.1	CD	CD	CD
WP_005225879.1	WP_014837848.1	WP_006780264.1	CD	CD	CD
WP_005225877.1	WP_004100327.1	WP_006780266.1	CD	CD	CD
WP_005225876.1	WP_004100325.1	WP_006780267.1	CD	CD	CD
WP_005225875.1	WP_004848954.1	WP_006780268.1	CD	CD	CD
WP_005225874.1	WP_004130574.1	WP_006780269.1	CD	CD	CD
WP_005225872.1	WP_004100288.1	WP_006780274.1	CD	CD	CD
WP_005225871.1	WP_004848923.1	WP_006780275.1	CD	CD	CD
WP_005225870.1	WP_032748754.1	WP_006780276.1	CD	CD	CD
WP_005225869.1	WP_004130528.1	WP_006780277.1	CD	CD	CD
WP_005225868.1	WP_004130526.1	WP_006780278.1	CD	CD	CD
WP_005225867.1	WP_025106368.1	WP_006780279.1	CD	CD	CD
WP_005225865.1	WP_004100278.1	WP_006780280.1	CD	CD	CD
WP_005225864.1	WP_014837839.1	WP_006780281.1	CD	CD	CD
WP_005225863.1	WP_004100276.1	WP_006780283.1	HO	HO	HO
WP_005226518.1	WP_032749413.1	WP_006780289.1	CD	CD	HO
WP_005225861.1	WP_025106369.1	WP_006780290.1	CD	CD	CD
WP_005225857.1	WP_004848906.1	WP_006780291.1	CD	CD	CD
WP_005225856.1	WP_047724240.1	WP_006780292.1	CD	CD	CD
WP_005225855.1	WP_004848901.1	WP_006780293.1	CD	CD	CD
WP_005225854.1	WP_014228436.1	WP_006780294.1	CD	CD	CD
WP_005225853.1	WP_032694307.1	WP_006780295.1	HO	HO	HO
WP_005225852.1	WP_032748743.1	WP_006780296.1	CD	CD	CD
WP_005224869.1	WP_014229093.1	WP_006780297.1	HO	HO	CD
WP_005225851.1	WP_004848892.1	WP_006780304.1	CD	CD	CD
WP_005225850.1	WP_047724241.1	WP_006780306.1	HO	HO	HO
WP_005225849.1	WP_004848888.1	WP_006780307.1	HO	HO	HO
[truncated: 685 more rows]

## Sheet: 6
Mycobacterium tuberculosis (A)	Mycobacterium haemophilum (B)	Mycobacterium leprae (C)	Orientation in A	Orientation in B	Orientation in C
WP_009357331.1	WP_054879057.1	WP_301129.1	CD	CD	CD
WP_009357332.1	WP_054879056.1	WP_301130.1	CD	CD	CD
WP_009357333.1	WP_054879055.1	WP_301131.1	CD	CD	CD
WP_009357334.1	WP_054879054.1	WP_301132.1	CD	CD	CD
WP_009357335.1	WP_047315663.1	WP_301133.1	CD	CD	CD
WP_009357336.1	WP_054879053.1	WP_301134.1	CD	CD	CD
WP_009357337.1	WP_054879052.1	WP_301135.1	CD	CD	CD
WP_009357339.1	WP_047315667.1	WP_301138.1	CD	CD	CD
WP_009357340.1	WP_054879041.1	WP_301139.1	HO	HO	HO
WP_009357341.1	WP_054879040.1	WP_301140.1	HO	HO	HO
WP_009357343.1	WP_047315671.1	WP_301141.1	CD	CD	CD
WP_009357344.1	WP_054879039.1	WP_301142.1	HO	HO	HO
WP_009357346.1	WP_054879037.1	WP_301144.1	HO	HO	HO
WP_009357347.1	WP_054879036.1	WP_301145.1	HO	HO	HO
WP_009357348.1	WP_047315676.1	WP_301146.1	HO	HO	HO
WP_009357349.1	WP_054879035.1	WP_301147.1	HO	HO	HO
WP_009357350.1	WP_054879034.1	WP_301148.1	HO	HO	HO
WP_009357368.1	WP_047315716.1	WP_301152.1	CD	CD	CD
WP_009357369.1	WP_047315693.1	WP_301154.1	HO	HO	HO
WP_009357370.1	WP_054879024.1	WP_301155.1	HO	HO	HO
WP_009357371.1	WP_047315695.1	WP_301156.1	CD	CD	CD
WP_009361277.1	WP_047315639.1	WP_301157.1	CD	CD	CD
WP_009361276.1	WP_054879070.1	WP_301158.1	CD	CD	CD
WP_009361274.1	WP_047315636.1	WP_301159.1	CD	CD	CD
WP_009361271.1	WP_054879073.1	WP_301160.1	HO	HO	HO
WP_009361269.1	WP_054879075.1	WP_301162.1	HO	HO	HO
WP_009361268.1	WP_054879076.1	WP_301163.1	HO	HO	HO
WP_009361267.1	WP_054880801.1	WP_301164.1	HO	HO	HO
WP_009361265.1	WP_047316823.1	WP_301165.1	HO	HO	HO
WP_009361264.1	WP_054879077.1	WP_301166.1	HO	HO	HO
WP_009361263.1	WP_047316821.1	WP_301167.1	HO	HO	HO
WP_009361262.1	WP_047316820.1	WP_301168.1	HO	HO	HO
WP_009361253.1	WP_054879082.1	WP_301170.1	CD	CD	CD
WP_009361252.1	WP_054879083.1	WP_301171.1	CD	CD	CD
WP_009361249.1	WP_047316837.1	WP_301172.1	HO	HO	HO
WP_009361248.1	WP_054879086.1	WP_301173.1	CD	CD	CD
WP_009361247.1	WP_054880802.1	WP_301174.1	HO	HO	HO
WP_009361246.1	WP_047316835.1	WP_301175.1	HO	HO	HO
WP_009361244.1	WP_047316834.1	WP_301176.1	HO	HO	HO
WP_009361243.1	WP_047316842.1	WP_301177.1	HO	HO	HO
WP_009361241.1	WP_047316832.1	WP_301179.1	HO	HO	HO
WP_009361240.1	WP_047314768.1	WP_301180.1	HO	HO	HO
WP_009361234.1	WP_054879088.1	WP_301181.1	CD	CD	CD
WP_009361233.1	WP_047314863.1	WP_301182.1	CD	CD	CD
WP_009361229.1	WP_082607697.1	WP_301183.1	CD	CD	CD
WP_009361228.1	WP_047314773.1	WP_301184.1	CD	CD	CD
WP_009361225.1	WP_054880804.1	WP_301186.1	CD	CD	CD
WP_009361207.1	WP_082129526.1	WP_301187.1	CD	CD	CD
WP_009361204.1	WP_054879097.1	WP_301188.1	CD	CD	CD
WP_009361201.1	WP_054879100.1	WP_301189.1	HO	HO	HO
WP_009361200.1	WP_054879101.1	WP_301190.1	CD	CD	CD
WP_009361199.1	WP_054879102.1	WP_301191.1	CD	CD	CD
WP_009361198.1	WP_047314790.1	WP_301192.1	CD	CD	CD
WP_009361197.1	WP_047314791.1	WP_301193.1	CD	CD	CD
WP_009361196.1	WP_054879103.1	WP_301194.1	CD	CD	CD
WP_009361195.1	WP_047314793.1	WP_301195.1	CD	CD	CD
WP_009361194.1	WP_047314869.1	WP_301196.1	CD	CD	CD
WP_009361193.1	WP_047314794.1	WP_301197.1	CD	CD	CD
WP_009361192.1	WP_047314795.1	WP_301198.1	CD	CD	CD
WP_009361191.1	WP_054879104.1	WP_301199.1	CD	CD	CD
WP_009361190.1	WP_054879105.1	WP_301200.1	CD	CD	CD
WP_009361185.1	WP_054879109.1	WP_301201.1	HO	HO	HO
WP_009361184.1	WP_054879110.1	WP_301202.1	HO	HO	HO
WP_009361183.1	WP_054880806.1	WP_301203.1	HO	HO	HO
WP_009361182.1	WP_054879111.1	WP_301204.1	HO	HO	HO
WP_009361181.1	WP_047314805.1	WP_301205.1	HO	HO	HO
WP_009361180.1	WP_054879112.1	WP_301206.1	HO	HO	HO
WP_009361179.1	WP_047314873.1	WP_301207.1	HO	HO	HO
WP_009361173.1	WP_054879113.1	WP_301208.1	HO	HO	HO
WP_009361172.1	WP_047314809.1	WP_301209.1	HO	HO	HO
WP_009361171.1	WP_047314810.1	WP_301210.1	HO	HO	HO
WP_009361170.1	WP_047314874.1	WP_301211.1	HO	HO	HO
WP_009361169.1	WP_054879114.1	WP_301212.1	HO	HO	HO
WP_009361168.1	WP_047314812.1	WP_301213.1	CD	CD	CD
WP_009361167.1	WP_054879115.1	WP_301214.1	HO	HO	HO
WP_009361165.1	WP_054879116.1	WP_301215.1	HO	HO	HO
WP_009361164.1	WP_054879117.1	WP_301216.1	HO	HO	HO
WP_009360341.1	WP_047314825.1	WP_301219.1	CD	CD	CD
WP_009360338.1	WP_054879124.1	WP_301221.1	CD	CD	CD
WP_009360331.1	WP_054879126.1	WP_301223.1	HO	HO	HO
WP_009360330.1	WP_047314831.1	WP_301224.1	HO	HO	HO
WP_009360329.1	WP_047314879.1	WP_301225.1	CD	CD	CD
WP_009360328.1	WP_054880809.1	WP_301226.2	CD	CD	CD
WP_009360327.1	WP_047314832.1	WP_301227.1	CD	CD	CD
WP_009360326.1	WP_054879127.1	WP_301228.1	CD	CD	CD
WP_009360325.1	WP_054879128.1	WP_301229.1	CD	CD	CD
WP_009360323.1	WP_054879129.1	WP_301230.1	CD	CD	CD
WP_009360319.1	WP_054879130.1	WP_301232.1	HO	HO	HO
WP_009360318.1	WP_054879131.1	WP_301233.1	CD	CD	CD
WP_009358304.1	WP_054879437.1	WP_301236.1	HO	HO	HO
WP_009358306.1	WP_082129356.1	WP_301237.1	HO	HO	HO
WP_009358307.1	WP_047314309.1	WP_301239.1	CD	CD	CD
WP_009358308.1	WP_054879440.1	WP_301240.1	HO	HO	HO
WP_009358309.1	WP_054880864.1	WP_301241.1	CD	CD	CD
WP_009358310.1	WP_054879441.1	WP_301242.1	CD	CD	CD
WP_009358312.1	WP_054879442.1	WP_301243.1	CD	CD	CD
WP_009358313.1	WP_054879443.1	WP_301244.1	CD	CD	CD
WP_009358314.1	WP_054879444.1	WP_301245.1	CD	CD	CD
WP_009358315.1	WP_054879445.1	WP_301246.1	CD	CD	CD
WP_009358325.1	WP_047314321.1	WP_301248.1	HO	HO	CD
WP_009358339.1	WP_047314326.1	WP_301249.1	CD	CD	CD
WP_009358341.1	WP_047314404.1	WP_301250.1	CD	CD	CD
WP_009358342.1	WP_082129358.1	WP_301251.1	CD	CD	CD
WP_009358343.1	WP_082607660.1	WP_301252.1	CD	CD	CD
WP_009358344.1	WP_047314327.1	WP_301253.1	CD	CD	CD
WP_009358345.1	WP_047314328.1	WP_301254.1	HO	HO	HO
WP_009358352.1	WP_047314338.1	WP_301255.1	HO	HO	HO
WP_009358353.1	WP_054879458.1	WP_301256.1	HO	HO	HO
WP_009358354.1	WP_047314340.1	WP_301257.1	CD	CD	CD
WP_009358355.1	WP_047314341.1	WP_301258.1	CD	CD	CD
WP_009358356.1	WP_054880872.1	WP_301259.1	CD	CD	CD
WP_009358357.1	WP_054880873.1	WP_301260.1	CD	CD	CD
WP_009358360.1	WP_054879459.1	WP_301261.1	CD	CD	CD
WP_009358362.1	WP_054879460.1	WP_301263.1	HO	HO	HO
WP_009358364.1	WP_082607658.1	WP_301264.1	HO	HO	HO
WP_009358365.1	WP_054879461.1	WP_301265.1	CD	CD	CD
WP_009361032.1	WP_007166602.1	WP_301266.1	CD	CD	CD
WP_009361031.1	WP_047316418.1	WP_301267.1	CD	CD	CD
WP_009361030.1	WP_054879210.1	WP_301268.1	CD	CD	CD
WP_009361029.1	WP_054879211.1	WP_301269.1	HO	HO	HO
WP_009361028.1	WP_047316428.1	WP_301270.1	CD	CD	CD
WP_009361019.1	WP_054880831.1	WP_301271.1	HO	HO	HO
WP_009361018.1	WP_054879213.1	WP_301272.1	CD	CD	CD
WP_009361013.1	WP_047316423.1	WP_301273.1	CD	CD	HO
WP_009361015.1	WP_054880832.1	WP_301274.1	HO	HO	CD
WP_009361016.1	WP_054879214.1	WP_301275.1	HO	HO	CD
WP_009361012.1	WP_054879216.1	WP_301276.1	HO	HO	HO
WP_009361011.1	WP_047316410.1	WP_301277.1	CD	CD	CD
WP_009361009.1	WP_054879217.1	WP_301278.1	CD	CD	CD
WP_009361008.1	WP_047316422.1	WP_301279.1	CD	CD	CD
WP_009361000.1	WP_054879221.1	WP_301282.1	CD	CD	CD
WP_009360999.1	WP_047316402.1	WP_301283.1	CD	CD	CD
WP_009360998.1	WP_054879222.1	WP_301284.1	CD	CD	CD
WP_009360997.1	WP_054879223.1	WP_301285.1	CD	CD	CD
WP_009360996.1	WP_047316399.1	WP_301286.1	CD	CD	CD
WP_009360995.1	WP_047316398.1	WP_301287.1	CD	CD	CD
WP_009360994.1	WP_054879224.1	WP_301288.1	CD	CD	CD
WP_009360993.1	WP_047316421.1	WP_301289.1	CD	CD	CD
WP_009360992.1	WP_047316396.1	WP_301290.1	CD	CD	CD
WP_009360991.1	WP_047316395.1	WP_301291.1	CD	CD	CD
WP_009360990.1	WP_047316394.1	WP_301292.1	CD	CD	CD
WP_009360988.1	WP_054879225.1	WP_301293.1	CD	CD	CD
WP_009360987.1	WP_047316392.1	WP_301294.1	CD	CD	CD
WP_009360986.1	WP_047316391.1	WP_301295.1	CD	CD	CD
WP_009358367.1	WP_047314349.1	WP_301296.1	HO	HO	HO
WP_009358369.1	WP_054879474.1	WP_301297.1	HO	HO	HO
WP_009358370.1	WP_082607654.1	WP_301298.1	CD	CD	CD
WP_009358371.1	WP_047314417.1	WP_301299.1	CD	CD	CD
WP_009358373.1	WP_082607752.1	WP_301301.1	CD	CD	CD
WP_009358375.1	WP_054879477.1	WP_301302.1	CD	CD	CD
WP_009358376.1	WP_054879478.1	WP_301303.1	HO	HO	HO
WP_009358377.1	WP_054879479.1	WP_301304.1	HO	HO	HO
WP_009358378.1	WP_054880879.1	WP_301305.1	HO	HO	HO
WP_009358379.1	WP_054879480.1	WP_301307.1	HO	HO	HO
WP_009358380.1	WP_047314375.1	WP_301308.1	HO	HO	HO
WP_009358382.1	WP_054879482.1	WP_301309.1	CD	CD	CD
WP_009358385.1	WP_047314381.1	WP_301310.1	CD	CD	CD
WP_009358386.1	WP_054879483.1	WP_301311.1	CD	CD	CD
WP_009358387.1	WP_047314383.1	WP_301312.1	CD	CD	CD
WP_009358388.1	WP_054879484.1	WP_301313.1	CD	CD	CD
WP_009357744.1	WP_054878832.1	WP_301315.1	CD	CD	HO
WP_009357743.1	WP_047313732.1	WP_301316.1	HO	HO	CD
WP_009357736.1	WP_047313733.1	WP_301317.1	CD	CD	HO
WP_009357725.1	WP_047313738.1	WP_301318.1	CD	CD	HO
WP_009357724.1	WP_047313739.1	WP_301319.1	CD	CD	HO
WP_009357691.1	WP_047313742.1	WP_301320.1	HO	CD	HO
WP_009357692.1	WP_047313743.1	WP_301321.1	HO	CD	HO
WP_009357693.1	WP_054878838.1	WP_301322.1	CD	HO	CD
WP_009357695.1	WP_047313821.1	WP_301324.1	HO	CD	HO
WP_009357696.1	WP_054878840.1	WP_301325.1	CD	HO	CD
WP_009357698.1	WP_047313748.1	WP_301326.1	HO	CD	HO
WP_009357699.1	WP_054878841.1	WP_301327.1	CD	HO	CD
WP_009357760.1	WP_054878824.1	WP_301331.1	HO	HO	CD
WP_009357759.1	WP_047313813.1	WP_301332.1	HO	HO	CD
WP_009357754.1	WP_054878827.1	WP_301333.1	CD	CD	HO
WP_009357753.1	WP_047313723.1	WP_301334.1	CD	CD	HO
WP_009357752.1	WP_047313724.1	WP_301335.1	CD	CD	HO
WP_009357751.1	WP_054878828.1	WP_301336.1	HO	HO	CD
WP_009357748.1	WP_047313727.1	WP_301337.1	HO	HO	CD
WP_009357747.1	WP_054878829.1	WP_301338.1	HO	HO	CD
WP_009357773.1	WP_047313699.1	WP_301340.1	HO	HO	HO
WP_009357774.1	WP_047313698.1	WP_301341.1	HO	HO	HO
WP_009357777.1	WP_047313694.1	WP_301345.1	CD	CD	CD
WP_009360974.1	WP_054879228.1	WP_301346.1	HO	HO	HO
WP_009360973.1	WP_003419482.1	WP_301347.1	CD	CD	CD
WP_009360972.1	WP_047316724.1	WP_301348.1	CD	CD	CD
WP_009360971.1	WP_047316723.1	WP_301349.1	CD	CD	CD
WP_009360970.1	WP_047316722.1	WP_301350.1	CD	CD	CD
WP_009360969.1	WP_047316721.1	WP_301351.1	CD	CD	CD
WP_009359425.1	WP_047316715.1	WP_301356.1	HO	HO	HO
WP_009360909.1	WP_054879262.1	WP_301357.1	CD	CD	CD
WP_009360898.1	WP_054879266.1	WP_301358.1	CD	CD	CD
WP_009360834.1	WP_047315555.1	WP_301359.1	CD	CD	CD
WP_009360833.1	WP_047315554.1	WP_301360.1	CD	CD	CD
WP_009360832.1	WP_052915694.1	WP_301361.1	CD	CD	CD
WP_009360831.1	WP_054880623.1	WP_301362.1	CD	CD	CD
WP_009360828.1	WP_054881080.1	WP_301364.1	HO	HO	HO
WP_009360826.1	WP_047315550.1	WP_301365.1	CD	CD	CD
WP_009360823.1	WP_047315614.1	WP_301366.1	CD	CD	CD
WP_009360817.1	WP_054880621.1	WP_301367.1	CD	CD	CD
WP_009360816.1	WP_054880619.1	WP_301369.1	CD	CD	CD
WP_009360815.1	WP_054880618.1	WP_301370.1	CD	CD	CD
WP_009360813.1	WP_047315542.1	WP_301371.1	CD	CD	CD
WP_009360812.1	WP_047315541.1	WP_301372.1	CD	CD	CD
WP_009360811.1	WP_047315540.1	WP_301373.1	CD	CD	CD
WP_009360810.1	WP_047315539.1	WP_301374.1	HO	HO	HO
WP_009360809.1	WP_047315538.1	WP_301375.1	CD	CD	CD
WP_009360806.1	WP_047315536.1	WP_301376.1	HO	HO	HO
WP_009360805.1	WP_047315535.1	WP_301377.1	CD	CD	CD
WP_009360804.1	WP_047315534.1	WP_301378.1	CD	CD	CD
WP_009360803.1	WP_054880616.1	WP_301379.1	CD	CD	CD
WP_009360795.1	WP_054880615.1	WP_301380.1	HO	HO	HO
WP_009360794.1	WP_054881079.1	WP_301381.1	HO	HO	HO
WP_009360790.1	WP_054881078.1	WP_301383.1	CD	CD	CD
WP_009361006.1	WP_054880611.1	WP_301387.1	CD	CD	CD
WP_009361005.1	WP_054880610.1	WP_301388.1	CD	CD	CD
WP_009361004.1	WP_054881077.1	WP_301389.1	CD	CD	CD
WP_009360768.1	WP_047316881.1	WP_301392.1	HO	HO	HO
WP_009360764.1	WP_054880605.1	WP_301393.1	CD	CD	CD
WP_009360762.1	WP_054880604.1	WP_301394.1	HO	HO	HO
WP_009359898.1	WP_047316631.1	WP_301395.1	HO	HO	HO
WP_009359897.1	WP_054879656.1	WP_301396.1	CD	CD	CD
WP_009359895.1	WP_054879659.1	WP_301397.1	CD	CD	CD
WP_009359887.1	WP_047316633.1	WP_301398.1	HO	HO	HO
WP_009359885.1	WP_054880905.1	WP_301399.1	HO	HO	HO
WP_009359884.1	WP_054879661.1	WP_301400.1	CD	CD	CD
WP_009359883.1	WP_054880906.1	WP_301401.1	HO	HO	HO
WP_009359988.1	WP_047315975.1	WP_301404.1	CD	CD	HO
WP_009359991.1	WP_054880208.1	WP_301405.1	CD	CD	HO
WP_009359992.1	WP_047315977.1	WP_301406.1	CD	CD	HO
WP_009359993.1	WP_054880209.1	WP_301407.1	CD	CD	HO
WP_009359994.1	WP_047315979.1	WP_301408.1	CD	CD	HO
WP_009359995.1	WP_047315980.1	WP_301409.1	CD	CD	HO
WP_009359996.1	WP_054881008.1	WP_301410.1	CD	CD	HO
WP_009359665.1	WP_054880210.1	WP_301411.1	HO	CD	HO
WP_009360020.1	WP_054880215.1	WP_301414.1	HO	HO	CD
WP_009359986.1	WP_047315973.1	WP_301419.2	CD	CD	CD
WP_009359985.1	WP_047315972.1	WP_301420.1	CD	CD	CD
WP_009359975.1	WP_047315966.1	WP_301421.1	CD	CD	CD
WP_009359974.1	WP_054880206.1	WP_301422.1	CD	CD	CD
WP_009359973.1	WP_047315964.1	WP_301423.1	CD	CD	CD
WP_009359971.1	WP_054880204.1	WP_301424.1	HO	HO	HO
WP_009359970.1	WP_054880203.1	WP_301425.1	HO	HO	HO
WP_009359969.1	WP_054881007.1	WP_301426.1	CD	CD	CD
WP_009359968.1	WP_054880202.1	WP_301427.2	CD	CD	CD
WP_009359967.1	WP_047315958.1	WP_301428.1	CD	CD	CD
WP_009359966.1	WP_054881006.1	WP_301429.1	CD	CD	CD
WP_009359964.1	WP_054881005.1	WP_301430.1	CD	CD	CD
WP_009359963.1	WP_054880201.1	WP_301431.1	HO	HO	HO
WP_009359962.1	WP_047316003.1	WP_301432.1	CD	CD	CD
WP_009359961.1	WP_054880200.1	WP_301433.1	CD	CD	CD
WP_009359952.1	WP_054881004.1	WP_301434.1	CD	CD	CD
WP_009359949.1	WP_054880190.1	WP_301435.1	CD	CD	CD
WP_009359939.1	WP_054881002.1	WP_301436.1	CD	CD	CD
WP_009359935.1	WP_054880189.1	WP_301437.1	CD	CD	CD
WP_009359934.1	WP_047316559.1	WP_301438.1	CD	CD	CD
WP_009359933.1	WP_054880188.1	WP_301439.1	CD	CD	CD
WP_009359932.1	WP_082129631.1	WP_301440.1	CD	CD	CD
WP_009359918.1	WP_054881001.1	WP_301441.1	CD	CD	CD
WP_009359917.1	WP_054881000.1	WP_301442.1	CD	CD	CD
WP_009359916.1	WP_047316556.1	WP_301443.1	CD	CD	CD
WP_009359915.1	WP_047316555.1	WP_301444.1	CD	CD	CD
WP_009359914.1	WP_054880187.1	WP_301445.1	HO	HO	HO
WP_009359913.1	WP_047316553.1	WP_301446.1	CD	CD	CD
WP_009359912.1	WP_047316552.1	WP_301447.1	CD	CD	CD
WP_009359911.1	WP_054880186.1	WP_301448.1	CD	CD	CD
WP_009359909.1	WP_047316550.1	WP_301449.1	CD	CD	CD
WP_009358752.1	WP_047316293.1	WP_301452.1	CD	CD	CD
WP_009358753.1	WP_047316292.1	WP_301453.1	CD	CD	CD
WP_009358755.1	WP_054880174.1	WP_301454.1	CD	CD	CD
WP_009358756.1	WP_054880173.1	WP_301455.2	CD	CD	CD
WP_009358757.1	WP_054880172.1	WP_301456.1	CD	CD	CD
WP_009358758.1	WP_054880167.1	WP_301457.1	CD	CD	CD
WP_009358759.1	WP_054880166.1	WP_301458.1	CD	CD	CD
WP_009358759.1	WP_054880166.1	WP_301458.1	CD	CD	CD
WP_009358759.1	WP_054880166.1	WP_301458.1	CD	CD	CD
WP_009358760.1	WP_047316283.1	WP_301459.1	CD	CD	CD
WP_009358761.1	WP_082129614.1	WP_301460.1	CD	CD	CD
WP_009358762.1	WP_047316281.1	WP_301461.1	CD	CD	CD
WP_009358763.1	WP_047316280.1	WP_301462.1	CD	CD	CD
WP_009358764.1	WP_047316279.1	WP_301463.1	CD	CD	CD
WP_009358774.1	WP_054880998.1	WP_301464.1	CD	CD	CD
WP_009358776.1	WP_054880997.1	WP_301465.1	CD	CD	CD
WP_009358777.1	WP_054880163.1	WP_301466.1	HO	HO	HO
WP_009358778.1	WP_054880162.1	WP_301467.1	CD	CD	CD
WP_009358780.1	WP_054880160.1	WP_301468.1	CD	CD	CD
WP_009358781.1	WP_047316272.1	WP_301469.1	CD	CD	CD
WP_009358782.1	WP_054880159.1	WP_301470.1	HO	HO	HO
WP_009358783.1	WP_047316270.1	WP_301471.1	HO	HO	HO
WP_009358784.1	WP_047316269.1	WP_301472.1	CD	CD	CD
WP_009358787.1	WP_047316268.1	WP_301473.1	CD	CD	CD
WP_009358788.1	WP_054880158.1	WP_301474.1	CD	CD	CD
WP_009358789.1	WP_054880157.1	WP_301475.1	CD	CD	CD
WP_009358792.1	WP_054880154.1	WP_301476.1	CD	CD	CD
WP_009358793.1	WP_047316261.1	WP_301477.1	CD	CD	CD
WP_009358794.1	WP_054880153.1	WP_301478.1	CD	CD	CD
WP_009358795.1	WP_047316297.1	WP_301479.1	CD	CD	CD
WP_009358805.1	WP_054880996.1	WP_301481.1	CD	HO	HO
WP_009358808.1	WP_047316257.1	WP_301482.1	CD	CD	CD
WP_009358809.1	WP_047316256.1	WP_301483.1	CD	CD	CD
WP_009358810.1	WP_054880145.1	WP_301484.1	CD	CD	CD
WP_009358812.1	WP_047313827.1	WP_301489.1	CD	CD	CD
WP_009358817.1	WP_054880142.1	WP_301491.1	HO	HO	HO
WP_009358818.1	WP_047313830.1	WP_301492.1	HO	HO	HO
WP_009358820.1	WP_047313832.1	WP_301493.1	HO	HO	HO
WP_009358821.1	WP_054880140.1	WP_301494.1	HO	HO	HO
WP_009358823.1	WP_054880139.1	WP_301495.1	CD	CD	CD
WP_009358828.1	WP_047313836.1	WP_301496.1	HO	HO	HO
WP_009358829.1	WP_054880136.1	WP_301498.1	HO	HO	HO
WP_009358830.1	WP_047313838.1	WP_301499.1	HO	HO	HO
WP_009358831.1	WP_054880135.1	WP_301500.1	HO	HO	HO
WP_009358832.1	WP_082607570.1	WP_301501.1	CD	CD	CD
WP_009358833.1	WP_082607734.1	WP_301502.1	CD	CD	CD
WP_009358833.1	WP_082607734.1	WP_301502.1	CD	CD	CD
WP_009358834.1	WP_054880133.1	WP_301503.1	CD	CD	CD
WP_009358835.1	WP_047313842.1	WP_301504.1	CD	CD	CD
WP_009358836.1	WP_054880132.1	WP_301505.1	CD	CD	CD
WP_009358837.1	WP_047313844.1	WP_301506.1	CD	CD	CD
WP_009358838.1	WP_047313845.1	WP_301507.1	CD	CD	CD
WP_009359784.1	WP_082607746.1	WP_301508.1	CD	CD	CD
WP_009359783.1	WP_047315059.1	WP_301509.1	HO	HO	HO
WP_009359782.1	WP_047315060.1	WP_301510.1	CD	CD	CD
WP_009359781.1	WP_047315061.1	WP_301511.1	CD	CD	CD
WP_009359780.1	WP_047315062.1	WP_301512.1	CD	CD	CD
WP_009359775.1	WP_054880917.1	WP_301513.1	CD	CD	CD
WP_009359772.1	WP_082607621.1	WP_301514.1	CD	CD	CD
WP_009359770.1	WP_047315069.1	WP_301515.1	CD	CD	CD
WP_009359742.1	WP_054879715.1	WP_301516.1	CD	CD	CD
WP_009359740.1	WP_047315087.1	WP_301517.1	CD	CD	CD
WP_009359739.1	WP_047315088.1	WP_301518.1	CD	CD	CD
WP_009359738.1	WP_047315089.1	WP_301519.1	CD	CD	CD
WP_009359734.1	WP_047315090.1	WP_301520.1	CD	CD	CD
WP_009359733.1	WP_054879717.1	WP_301521.1	CD	CD	CD
WP_009359731.1	WP_054879719.1	WP_301522.1	CD	CD	CD
WP_009359730.1	WP_054879720.1	WP_301523.1	CD	CD	CD
WP_009359728.1	WP_047315142.1	WP_301524.1	CD	CD	CD
WP_009359727.1	WP_047315143.1	WP_301525.1	CD	CD	CD
WP_009360582.1	WP_054880506.1	WP_301526.1	CD	CD	CD
WP_009360581.1	WP_054880505.1	WP_301528.1	CD	CD	CD
WP_009360580.1	WP_054880499.1	WP_301529.1	HO	HO	HO
WP_009360577.1	WP_082607523.1	WP_301530.1	HO	HO	HO
WP_009360576.1	WP_054880497.1	WP_301531.1	CD	CD	CD
WP_009360523.1	WP_047313159.1	WP_301535.1	HO	HO	HO
WP_009360522.1	WP_054880432.1	WP_301536.1	HO	HO	HO
WP_009360520.1	WP_054880431.1	WP_301537.1	HO	HO	HO
WP_009360519.1	WP_054880430.1	WP_301538.1	CD	CD	CD
WP_009360491.1	WP_054880427.1	WP_301540.1	HO	HO	HO
WP_009360490.1	WP_054880426.1	WP_301541.1	CD	CD	CD
WP_009360487.1	WP_054881039.1	WP_301542.1	CD	CD	CD
WP_009360486.1	WP_047313149.1	WP_301543.1	CD	CD	CD
WP_009360485.1	WP_054880425.1	WP_301544.1	CD	CD	CD
WP_009360752.1	WP_047313406.1	WP_301545.1	CD	CD	CD
WP_009360751.1	WP_054881076.1	WP_301546.1	CD	CD	CD
WP_009360750.1	WP_047313405.1	WP_301547.1	HO	HO	HO
WP_009360734.1	WP_047313402.1	WP_301550.1	HO	HO	HO
WP_009360731.1	WP_047313512.1	WP_301551.1	HO	HO	HO
WP_009360730.1	WP_047313400.1	WP_301552.1	CD	CD	CD
WP_009360729.1	WP_054880601.1	WP_301553.1	CD	CD	CD
WP_009360724.1	WP_054880598.1	WP_301554.1	HO	HO	HO
WP_009360709.1	WP_047313390.1	WP_301555.1	HO	HO	HO
WP_009360708.1	WP_054880592.1	WP_301556.1	HO	HO	HO
WP_009360707.1	WP_054880591.1	WP_301557.1	HO	HO	HO
WP_009360706.1	WP_082129316.1	WP_301558.1	HO	HO	HO
WP_009360703.1	WP_047313386.1	WP_301559.1	CD	CD	CD
WP_009360700.1	WP_054880574.1	WP_301560.1	HO	HO	HO
WP_009360697.1	WP_054880572.1	WP_301561.1	HO	HO	HO
WP_009360696.1	WP_054881073.1	WP_301562.1	HO	HO	HO
WP_009360693.1	WP_054880570.1	WP_301563.1	HO	HO	HO
WP_009360691.1	WP_047313372.1	WP_301564.1	CD	CD	CD
WP_009360687.1	WP_054880568.1	WP_301565.1	CD	CD	CD
WP_009360684.1	WP_047313510.1	WP_301566.1	HO	HO	HO
WP_009360674.1	WP_054880562.1	WP_301567.1	HO	HO	HO
WP_009360672.1	WP_054880561.1	WP_301568.1	HO	HO	HO
WP_009360671.1	WP_054880560.1	WP_301569.1	HO	HO	HO
WP_009360670.1	WP_082607518.1	WP_301570.1	HO	HO	HO
WP_009360669.1	WP_054880559.1	WP_301571.1	HO	HO	HO
WP_009360668.1	WP_047313357.1	WP_301572.1	CD	CD	CD
WP_009360667.1	WP_054880558.1	WP_301573.1	CD	CD	CD
WP_009360666.1	WP_054880557.1	WP_301574.1	HO	HO	HO
WP_009360665.1	WP_054880556.1	WP_301575.1	CD	CD	CD
WP_009360664.1	WP_054880555.1	WP_301576.1	CD	CD	CD
WP_009360663.1	WP_054880554.1	WP_301577.1	CD	CD	CD
WP_009360659.1	WP_054880549.1	WP_301578.1	HO	HO	HO
WP_009360658.1	WP_047313340.1	WP_301579.1	HO	HO	HO
WP_009360656.1	WP_047313339.1	WP_301580.1	HO	HO	HO
WP_009360655.1	WP_054880548.1	WP_301581.1	CD	CD	CD
WP_009360654.1	WP_054880547.1	WP_301582.1	CD	CD	CD
WP_009360653.1	WP_047313502.1	WP_301583.1	CD	CD	CD
WP_009360652.1	WP_082129315.1	WP_301585.1	HO	HO	HO
WP_009360651.1	WP_054880545.1	WP_301587.1	HO	HO	HO
WP_009360650.1	WP_054881067.1	WP_301588.1	HO	HO	HO
WP_009360649.1	WP_054880544.1	WP_301589.1	CD	CD	CD
WP_009360648.1	WP_047313498.1	WP_301590.1	HO	HO	HO
WP_009360647.1	WP_054881066.1	WP_301591.1	CD	CD	CD
WP_009360646.1	WP_054880543.1	WP_301592.1	CD	CD	CD
WP_009360645.1	WP_054880542.1	WP_301593.1	CD	CD	CD
WP_009360644.1	WP_054880541.1	WP_301594.1	CD	CD	CD
WP_009360637.1	WP_047313327.1	WP_301595.1	CD	CD	CD
WP_009360636.1	WP_047313326.1	WP_301596.1	CD	CD	CD
WP_009360635.1	WP_015354856.1	WP_301597.1	CD	CD	CD
WP_009360634.1	WP_047313325.1	WP_301598.1	CD	CD	CD
WP_009360633.1	WP_047313324.1	WP_301599.1	CD	CD	CD
WP_009360631.1	WP_054881065.1	WP_301600.1	CD	CD	CD
WP_009360630.1	WP_047313323.1	WP_301602.1	CD	CD	CD
WP_009360629.1	WP_054880539.1	WP_301603.1	CD	CD	CD
WP_009360626.1	WP_047313320.1	WP_301604.1	CD	CD	CD
WP_009360625.1	WP_047313319.1	WP_301605.1	CD	CD	CD
WP_009360618.1	WP_054881062.1	WP_301606.1	HO	HO	HO
WP_009360617.1	WP_054880533.1	WP_301607.1	HO	HO	HO
WP_009360616.1	WP_082607722.1	WP_301608.1	CD	CD	CD
WP_009360160.1	WP_054880521.1	WP_301610.1	HO	HO	HO
WP_009360608.1	WP_047313487.1	WP_301612.1	CD	CD	CD
WP_009360607.1	WP_047313289.1	WP_301613.1	CD	CD	CD
WP_009360606.1	WP_045842701.1	WP_301614.1	HO	HO	HO
WP_009360604.1	WP_082129324.1	WP_301615.1	CD	CD	CD
WP_009360602.1	WP_054881059.1	WP_301616.2	HO	HO	HO
WP_009360599.1	WP_054880512.1	WP_301617.1	HO	HO	HO
WP_009360598.1	WP_047313282.1	WP_301618.1	HO	HO	HO
WP_009360595.1	WP_047313278.1	WP_301620.1	CD	CD	CD
WP_009360594.1	WP_047313277.1	WP_301621.1	HO	HO	HO
WP_009360593.1	WP_054880510.1	WP_301622.1	CD	CD	CD
WP_009360592.1	WP_047313275.1	WP_301623.1	CD	CD	CD
WP_009360591.1	WP_047313273.1	WP_301624.1	CD	CD	CD
WP_009359725.1	WP_047315097.1	WP_301625.1	HO	HO	HO
WP_009359724.1	WP_054879721.1	WP_301626.1	HO	HO	HO
WP_009359723.1	WP_047315099.1	WP_301627.1	CD	CD	CD
WP_009359718.1	WP_054880921.1	WP_301628.1	CD	CD	CD
WP_009359717.1	WP_054879727.1	WP_301629.1	CD	CD	CD
WP_009359716.1	WP_054879728.1	WP_301630.1	HO	HO	HO
WP_009359708.1	WP_054879729.1	WP_301632.1	HO	HO	HO
WP_009359707.1	WP_054879730.1	WP_301633.1	HO	HO	HO
WP_009359698.1	WP_082607618.1	WP_301639.1	CD	CD	CD
WP_009359697.1	WP_082607617.1	WP_301640.1	CD	CD	CD
WP_009360159.1	WP_047315424.1	WP_301641.1	CD	CD	CD
WP_009360158.1	WP_047315512.1	WP_301642.1	CD	CD	CD
WP_009360156.1	WP_054880303.1	WP_301643.1	CD	CD	CD
WP_009360155.1	WP_082129545.1	WP_301644.1	CD	CD	CD
WP_009359583.1	WP_047314679.1	WP_301645.1	HO	HO	HO
WP_009359582.1	WP_082607743.1	WP_301646.1	HO	HO	HO
WP_009359581.1	WP_054879817.1	WP_301647.1	HO	HO	HO
WP_009359580.1	WP_054879818.1	WP_301648.1	HO	HO	HO
WP_009359579.1	WP_054879819.1	WP_301649.1	HO	HO	HO
WP_009359578.1	WP_047314683.1	WP_301650.1	CD	CD	CD
WP_009359577.1	WP_047314684.1	WP_301652.1	HO	HO	HO
WP_009359575.1	WP_054879820.1	WP_301653.1	CD	CD	CD
WP_009359574.1	WP_054879821.1	WP_301654.1	CD	CD	CD
WP_009359571.1	WP_054879823.1	WP_301655.1	HO	HO	HO
WP_009359570.1	WP_054879824.1	WP_301656.1	HO	HO	HO
WP_009359568.1	WP_047314690.1	WP_301657.1	CD	CD	CD
WP_009359567.1	WP_047314691.1	WP_301658.1	HO	HO	HO
WP_009359566.1	WP_047314692.1	WP_301659.1	CD	CD	CD
WP_009359565.1	WP_054880930.1	WP_301660.1	HO	HO	HO
WP_009359564.1	WP_054879825.1	WP_301661.1	CD	CD	CD
WP_009359563.1	WP_047314694.1	WP_301662.1	CD	CD	CD
WP_009359562.1	WP_054879826.1	WP_301663.1	CD	CD	CD
WP_009359561.1	WP_054879827.1	WP_301664.1	CD	CD	CD
WP_009359560.1	WP_054879828.1	WP_301665.1	HO	HO	HO
WP_009359559.1	WP_047314698.1	WP_301666.1	HO	HO	HO
WP_009359558.1	WP_047314699.1	WP_301667.1	HO	HO	HO
WP_009359557.1	WP_047314700.1	WP_301668.1	HO	HO	HO
WP_009359556.1	WP_047314701.1	WP_301669.1	CD	CD	CD
WP_009359552.1	WP_054879830.1	WP_301671.1	CD	CD	CD
WP_009359551.1	WP_054879831.1	WP_301672.1	HO	HO	HO
WP_009359549.1	WP_054879832.1	WP_301673.1	CD	CD	CD
WP_009359548.1	WP_047314708.1	WP_301674.1	CD	CD	CD
WP_009359547.1	WP_082129520.1	WP_301675.1	CD	CD	CD
WP_009359546.1	WP_047314759.1	WP_301676.1	CD	CD	CD
WP_009359545.1	WP_047314709.1	WP_301677.1	CD	CD	CD
WP_009359544.1	WP_054880931.1	WP_301678.1	HO	HO	HO
WP_009359542.1	WP_054879834.1	WP_301679.1	CD	CD	CD
WP_009359541.1	WP_047314713.1	WP_301680.1	CD	CD	CD
WP_009359539.1	WP_054880932.1	WP_301681.1	HO	HO	HO
WP_009359538.1	WP_047314761.1	WP_301682.1	CD	CD	CD
WP_009359537.1	WP_054879835.1	WP_301683.1	HO	HO	HO
WP_009359535.1	WP_047314716.1	WP_301684.1	CD	CD	CD
WP_009359534.1	WP_047314717.1	WP_301685.1	HO	HO	HO
WP_009359533.1	WP_047314718.1	WP_301686.1	HO	HO	HO
WP_009359532.1	WP_054879837.1	WP_301687.1	CD	CD	CD
WP_009359531.1	WP_047314720.1	WP_301688.1	CD	CD	CD
WP_009359530.1	WP_054880933.1	WP_301689.1	CD	CD	CD
WP_009359529.1	WP_082607602.1	WP_301690.1	CD	CD	CD
WP_009359528.1	WP_054879838.1	WP_301691.1	CD	CD	CD
WP_009359523.1	WP_054879839.1	WP_301692.1	CD	CD	CD
WP_009359522.1	WP_054879840.1	WP_301693.1	CD	CD	CD
WP_009359521.1	WP_054879841.1	WP_301694.1	CD	CD	CD
WP_009359520.1	WP_054879842.1	WP_301695.1	CD	CD	CD
WP_009359519.1	WP_054880934.1	WP_301696.1	CD	CD	CD
WP_009359518.1	WP_054879843.1	WP_301697.1	CD	CD	CD
WP_009359517.1	WP_054880935.1	WP_301698.1	CD	CD	CD
WP_009359516.1	WP_054879844.1	WP_301699.1	CD	CD	CD
WP_009359515.1	WP_047314764.1	WP_301700.1	CD	CD	CD
WP_009359514.1	WP_082129521.1	WP_301701.1	CD	CD	CD
WP_009359513.1	WP_047314731.1	WP_301702.1	CD	CD	CD
WP_009359512.1	WP_047314732.1	WP_301703.1	CD	CD	CD
WP_009359511.1	WP_047314733.1	WP_301704.1	CD	CD	CD
WP_009359510.1	WP_054879845.1	WP_301705.1	CD	CD	CD
WP_009359509.1	WP_054879846.1	WP_301706.1	CD	CD	CD
WP_009359585.1	WP_047314678.1	WP_301707.1	HO	HO	CD
WP_009358493.1	WP_082129424.1	WP_301718.1	HO	HO	HO
WP_009358499.1	WP_054879536.1	WP_301723.1	HO	HO	HO
WP_009360119.1	WP_047315306.1	WP_301726.1	CD	CD	CD
WP_009360118.1	WP_054880281.1	WP_301727.1	HO	HO	HO
WP_009360117.1	WP_054880280.1	WP_301728.1	CD	CD	CD
WP_009360110.1	WP_054880278.1	WP_301729.1	HO	HO	HO
WP_009360109.1	WP_047315313.1	WP_301730.1	CD	CD	CD
WP_009360108.1	WP_082607557.1	WP_301731.1	CD	CD	CD
WP_009360106.1	WP_047315315.1	WP_301732.1	CD	CD	CD
WP_009360105.1	WP_047315316.1	WP_301733.1	CD	CD	CD
WP_009360102.1	WP_054880276.1	WP_301734.1	CD	CD	CD
WP_009360101.1	WP_047315318.1	WP_301735.1	CD	CD	CD
WP_009360097.1	WP_054880272.1	WP_301736.1	CD	CD	CD
WP_009360096.1	WP_054880271.1	WP_301737.1	CD	CD	CD
WP_009360095.1	WP_047315324.1	WP_301738.1	CD	CD	CD
WP_009360094.1	WP_054880270.1	WP_301739.1	CD	CD	CD
WP_009360090.1	WP_056936238.1	WP_301741.1	CD	CD	CD
WP_009360089.1	WP_054880265.1	WP_301742.1	HO	HO	HO
WP_009360088.1	WP_054880264.1	WP_301743.1	CD	CD	CD
WP_009360087.1	WP_054880263.1	WP_301744.1	CD	CD	CD
WP_009360086.1	WP_047315333.1	WP_301745.1	CD	CD	CD
WP_009360083.1	WP_047315336.1	WP_301746.1	HO	HO	HO
WP_009360080.1	WP_047315339.1	WP_301749.1	HO	HO	HO
WP_009360079.1	WP_047315393.1	WP_301750.1	HO	HO	HO
WP_009360078.1	WP_047315394.1	WP_301751.1	HO	HO	HO
WP_009360077.1	WP_054880261.1	WP_301752.1	CD	CD	CD
WP_009360076.1	WP_054880260.1	WP_301753.1	HO	HO	HO
WP_009360072.1	WP_082129543.1	WP_301755.1	HO	HO	HO
WP_009360071.1	WP_047315408.1	WP_301756.1	HO	HO	HO
WP_009360070.1	WP_047315350.1	WP_301757.1	CD	CD	CD
WP_009360069.1	WP_054880259.1	WP_301758.1	HO	HO	HO
WP_009360068.1	WP_003919098.1	WP_301759.1	CD	CD	CD
WP_009360067.1	WP_054880258.1	WP_301760.1	HO	HO	HO
WP_009360066.1	WP_054880257.1	WP_301761.1	CD	CD	CD
WP_009360065.1	WP_054880256.1	WP_301762.1	CD	CD	CD
WP_009360064.1	WP_047315354.1	WP_301763.1	HO	HO	HO
WP_009360053.1	WP_047315363.1	WP_301764.1	HO	HO	HO
WP_009360052.1	WP_047315412.1	WP_301765.1	HO	HO	HO
WP_009360051.1	WP_047315364.1	WP_301766.1	CD	CD	CD
WP_009360050.1	WP_047315366.1	WP_301767.1	HO	HO	HO
WP_009360049.1	WP_047315413.1	WP_301768.1	HO	HO	HO
WP_009360047.1	WP_047315414.1	WP_301769.1	CD	CD	CD
WP_009360046.1	WP_054880252.1	WP_301770.1	CD	CD	CD
WP_009360045.1	WP_047315369.1	WP_301771.1	CD	CD	CD
WP_009358561.1	WP_054879573.1	WP_301772.1	CD	CD	CD
WP_009358562.1	WP_054879577.1	WP_301773.1	HO	HO	HO
WP_009358569.1	WP_047314953.1	WP_301778.1	HO	HO	HO
WP_009358570.1	WP_047315011.1	WP_301779.1	CD	CD	CD
WP_009358573.1	WP_047314951.1	WP_301780.1	CD	CD	CD
WP_009358575.1	WP_054879583.1	WP_301781.1	CD	CD	CD
WP_009358576.1	WP_054879584.1	WP_301782.1	CD	CD	CD
WP_009358577.1	WP_054879585.1	WP_301783.1	CD	CD	CD
WP_009358578.1	WP_054880893.1	WP_301784.1	CD	CD	CD
WP_009358579.1	WP_003406247.1	WP_301785.1	CD	CD	CD
WP_009358581.1	WP_047314946.1	WP_301786.1	CD	CD	CD
WP_009358588.1	WP_047314941.1	WP_301788.1	HO	HO	HO
WP_009358589.1	WP_047315007.1	WP_301789.1	CD	CD	CD
WP_009358590.1	WP_047314940.1	WP_301790.1	CD	CD	CD
WP_009358591.1	WP_047314939.1	WP_301791.1	CD	CD	CD
WP_009358592.1	WP_047314938.1	WP_301792.1	CD	CD	CD
WP_009358597.1	WP_082607640.1	WP_301793.1	HO	HO	HO
WP_009358603.1	WP_047314932.1	WP_301794.1	CD	CD	CD
WP_009358604.1	WP_047315005.1	WP_301795.1	CD	CD	CD
WP_009358605.1	WP_054879591.1	WP_301796.1	CD	CD	CD
WP_009358606.1	WP_047314930.1	WP_301797.1	CD	CD	CD
WP_009358607.1	WP_047314928.1	WP_301798.1	HO	HO	HO
WP_009358608.1	WP_047314927.1	WP_301799.1	CD	CD	CD
WP_009358612.1	WP_054879594.1	WP_301800.1	CD	CD	CD
WP_009358613.1	WP_054879595.1	WP_301801.1	HO	HO	HO
WP_009358616.1	WP_054879596.1	WP_301802.2	HO	HO	HO
WP_009358617.1	WP_082129415.1	WP_301803.1	HO	HO	HO
WP_009358619.1	WP_054879598.1	WP_301804.1	HO	HO	HO
WP_009358620.1	WP_047315004.1	WP_301805.1	HO	HO	HO
WP_009358622.1	WP_047314918.1	WP_301806.1	CD	CD	CD
WP_009359646.1	WP_054879601.1	WP_301807.1	HO	HO	HO
WP_009358625.1	WP_082607637.1	WP_301808.1	CD	CD	CD
WP_009358641.1	WP_054879605.1	WP_301810.1	HO	HO	HO
WP_009358642.1	WP_054880896.1	WP_301811.1	HO	HO	HO
WP_009358643.1	WP_047314905.1	WP_301812.1	CD	CD	CD
WP_009358644.1	WP_047314997.1	WP_301813.1	CD	CD	CD
WP_009358645.1	WP_082607748.1	WP_301814.1	HO	HO	HO
WP_009358646.1	WP_054879608.1	WP_301815.1	CD	CD	CD
WP_009358647.1	WP_054879609.1	WP_301816.1	CD	CD	CD
WP_009358649.1	WP_054879611.1	WP_301817.1	HO	HO	HO
WP_009358650.1	WP_054879612.1	WP_301818.1	HO	HO	HO
WP_009358651.1	WP_054879613.1	WP_301819.1	HO	HO	HO
WP_009358652.1	WP_047314898.1	WP_301820.1	HO	HO	HO
WP_009358662.1	WP_047315857.1	WP_301821.1	CD	CD	CD
WP_009358663.1	WP_054879622.1	WP_301822.1	CD	CD	CD
WP_009358664.1	WP_054880899.1	WP_301823.1	CD	CD	CD
WP_009358665.1	WP_054879623.1	WP_301824.1	CD	CD	CD
WP_009358666.1	WP_054879624.1	WP_301825.1	CD	CD	CD
WP_009358667.1	WP_054879625.1	WP_301826.1	CD	CD	CD
WP_009358668.1	WP_054879626.1	WP_301827.1	CD	CD	CD
WP_009358669.1	WP_054879627.1	WP_301828.1	CD	CD	CD
WP_009358670.1	WP_054879628.1	WP_301829.1	CD	CD	CD
WP_009358671.1	WP_054880900.1	WP_301830.1	CD	CD	CD
WP_009358672.1	WP_047315848.1	WP_301831.1	CD	CD	CD
WP_009358673.1	WP_047315847.1	WP_301832.1	CD	CD	CD
WP_009358674.1	WP_047315846.1	WP_301833.1	CD	CD	CD
WP_009358675.1	WP_047315845.1	WP_301834.1	CD	CD	CD
WP_009358676.1	WP_054879629.1	WP_301835.1	CD	CD	CD
WP_009358677.1	WP_047315843.1	WP_301836.1	CD	CD	CD
WP_009358678.1	WP_047315842.1	WP_301837.1	CD	CD	CD
WP_009358679.1	WP_047315841.1	WP_301838.1	CD	CD	CD
WP_009358680.1	WP_047315840.1	WP_301839.1	CD	CD	CD
WP_009358681.1	WP_047315839.1	WP_301840.1	CD	CD	CD
WP_009358682.1	WP_047315838.1	WP_301841.1	CD	CD	CD
WP_009358684.1	WP_054879630.1	WP_301843.1	HO	HO	HO
WP_009358685.1	WP_047315836.1	WP_301844.1	CD	CD	CD
WP_009358686.1	WP_047315835.1	WP_301845.1	HO	HO	HO
WP_009358692.1	WP_047315832.1	WP_301846.1	CD	CD	CD
WP_009358694.1	WP_047315831.1	WP_301847.1	HO	HO	HO
WP_009358695.1	WP_047315830.1	WP_301848.1	CD	CD	CD
WP_009358696.1	WP_054879633.1	WP_301849.1	CD	CD	CD
WP_009358703.1	WP_047315820.1	WP_301850.1	CD	CD	CD
WP_009358704.1	WP_047315819.1	WP_301851.1	CD	CD	CD
WP_009358705.1	WP_047315818.1	WP_301852.1	CD	CD	CD
WP_009358709.1	WP_047315814.1	WP_301853.1	CD	CD	CD
WP_009358710.1	WP_047315813.1	WP_301854.1	CD	CD	CD
WP_009358711.1	WP_047315812.1	WP_301855.1	CD	CD	CD
WP_009358712.1	WP_054879643.1	WP_301856.1	CD	CD	CD
WP_009358713.1	WP_054879644.1	WP_301857.1	CD	CD	CD
WP_009358714.1	WP_047315808.1	WP_301858.1	HO	HO	HO
WP_009358715.1	WP_047315807.1	WP_301859.1	HO	HO	HO
WP_009359902.1	WP_047315792.1	WP_301867.1	CD	CD	CD
WP_009359900.1	WP_047316629.1	WP_301869.1	CD	CD	CD
WP_009359899.1	WP_047316630.1	WP_301870.1	CD	CD	CD
WP_009358900.1	WP_054880091.1	WP_301871.1	CD	CD	CD
WP_009358902.1	WP_047313889.1	WP_301872.1	HO	HO	HO
WP_009358903.1	WP_054880088.1	WP_301873.1	CD	CD	CD
WP_009358904.1	WP_054880991.1	WP_301874.1	CD	CD	CD
WP_009358911.1	WP_054880086.1	WP_301875.1	CD	CD	CD
WP_009358922.1	WP_054880085.1	WP_301876.1	CD	CD	CD
WP_009358929.1	WP_047313904.1	WP_301878.1	HO	HO	HO
WP_009358930.1	WP_047313905.1	WP_301879.1	HO	HO	HO
WP_009358932.1	WP_054880082.1	WP_301880.1	CD	CD	CD
WP_009358933.1	WP_054880081.1	WP_301881.1	CD	CD	CD
WP_009358934.1	WP_047313908.1	WP_301882.1	CD	CD	CD
WP_009358953.1	WP_047313910.1	WP_301883.1	CD	CD	CD
WP_009358954.1	WP_082129463.1	WP_301884.1	CD	CD	CD
WP_009358955.1	WP_054880079.1	WP_301885.1	CD	CD	CD
WP_009358957.1	WP_047313912.1	WP_301886.1	HO	HO	HO
WP_009358958.1	WP_054880078.1	WP_301887.1	CD	CD	CD
WP_009358959.1	WP_047313913.1	WP_301888.1	CD	CD	CD
WP_009358960.1	WP_054880077.1	WP_301889.1	CD	CD	CD
WP_009358549.1	WP_054879563.1	WP_301890.1	CD	CD	CD
WP_009358550.1	WP_054879564.1	WP_301891.1	CD	CD	CD
WP_009358551.1	WP_054879565.1	WP_301892.1	CD	CD	CD
WP_009358552.1	WP_047314967.1	WP_301893.1	HO	HO	HO
WP_009361212.1	WP_047314966.1	WP_301894.1	HO	HO	HO
WP_009358553.1	WP_047314965.1	WP_301895.1	HO	HO	HO
WP_009359858.1	WP_054880911.1	WP_301898.1	CD	CD	CD
WP_009359857.1	WP_054880912.1	WP_301899.1	CD	CD	CD
WP_009359856.1	WP_054879678.1	WP_301900.1	CD	CD	CD
WP_009359853.1	WP_047315734.1	WP_301901.1	CD	CD	CD
WP_009359852.1	WP_054879679.1	WP_301902.1	CD	CD	CD
WP_009359846.1	WP_054879681.1	WP_301903.1	HO	HO	HO
WP_009359845.1	WP_047315770.1	WP_301904.1	CD	CD	CD
WP_009359843.1	WP_082129440.1	WP_301905.1	CD	CD	CD
WP_009358963.1	WP_047313915.1	WP_301906.1	CD	CD	CD
WP_009358964.1	WP_047313916.1	WP_301907.1	CD	CD	CD
WP_009358965.1	WP_047313917.1	WP_301908.1	CD	CD	CD
WP_009358966.1	WP_054880076.1	WP_301909.1	CD	CD	CD
WP_009358967.1	WP_054880989.1	WP_301910.1	CD	CD	CD
WP_009358969.1	WP_054880075.1	WP_301911.1	CD	CD	CD
WP_009358970.1	WP_047313922.1	WP_301912.1	CD	CD	CD
WP_009358971.1	WP_047313923.1	WP_301913.1	CD	CD	CD
WP_009358973.1	WP_047313925.1	WP_301914.1	CD	CD	CD
WP_009358974.1	WP_047313926.1	WP_301915.1	CD	CD	CD
WP_009358975.1	WP_047313927.1	WP_301916.1	CD	CD	CD
WP_009358976.1	WP_047313928.1	WP_301917.1	CD	CD	CD
WP_009358977.1	WP_047313929.1	WP_301918.1	CD	CD	CD
WP_009358978.1	WP_082129464.1	WP_301919.1	CD	CD	CD
WP_009358980.1	WP_047313931.1	WP_301921.1	CD	CD	CD
WP_009358981.1	WP_047313932.1	WP_301922.1	CD	CD	CD
WP_009358982.1	WP_054880074.1	WP_301923.1	CD	CD	CD
WP_009358990.1	WP_047313940.1	WP_301924.1	CD	CD	CD
WP_009359505.1	WP_054880937.1	WP_301925.1	CD	CD	CD
WP_009359504.1	WP_054879856.1	WP_301926.1	CD	CD	CD
WP_009359503.1	WP_054879857.1	WP_301928.1	HO	HO	HO
WP_009359501.1	WP_047316458.1	WP_301930.1	CD	CD	CD
WP_009359500.1	WP_047316472.1	WP_301931.1	CD	CD	CD
WP_009359499.1	WP_047316457.1	WP_301932.1	CD	CD	CD
WP_009359498.1	WP_047316456.1	WP_301933.1	CD	CD	CD
WP_009359497.1	WP_054880938.1	WP_301934.1	CD	CD	CD
WP_009359495.1	WP_054880939.1	WP_301935.1	CD	CD	CD
WP_009359494.1	WP_054879859.1	WP_301936.1	CD	CD	CD
WP_009359489.1	WP_047316468.1	WP_301939.1	HO	HO	HO
WP_009359488.1	WP_054879863.1	WP_301940.1	CD	CD	CD
WP_009359486.1	WP_054879864.1	WP_301941.1	CD	CD	CD
WP_009359485.1	WP_047316450.1	WP_301942.1	CD	CD	CD
WP_009359483.1	WP_054879867.1	WP_301943.1	HO	HO	HO
WP_009359482.1	WP_047316446.1	WP_301944.1	CD	CD	CD
WP_009359481.1	WP_047316445.1	WP_301945.1	HO	HO	HO
WP_009359480.1	WP_054879868.1	WP_301946.1	HO	HO	HO
WP_009359479.1	WP_047316466.1	WP_301947.1	CD	CD	CD
WP_009359476.1	WP_054879869.1	WP_301948.1	CD	CD	CD
WP_009359475.1	WP_047316442.1	WP_301949.1	CD	CD	CD
WP_009359474.1	WP_047316441.1	WP_301950.1	CD	CD	CD
WP_009359473.1	WP_047316440.1	WP_301951.1	CD	CD	CD
WP_009359464.1	WP_047316438.1	WP_301952.1	CD	CD	CD
WP_009359463.1	WP_054879870.1	WP_301953.1	CD	CD	CD
WP_009359462.1	WP_054879871.1	WP_301954.1	CD	CD	CD
WP_009359461.1	WP_054879872.1	WP_301955.2	CD	CD	CD
WP_009359460.1	WP_082607599.1	WP_301956.1	CD	CD	CD
WP_009359459.1	WP_054880943.1	WP_301957.1	CD	CD	CD
WP_009359458.1	WP_047316433.1	WP_301958.1	CD	CD	CD
WP_009360042.1	WP_054880249.1	WP_301959.1	HO	HO	HO
WP_009360041.1	WP_047315373.1	WP_301960.1	HO	HO	HO
WP_009360040.1	WP_054880248.1	WP_301961.1	HO	HO	HO
WP_009359047.1	WP_054880045.1	WP_301963.1	CD	CD	CD
WP_009359048.1	WP_054880044.1	WP_301964.1	CD	CD	CD
WP_009359052.1	WP_047313984.1	WP_301965.1	CD	CD	CD
WP_009359053.1	WP_054880041.1	WP_301966.1	CD	CD	CD
WP_009359057.1	WP_047313989.1	WP_301967.1	CD	CD	CD
WP_009359058.1	WP_047313990.1	WP_301968.1	CD	CD	CD
WP_009359059.1	WP_047313991.1	WP_301969.1	CD	CD	CD
WP_009359060.1	WP_054880040.1	WP_301970.1	CD	CD	CD
WP_009359061.1	WP_047313993.1	WP_301971.1	CD	CD	CD
WP_009359062.1	WP_054880039.1	WP_301972.1	CD	CD	CD
WP_009359063.1	WP_047314034.1	WP_301973.1	CD	CD	CD
WP_009359065.1	WP_047313995.1	WP_301974.1	CD	CD	CD
WP_009359073.1	WP_047313998.1	WP_301975.1	CD	CD	CD
WP_009359074.1	WP_054880037.1	WP_301976.1	CD	CD	CD
WP_009359075.1	WP_047314038.1	WP_301977.1	CD	CD	CD
WP_009359076.1	WP_047313999.1	WP_301978.1	CD	CD	CD
WP_009359077.1	WP_047314000.1	WP_301979.1	CD	CD	CD
WP_009359147.1	WP_047316125.1	WP_301981.1	CD	HO	CD
WP_009358993.1	WP_054880066.1	WP_301982.1	CD	CD	HO
WP_009358994.1	WP_054880064.1	WP_301983.1	CD	CD	CD
WP_009358995.1	WP_054880063.1	WP_301984.1	CD	CD	CD
WP_009358997.1	WP_054880061.1	WP_301986.1	CD	CD	CD
WP_009358999.1	WP_082607573.1	WP_301987.1	HO	HO	HO
WP_009359000.1	WP_047313950.1	WP_301988.1	CD	CD	CD
WP_009359001.1	WP_047313951.1	WP_301989.1	HO	HO	HO
WP_009359002.1	WP_047313952.1	WP_301990.1	CD	CD	CD
WP_009359005.1	WP_082607574.1	WP_301991.1	HO	HO	HO
WP_009359006.1	WP_082129468.1	WP_301992.1	CD	CD	CD
WP_009359007.1	WP_047313956.1	WP_301993.1	CD	CD	CD
WP_009359008.1	WP_047313957.1	WP_301994.1	CD	CD	CD
WP_009359009.1	WP_047313958.1	WP_301995.1	CD	CD	CD
WP_009359012.1	WP_047314028.1	WP_301996.1	CD	CD	CD
WP_009359014.1	WP_054880055.1	WP_301997.1	CD	CD	CD
WP_009359015.1	WP_047313961.1	WP_301998.1	CD	CD	CD
WP_009359017.1	WP_047313963.1	WP_301999.1	CD	CD	CD
WP_009359018.1	WP_047313964.1	WP_302000.1	CD	CD	CD
WP_009359019.1	WP_047316957.1	WP_302001.1	CD	CD	CD
WP_009359020.1	WP_054880985.1	WP_302002.1	CD	CD	CD
WP_009359021.1	WP_054880053.1	WP_302003.1	CD	CD	CD
WP_009359022.1	WP_054880052.1	WP_302004.1	CD	CD	CD
WP_009359023.1	WP_047313968.1	WP_302005.1	CD	CD	CD
WP_009359024.1	WP_054880051.1	WP_302006.1	CD	CD	CD
WP_009359656.1	WP_054880957.1	WP_302007.1	HO	HO	CD
WP_009359403.1	WP_054879906.1	WP_302011.1	CD	CD	CD
WP_009359404.1	WP_054879905.1	WP_302012.1	CD	CD	CD
WP_009359405.1	WP_054880953.1	WP_302013.1	CD	CD	CD
WP_009359406.1	WP_054880952.1	WP_302014.1	CD	CD	CD
WP_009359407.1	WP_054879904.1	WP_302015.1	CD	CD	CD
WP_009359416.1	WP_047316379.1	WP_302017.1	HO	HO	HO
WP_009359420.1	WP_047316375.1	WP_302020.1	HO	HO	HO
WP_009359426.1	WP_054879890.1	WP_302022.1	CD	CD	CD
WP_009359435.1	WP_047316367.1	WP_302023.1	HO	HO	HO
WP_009359790.1	WP_047315134.1	WP_302024.1	CD	CD	CD
WP_009359791.1	WP_047315047.1	WP_302025.1	CD	CD	CD
WP_009359792.1	WP_082129438.1	WP_302026.1	CD	CD	CD
WP_009359799.1	WP_047315041.1	WP_302027.1	CD	CD	CD
WP_009359812.1	WP_054879692.1	WP_302028.1	CD	CD	CD
WP_009359814.1	WP_047315034.1	WP_302029.1	CD	CD	CD
WP_009359815.1	WP_054879691.1	WP_302030.1	CD	CD	CD
WP_009359816.1	WP_047315032.1	WP_302031.1	CD	CD	CD
WP_009359817.1	WP_047315031.1	WP_302032.1	CD	CD	CD
WP_009359819.1	WP_054879690.1	WP_302033.1	CD	CD	CD
WP_009359820.1	WP_047315029.1	WP_302034.1	CD	CD	CD
WP_009359821.1	WP_047315028.1	WP_302035.1	CD	CD	CD
WP_009359822.1	WP_054879689.1	WP_302036.1	CD	CD	CD
WP_009359823.1	WP_054879688.1	WP_302037.1	CD	CD	CD
WP_009359832.1	WP_047315720.1	WP_302038.1	CD	CD	CD
WP_009359833.1	WP_054879686.1	WP_302039.1	HO	HO	HO
WP_009359835.1	WP_047315722.1	WP_302040.1	CD	CD	CD
WP_009359836.1	WP_047315766.1	WP_302041.1	CD	CD	CD
WP_009359837.1	WP_082129439.1	WP_302042.1	CD	CD	CD
WP_009359840.1	WP_047315767.1	WP_302043.1	CD	CD	CD
WP_009359841.1	WP_054879683.1	WP_302044.1	CD	CD	CD
WP_009359842.1	WP_054879682.1	WP_302045.1	HO	HO	HO
WP_009358547.1	WP_047314977.1	WP_302046.1	CD	CD	CD
WP_009358546.1	WP_047315021.1	WP_302047.1	CD	CD	CD
WP_009358542.1	WP_082607750.1	WP_302048.1	CD	CD	CD
WP_009358540.1	WP_054879556.1	WP_302049.1	CD	CD	CD
WP_009358539.1	WP_054879555.1	WP_302050.1	CD	CD	CD
WP_009358534.1	WP_054879553.1	WP_302051.1	CD	CD	CD
WP_009358533.1	WP_047314988.1	WP_302052.1	CD	CD	CD
WP_009358527.1	WP_047314994.1	WP_302053.1	HO	HO	HO
WP_009358526.1	WP_082607644.1	WP_302054.1	CD	CD	CD
WP_009358525.1	WP_054879551.1	WP_302055.1	HO	HO	HO
WP_009358524.1	WP_054879550.1	WP_302056.1	HO	HO	HO
WP_009358521.1	WP_047316531.1	WP_302057.1	CD	CD	CD
WP_009358517.1	WP_047316529.1	WP_302058.1	HO	HO	HO
WP_009360123.1	WP_054880284.1	WP_302059.1	CD	CD	CD
WP_009360124.1	WP_047315301.1	WP_302060.1	CD	CD	CD
WP_009360125.1	WP_047315389.1	WP_302061.1	CD	CD	CD
WP_009360135.1	WP_054880288.1	WP_302063.1	CD	CD	CD
WP_009360136.1	WP_047315294.1	WP_302064.1	CD	CD	CD
WP_009360143.1	WP_047315285.1	WP_302066.1	CD	CD	CD
WP_009360144.1	WP_054880293.1	WP_302067.1	CD	CD	CD
WP_009360153.1	WP_054880301.1	WP_302068.1	HO	HO	HO
WP_009359150.1	WP_047316128.1	WP_302074.1	CD	HO	CD
WP_009359149.1	WP_054880012.1	WP_302075.1	CD	HO	CD
WP_009360166.1	WP_054880305.1	WP_302076.1	CD	CD	CD
WP_009360167.1	WP_054880306.1	WP_302077.1	CD	CD	CD
WP_009360168.1	WP_054880307.1	WP_302078.1	CD	CD	CD
WP_009360222.1	WP_047315433.1	WP_302079.1	CD	HO	HO
WP_009360215.1	WP_047315435.1	WP_302080.1	CD	CD	CD
WP_009360217.1	WP_047315514.1	WP_302082.1	CD	CD	CD
WP_009360218.1	WP_047315437.1	WP_302083.1	CD	CD	CD
WP_009360220.1	WP_054880314.1	WP_302084.1	HO	HO	HO
WP_009360221.1	WP_047315440.1	WP_302085.1	HO	HO	HO
WP_009360223.1	WP_047315441.1	WP_302086.1	CD	CD	CD
WP_009360236.1	WP_047315451.1	WP_302088.1	CD	CD	CD
WP_009360238.1	WP_047315453.1	WP_302090.1	CD	CD	CD
WP_009360242.1	WP_054880321.1	WP_302091.1	CD	CD	CD
WP_009360246.1	WP_047315456.1	WP_302092.1	CD	CD	CD
WP_009360247.1	WP_054880322.1	WP_302093.1	CD	CD	CD
WP_009360248.1	WP_054880323.1	WP_302094.1	CD	CD	CD
WP_009360254.1	WP_047315459.1	WP_302095.1	HO	HO	HO
WP_009360258.1	WP_054880324.1	WP_302096.1	CD	CD	CD
WP_009360259.1	WP_047315462.1	WP_302097.1	CD	CD	CD
WP_009360260.1	WP_047315463.1	WP_302098.1	CD	CD	CD
WP_009360265.1	WP_047315467.1	WP_302099.1	CD	CD	CD
WP_009360266.1	WP_047315468.1	WP_302100.1	CD	CD	CD
WP_009360267.1	WP_047315469.1	WP_302101.1	CD	CD	CD
WP_009360271.1	WP_054881021.1	WP_302102.1	CD	CD	CD
WP_009360275.1	WP_047315485.1	WP_302108.1	CD	CD	CD
WP_009360278.1	WP_012393608.1	WP_302109.1	CD	CD	CD
WP_009360279.1	WP_047315488.1	WP_302110.1	CD	CD	CD
WP_009360280.1	WP_047315489.1	WP_302111.1	CD	CD	CD
WP_009360281.1	WP_012393605.1	WP_302112.1	CD	CD	CD
WP_009360283.1	WP_047315491.1	WP_302113.1	CD	CD	CD
WP_009360284.1	WP_047315492.1	WP_302114.1	CD	CD	CD
WP_009360285.1	WP_036354608.1	WP_302115.1	CD	CD	CD
WP_009360286.1	WP_047315493.1	WP_302116.1	CD	CD	CD
WP_009360293.1	WP_047315499.1	WP_302117.1	CD	CD	CD
WP_009359666.1	WP_054880346.1	WP_302118.1	CD	HO	HO
WP_009360294.1	WP_047315501.1	WP_302119.1	HO	HO	HO
WP_009360298.1	WP_054880348.1	WP_302120.1	CD	CD	CD
WP_009360299.1	WP_054880349.1	WP_302121.1	CD	CD	CD
WP_009359586.1	WP_054879815.1	WP_302122.1	CD	CD	CD
WP_009359587.1	WP_047314676.1	WP_302123.1	CD	CD	CD
WP_009359588.1	WP_054879811.1	WP_302124.1	CD	CD	CD
WP_009359589.1	WP_047314672.1	WP_302125.1	CD	CD	CD
WP_009359590.1	WP_054879809.1	WP_302126.1	HO	HO	HO
WP_009359594.1	WP_047314666.1	WP_302127.1	CD	CD	CD
WP_009359595.1	WP_047314665.1	WP_302128.1	CD	CD	CD
WP_009359596.1	WP_054879806.1	WP_302129.1	CD	CD	CD
WP_009359602.1	WP_047314661.1	WP_302130.1	HO	HO	HO
WP_009359607.1	WP_047314653.1	WP_302131.1	CD	CD	CD
WP_009359609.1	WP_054879796.1	WP_302132.1	HO	HO	HO
WP_009359610.1	WP_054879795.1	WP_302133.1	HO	HO	HO
WP_009359611.1	WP_047314649.1	WP_302134.1	HO	HO	HO
WP_009359612.1	WP_047314648.1	WP_302135.1	HO	HO	HO
WP_009359613.1	WP_054879794.1	WP_302136.1	HO	HO	HO
WP_009359614.1	WP_054879793.1	WP_302137.1	HO	HO	HO
WP_009359615.1	WP_047314645.1	WP_302138.1	HO	HO	HO
WP_009360302.1	WP_054880353.1	WP_302139.1	CD	CD	CD
WP_009360303.1	WP_054880354.1	WP_302140.1	CD	CD	CD
WP_009360304.1	WP_054881023.1	WP_302141.1	CD	CD	CD
WP_009360305.1	WP_047313416.1	WP_302142.1	CD	CD	CD
WP_009360344.1	WP_047313035.1	WP_302143.1	CD	CD	CD
WP_009360345.1	WP_082607549.1	WP_302144.1	CD	CD	CD
WP_009360347.1	WP_054880357.1	WP_302145.1	CD	CD	CD
WP_009360348.1	WP_082129285.1	WP_302146.1	CD	CD	CD
WP_009360351.1	WP_047313418.1	WP_302147.1	HO	HO	HO
WP_009360353.1	WP_054880361.1	WP_302148.1	CD	CD	CD
WP_009360356.1	WP_047313044.1	WP_302149.1	CD	CD	CD
WP_009360357.1	WP_054880362.1	WP_302150.1	CD	CD	CD
WP_009360360.1	WP_047313420.1	WP_302151.1	HO	HO	HO
WP_009360361.1	WP_047313046.1	WP_302152.1	CD	CD	CD
WP_009360362.1	WP_054880363.1	WP_302153.1	CD	CD	CD
WP_009360363.1	WP_047313048.1	WP_302154.1	HO	HO	HO
WP_009360364.1	WP_047313049.1	WP_302155.1	HO	HO	HO
WP_009360365.1	WP_054880364.1	WP_302156.1	HO	HO	HO
WP_009360366.1	WP_054880365.1	WP_302157.1	CD	CD	CD
WP_009360367.1	WP_047313052.1	WP_302158.1	CD	CD	CD
WP_009360368.1	WP_047313053.1	WP_302159.1	CD	CD	CD
WP_009360372.1	WP_082607548.1	WP_302160.1	CD	CD	CD
WP_009360373.1	WP_054880368.1	WP_302161.1	CD	CD	CD
WP_009360375.1	WP_054880369.1	WP_302162.1	CD	CD	CD
WP_009360376.1	WP_047313060.1	WP_302163.1	CD	CD	CD
WP_009360382.1	WP_047313063.1	WP_302164.1	CD	CD	CD
WP_009360383.1	WP_047313064.1	WP_302165.1	CD	CD	CD
WP_009360384.1	WP_054880371.1	WP_302166.1	CD	CD	CD
WP_009360386.1	WP_047313066.1	WP_302167.1	CD	CD	CD
WP_009360387.1	WP_047313422.1	WP_302168.1	HO	HO	HO
WP_009360390.1	WP_054880373.1	WP_302169.1	CD	CD	CD
WP_009360391.1	WP_047313068.1	WP_302170.1	CD	CD	CD
WP_009360392.1	WP_047313069.1	WP_302171.1	CD	CD	CD
WP_009360393.1	WP_054881024.1	WP_302172.1	CD	CD	CD
WP_009360394.1	WP_047313070.1	WP_302173.1	HO	HO	HO
WP_009360395.1	WP_054880374.1	WP_302174.1	CD	CD	CD
WP_009360396.1	WP_054880375.1	WP_302175.1	CD	CD	CD
WP_009360406.1	WP_054880378.1	WP_302176.1	CD	CD	CD
WP_009360407.1	WP_054880379.1	WP_302177.1	CD	CD	CD
WP_009360410.1	WP_047313078.1	WP_302178.1	CD	CD	CD
WP_009360411.1	WP_054880381.1	WP_302179.1	CD	CD	CD
WP_009360412.1	WP_054880382.1	WP_302180.1	HO	HO	HO
WP_009360413.1	WP_054880383.1	WP_302181.1	HO	HO	HO
WP_009360414.1	WP_054881026.1	WP_302182.1	HO	HO	HO
WP_009360417.1	WP_047313084.1	WP_302184.1	CD	CD	CD
WP_009360418.1	WP_054880385.1	WP_302185.1	HO	HO	HO
WP_009360421.1	WP_047313086.1	WP_302186.1	CD	CD	CD
WP_009360422.1	WP_054880386.1	WP_302187.1	CD	CD	CD
WP_009360424.1	WP_047313089.1	WP_302188.1	CD	CD	CD
WP_009360425.1	WP_047313090.1	WP_302189.1	CD	CD	CD
WP_009360426.1	WP_047313430.1	WP_302190.1	CD	CD	CD
WP_009360427.1	WP_054881029.1	WP_302191.1	HO	HO	HO
WP_009360428.1	WP_047313091.1	WP_302192.1	HO	HO	HO
WP_009360431.1	WP_054881030.1	WP_302193.1	CD	CD	CD
WP_009360433.1	WP_047313095.1	WP_302194.1	CD	CD	CD
WP_009360434.1	WP_047313096.1	WP_302195.1	CD	CD	CD
WP_009360435.1	WP_054880388.1	WP_302196.1	CD	CD	CD
WP_009360436.1	WP_047313098.1	WP_302197.1	CD	CD	CD
WP_009360440.1	WP_054880390.1	WP_302198.1	CD	CD	CD
WP_009358727.1	WP_054880407.1	WP_302200.1	HO	CD	CD
WP_009358729.1	WP_054881034.1	WP_302201.1	HO	CD	CD
WP_009357400.1	WP_054881035.1	WP_302203.1	HO	CD	CD
WP_009360449.1	WP_054880414.1	WP_302204.1	HO	HO	HO
WP_009359688.1	WP_054879746.1	WP_302207.1	HO	HO	HO
WP_009359689.1	WP_054879745.1	WP_302208.1	HO	HO	HO
WP_009359690.1	WP_054879744.1	WP_302209.1	HO	HO	HO
WP_009359624.1	WP_047314641.1	WP_302210.1	CD	CD	CD
WP_009359625.1	WP_054879789.1	WP_302211.1	CD	CD	CD
WP_009359626.1	WP_054879788.1	WP_302212.1	CD	CD	CD
WP_009359627.1	WP_054879787.1	WP_302213.1	HO	HO	HO
WP_009359661.1	WP_054879774.1	WP_302217.1	HO	HO	HO
WP_009358870.1	WP_054880114.1	WP_302220.1	CD	CD	CD
WP_009358867.1	WP_054880115.1	WP_302221.1	CD	CD	CD
WP_009358866.1	WP_054880116.1	WP_302222.1	CD	CD	CD
WP_009358861.1	WP_054880119.1	WP_302223.1	CD	CD	CD
WP_009358860.1	WP_054880120.1	WP_302224.1	CD	CD	CD
WP_009358859.1	WP_054880121.1	WP_302225.1	HO	HO	HO
WP_009358858.1	WP_054880122.1	WP_302226.1	CD	CD	CD
WP_009358857.1	WP_054880123.1	WP_302227.1	CD	CD	CD
WP_009358856.1	WP_054880124.1	WP_302228.1	CD	CD	CD
WP_009358854.1	WP_047313856.1	WP_302229.1	CD	CD	CD
WP_009358853.1	WP_047314007.1	WP_302230.1	CD	CD	CD
WP_009358852.1	WP_054880125.1	WP_302231.1	CD	CD	CD
WP_009358851.1	WP_047313854.1	WP_302232.1	CD	CD	CD
WP_009358850.1	WP_054880126.1	WP_302233.1	CD	CD	CD
WP_009358849.1	WP_054880127.1	WP_302234.1	CD	CD	CD
WP_009358848.1	WP_054880128.1	WP_302235.1	HO	HO	HO
WP_009358845.1	WP_047313848.1	WP_302236.1	CD	CD	CD
WP_009358843.1	WP_047314006.1	WP_302237.1	CD	CD	CD
WP_009358089.1	WP_054880647.1	WP_302241.1	CD	CD	CD
WP_009358088.1	WP_054880648.1	WP_302242.1	CD	CD	CD
WP_009358087.1	WP_047315593.1	WP_302243.1	CD	CD	CD
WP_009358085.1	WP_047315595.1	WP_302244.1	CD	CD	CD
WP_009358079.1	WP_054880655.1	WP_302245.1	CD	CD	CD
WP_009358078.1	WP_054880659.1	WP_302246.1	CD	CD	CD
WP_009358077.1	WP_047315631.1	WP_302247.1	CD	CD	CD
WP_009358076.1	WP_047315603.1	WP_302248.1	CD	CD	CD
WP_009358075.1	WP_047315604.1	WP_302249.1	CD	CD	CD
WP_009358074.1	WP_054880660.1	WP_302250.1	CD	CD	CD
WP_009358073.1	WP_047315606.1	WP_302251.1	CD	CD	CD
WP_009358072.1	WP_011739072.1	WP_302252.1	CD	CD	CD
WP_009358071.1	WP_047315607.1	WP_302253.1	CD	CD	CD
WP_009358070.1	WP_047315608.1	WP_302254.1	CD	CD	CD
WP_009358069.1	WP_023370951.1	WP_302255.1	CD	CD	CD
WP_009358064.1	WP_082129380.1	WP_302256.1	CD	CD	CD
WP_009358063.1	WP_047313518.1	WP_302257.1	CD	CD	CD
WP_009358062.1	WP_047313519.1	WP_302258.1	CD	CD	CD
WP_009358061.1	WP_047313520.1	WP_302259.1	CD	CD	CD
WP_009358060.1	WP_054880664.1	WP_302260.1	CD	CD	CD
WP_009358059.1	WP_010908582.1	WP_302261.1	CD	CD	CD
WP_009358058.1	WP_047313522.1	WP_302262.1	CD	CD	CD
WP_009358057.1	WP_047313523.1	WP_302263.1	CD	CD	CD
WP_009358056.1	WP_047313524.1	WP_302264.1	CD	CD	CD
WP_009358055.1	WP_047313525.1	WP_302265.1	CD	CD	CD
WP_009358054.1	WP_003873519.1	WP_302266.1	CD	CD	CD
WP_009358037.1	WP_047313536.1	WP_302267.1	CD	CD	CD
WP_009358036.1	WP_054880671.1	WP_302268.1	CD	CD	CD
WP_009358035.1	WP_010908590.1	WP_302269.1	CD	CD	CD
WP_009358034.1	WP_003879423.1	WP_302270.1	CD	CD	CD
WP_009358022.1	WP_047313546.1	WP_302271.1	CD	CD	CD
WP_009358020.1	WP_054880675.1	WP_302272.1	CD	CD	CD
WP_009358019.1	WP_047313548.1	WP_302273.1	CD	CD	CD
WP_009358007.1	WP_047313549.1	WP_302274.1	CD	CD	CD
WP_009358004.1	WP_047313552.1	WP_302275.1	CD	CD	CD
WP_009358003.1	WP_054880677.1	WP_302276.1	CD	CD	CD
WP_009357999.1	WP_047313778.1	WP_302277.1	HO	HO	HO
WP_009357998.1	WP_054880680.1	WP_302278.1	HO	HO	HO
WP_009357997.1	WP_054880681.1	WP_302279.1	HO	HO	HO
WP_009357994.1	WP_054881091.1	WP_302280.1	HO	HO	HO
WP_009357993.1	WP_047313562.1	WP_302281.1	CD	CD	CD
WP_009357992.1	WP_047313563.1	WP_302282.1	CD	CD	CD
WP_009357991.1	WP_047313564.1	WP_302283.1	CD	CD	CD
WP_009357990.1	WP_054880685.1	WP_302284.1	CD	CD	CD
WP_009357989.1	WP_054880686.1	WP_302285.1	CD	CD	CD
WP_009357988.1	WP_047313567.1	WP_302286.1	CD	CD	CD
WP_009357987.1	WP_054880687.1	WP_302287.1	CD	CD	CD
WP_009357986.1	WP_047313569.1	WP_302288.1	CD	CD	CD
WP_009357985.1	WP_054880688.1	WP_302289.1	CD	CD	CD
WP_009357984.1	WP_054880689.1	WP_302290.1	HO	HO	HO
WP_009360977.1	WP_047316728.1	WP_302292.1	CD	CD	CD
WP_009360978.1	WP_047316729.1	WP_302293.1	CD	CD	CD
WP_009360979.1	WP_047316730.1	WP_302294.1	HO	HO	HO
WP_009360981.1	WP_047316731.1	WP_302295.1	CD	CD	CD
WP_009360982.1	WP_047316732.1	WP_302296.1	HO	HO	HO
WP_009360983.1	WP_054879226.1	WP_302297.1	HO	HO	HO
WP_009357769.1	WP_047313705.1	WP_302298.1	CD	CD	CD
WP_009357768.1	WP_047313706.1	WP_302299.1	CD	CD	CD
WP_009357767.1	WP_047313707.1	WP_302300.1	CD	CD	CD
WP_009357766.1	WP_047313708.1	WP_302302.1	HO	HO	HO
WP_009357763.1	WP_054880761.1	WP_302303.1	HO	HO	HO
WP_009358477.1	WP_054879518.1	WP_302304.1	CD	CD	CD
[truncated: 368 more rows]
